# Supplementary material for: Automatic classification of nerve discharge rhythms based on sparse auto-encoder and time series feature
Source: BMC Bioinformatics. 2022 Feb 15;22(Suppl 3):619. doi: 10.1186/s12859-022-04592-3 (PMC8848584; doi:10.1186/s12859-022-04592-3)
Supplement: Supplementary file 1 — Additional file 1. Training datasets: Training datasets composed of different types of ISI sequences simulated by theoretical models, and the Category labels of Training datasets. [file 12859_2022_4592_MOESM1_ESM.xlsx]

## Sheet: Training datasets
ID of Training data	1	2	3	4	5	6	7	8	9	10	11	12	13	14	15	16	17	18	19	20	21	22	23	24	25	26	27	28	29	30	31	32	33	34	35	36	37	38	39	40	41	42	43	44	45	46	47	48	49
Category label of each Training data	2	0	3	2	3	1	0	3	2	0	3	1	2	0	0	3	3	1	2	0	3	2	1	3	0	2	1	3	3	1	0	2	1	3	3	0	0	0	2	1	2	0	1	3	0	0	3	1	2
Value of ISI in each Training data	2127	54	43549	706	1004	581	69	1097	1847	56	1185	298	3597	317	55	10690	1043	296	2259	459	4720	639	300	11948	368	1279	8777	1115	11063	320	339	903	9498	11171	1928	45	47	60	3618	15743	3530	51	431	11156	77	57	3963	893	1730
	751	366	76402	1206	1098	15568	353	1274	864	81	1204	339	544	46	375	11248	975	339	3543	460	7690	1824	340	10754	49	1919	318	23900	10980	404	46	2205	9548	11416	2545	57	47	59	541	682	558	98	5661	41055	78	89	1123	7326	2899
	3348	54	11489	2159	1078	728	49	2655	1689	323	16360	657	3249	56	55	10325	992	636	554	462	1036	1001	426	27255	77	880	8725	1246	10932	5529	59	741	9274	11134	1075	85	47	60	2101	15770	3539	387	301	53770	77	335	1144	352	689
	481	366	10826	764	1030	15717	69	998	967	46	1245	9020	658	78	375	10686	1052	9065	3508	459	1084	3368	731	186319	366	2208	315	1131	10576	319	103	1344	1214	11201	1044	329	47	59	3572	631	553	51	340	12114	78	45	1085	758	2756
	603	55	11646	1512	1034	937	353	1111	1925	56	12076	298	3696	312	56	10965	1037	290	567	459	1044	478	5530	11612	50	745	8758	6728	11593	394	338	1633	11499	11126	1117	46	47	60	544	15724	3526	98	418	11608	77	57	1016	7300	738
	1396	365	50218	1297	1052	15889	49	1772	823	81	1156	339	541	47	374	12422	1914	343	3546	460	1256	624	300	48985	77	1405	321	29960	10987	5743	46	1100	1064	10809	1161	57	47	59	2902	12529	560	387	5122	10977	78	88	2637	348	3036
	3280	54	12134	1857	1140	759	69	1964	1536	324	21709	678	2349	58	55	26041	4367	723	553	459	1117	1427	341	18183	366	1528	8715	10559	11080	318	59	2304	11405	18559	1018	84	47	60	804	836	3544	51	304	13067	77	336	11432	1148	652
	479	366	19054	920	1034	15801	353	1097	1107	46	1123	9004	3496	83	375	10228	1034	9053	3504	463	1018	3182	426	12258	50	1269	321	15673	10556	392	102	707	9562	12503	2532	329	47	59	3826	15996	551	99	342	11709	77	45	2632	7344	1905
	661	55	11730	2336	1102	607	49	1186	1862	56	5746	294	571	317	56	10759	1150	297	569	459	2570	499	712	10845	76	1954	8747	1267	11198	5516	339	1192	9269	17853	2307	46	47	60	536	837	3518	386	428	27198	77	57	990	352	2105
	2821	365	27510	702	1840	15645	69	1782	856	81	5035	340	3547	46	374	10639	1002	341	3549	459	6574	676	5532	11560	367	860	320	1288	11056	319	46	2105	9958	18376	1014	57	47	59	1657	15989	563	51	794	18466	77	89	13575	896	1284
	563	54	11256	1189	1093	857	353	2595	1658	323	13642	661	551	57	55	10864	978	915	552	459	1895	3127	297	50472	49	2113	8737	42008	11617	394	59	780	9022	10957	1039	85	47	60	3724	793	3552	97	5609	57185	77	335	1136	7309	3217
	929	366	10883	2205	1109	15870	49	1061	991	46	1892	9041	3483	80	375	10524	1024	9048	3500	465	8256	508	339	12332	77	783	314	28820	18617	5589	101	1556	9226	10657	1067	328	48	59	538	15878	548	387	302	12449	77	46	1069	357	623
	3339	55	12947	747	2687	678	69	5325	1943	56	3524	294	576	312	56	10432	2479	296	571	463	1130	699	422	77866	366	1630	8783	1212	26292	312	339	1197	9144	19135	997	46	47	60	1744	617	3498	51	344	10896	78	57	1069	751	1362
	479	365	12151	1410	1096	15755	353	2505	815	80	10266	341	3557	47	374	11729	1110	338	3552	466	1080	3229	916	11356	50	1125	318	13783	10960	396	46	2091	9339	11070	2766	57	47	59	3693	15747	572	97	434	11445	77	88	3150	7304	3190
	617	54	41022	1515	1189	734	49	1074	1503	324	1155	596	549	58	55	19700	1048	658	551	462	4662	492	5471	49495	76	2349	8743	20436	10642	5716	59	785	9106	10568	3606	85	47	60	538	611	3567	388	867	19147	77	335	2726	354	626
	1731	365	33197	1292	1049	15769	69	2830	1144	46	5257	9035	3456	83	375	10951	1043	9061	3494	460	1048	657	303	11285	367	698	317	20105	10452	317	102	1592	9119	11425	965	329	47	59	1795	15772	544	51	5584	11339	77	46	1152	6592	1398
	1083	55	11216	1876	1074	610	353	1131	1795	57	5716	291	587	317	55	10429	1748	297	574	464	1052	2765	334	11466	50	1173	8803	1202	11744	396	339	1149	712	10343	5729	46	47	60	3676	618	3402	97	300	11516	77	57	1081	350	3176
	3347	365	185600	907	3990	15650	49	6579	894	81	1291	343	3575	46	375	11449	992	347	3557	461	8420	573	422	11638	76	2247	319	1097	19222	5618	46	2215	11163	18811	4178	57	47	59	539	15741	606	387	341	12203	78	88	3301	725	628
	471	54	20649	2302	2054	583	69	8474	1786	323	1097	723	547	56	56	10410	1097	7912	550	467	9537	948	714	21745	367	732	8732	6071	11040	319	59	737	1032	11102	1969	85	47	60	1835	775	3628	51	422	12183	77	335	9495	7289	1422
	617	366	12170	713	1789	15617	353	2047	900	46	8199	9024	3384	78	374	18484	989	293	3485	463	1055	3370	5524	19561	49	1327	316	44203	10474	394	103	1327	11381	10314	1057	328	47	59	3661	15864	537	97	5242	32629	77	46	1857	352	3165
	1678	54	12156	1238	1007	740	49	1260	1801	56	1093	290	612	312	55	11326	1082	343	578	466	5357	478	303	12066	76	1755	8718	1208	11657	5609	338	1685	9483	11350	1073	46	47	60	539	684	2187	387	298	11769	77	57	1038	872	629
	1076	366	11545	2057	1055	15810	69	1919	890	81	1083	344	3621	47	375	10361	1035	660	3563	463	1925	624	347	12388	367	998	315	1998	10368	316	46	1045	9530	12507	2662	57	47	60	1876	15858	3574	51	349	11757	77	88	1043	7315	1442
	3378	55	19769	808	1047	792	353	1051	1775	323	1072	647	543	58	55	11933	961	9088	549	467	1150	1423	425	12541	50	2438	9076	3976	18491	397	59	2359	9486	10981	1744	85	47	59	3648	12205	543	98	424	11166	78	335	1114	350	3156
	475	365	11845	1792	1109	15886	49	5243	907	46	18174	9011	3002	84	375	19674	1017	295	3473	458	1770	3187	701	94753	77	673	322	17485	11437	5791	102	691	9474	10594	988	329	47	60	539	735	3326	387	5191	26596	77	46	1296	837	630
	609	54	36724	967	1108	12300	69	1112	1819	56	1023	294	761	317	56	25825	1099	346	582	459	8530	498	5531	11887	366	1069	8743	5128	10358	314	338	1122	969	11112	1171	46	47	59	1930	15847	631	51	305	106263	77	57	1074	7315	1461
	1441	366	11736	2417	1079	828	353	1047	880	81	17537	337	3809	46	374	12902	1143	7874	3573	467	1121	674	299	44161	50	2420	321	21360	12003	399	46	2268	11334	19302	1102	57	47	60	3629	628	3670	97	338	26609	78	88	1028	351	3146
	3167	55	26248	678	975	15890	49	3993	1741	323	1213	675	539	56	55	10980	1036	290	548	458	1082	3109	344	124119	76	678	8724	1214	19319	5727	59	719	1038	11954	2484	85	48	59	540	15706	536	387	431	13645	77	335	1131	757	632
	494	365	17742	1092	1038	12310	69	1052	929	46	8605	9033	2048	78	375	11875	1061	345	3450	462	1060	511	427	12252	367	1089	316	6136	26074	316	102	1243	11387	11602	5625	329	47	60	2027	12385	1904	51	5307	11917	77	46	4822	7304	1480
	661	54	11000	2397	1016	576	353	3223	1869	57	4554	294	3603	312	56	11999	1031	756	591	465	3422	708	752	27785	49	2400	8749	1135	12651	405	339	1948	9798	11035	1063	46	47	59	3595	686	3664	97	298	25716	77	57	1119	355	3136
	3151	366	11436	684	1108	15581	49	1115	852	80	12353	338	543	47	374	10579	994	9082	3589	460	1758	3247	5520	11543	77	683	322	35631	10739	5559	46	854	793	10786	1730	57	47	60	542	15873	536	387	342	11203	77	88	1108	1337	633
	506	55	11766	1115	983	586	69	1110	1645	324	5068	601	3202	58	56	10995	1029	295	546	462	3317	489	298	11526	367	1110	8731	7721	11661	318	59	1998	11218	10531	1158	85	47	59	2363	729	1933	51	423	19638	78	335	1129	7360	1505
	698	365	12053	2366	1017	15577	353	1872	1002	46	18671	9023	675	84	374	10969	964	345	3405	458	1951	651	341	11757	49	2373	317	5047	12360	398	103	828	840	17599	1007	328	47	60	3423	15853	3654	97	1143	11789	77	46	1116	350	3122
	3207	54	11226	693	1123	610	49	2490	1946	57	2954	297	3721	317	55	11580	1254	7875	607	467	1818	2418	416	26647	77	691	8715	15122	11011	5769	338	1852	11245	19487	1020	46	47	59	593	634	536	388	5518	11262	77	57	1085	812	636
	491	365	106506	1151	1026	15625	69	1089	813	81	1164	338	539	46	375	10624	1018	294	3618	466	1120	659	800	20137	366	1143	321	4150	10989	315	46	912	796	11249	1068	57	47	60	3576	15747	1982	51	296	11183	77	88	9149	7309	1539
	658	54	11128	2299	951	12150	353	1018	1497	323	22184	617	2248	56	56	10855	999	343	543	466	1049	2813	5513	11475	50	2316	8777	4227	11024	403	59	2234	11220	18927	1015	85	47	59	544	12307	3637	97	347	10812	77	335	5624	350	3101
	2492	366	10711	714	1963	574	49	1131	1152	46	1141	8986	3541	79	374	10784	995	902	3280	464	5988	563	299	11554	77	709	320	65571	11451	5586	102	730	9139	26553	972	329	47	60	2772	749	538	388	419	18989	78	46	1175	795	639
	636	55	19040	1243	2241	15621	69	1218	1780	56	10532	294	553	314	55	19497	1023	9050	650	461	1158	901	339	11303	366	1217	8738	6441	10410	318	339	1296	9356	11207	1044	46	47	59	895	15902	2087	51	1006	13120	77	57	6831	7312	1604
	2259	365	19955	2041	2939	803	353	1112	904	81	1043	338	3494	46	375	11333	1068	294	3689	461	1933	3366	418	25337	49	2123	316	29896	10893	403	46	1780	10557	10678	1071	57	47	60	3863	12504	3603	98	5552	12699	77	88	1165	352	3055
	722	54	11446	815	6161	15882	49	4326	1812	323	2585	654	572	57	55	10889	1101	343	541	466	1085	478	791	32718	77	779	8862	65555	10971	5547	59	963	9307	12030	1023	85	47	59	536	659	540	387	300	19692	77	335	1116	6516	648
	3251	366	11679	1842	1121	12591	69	2653	883	46	5326	9036	3547	81	375	10987	1016	645	2799	466	2443	625	5517	11400	367	1603	315	1234	19031	318	101	2336	9629	10824	1161	330	47	60	1641	15822	2598	51	346	33527	77	46	1889	349	1801
	497	55	20608	930	1102	649	353	1005	1755	56	5627	293	551	316	56	17709	1007	9069	900	467	1150	1430	302	40708	49	1158	893	140469	11695	402	339	698	9985	10725	1121	46	47	59	3730	12298	1150	97	430	21128	78	57	1086	803	2708
	627	365	33130	2361	1234	15726	49	1073	920	81	7940	345	3481	46	374	18230	985	295	3881	462	1050	3176	336	48038	77	2282	10749	1114	10986	1021	46	1149	9419	10601	1001	56	48	60	537	769	3891	387	887	11636	77	89	1070	7309	757
	2278	54	26853	694	1130	12368	69	1096	1851	323	10650	686	577	57	55	11063	1021	345	539	465	2736	500	428	84440	366	720	320	1217	11024	6261	59	2212	9271	11578	984	85	47	59	1737	15875	533	51	5573	11301	77	335	1134	355	3080
	697	366	18876	1158	2758	634	353	1113	861	46	7814	9050	3558	79	375	10539	1046	878	2222	466	3257	678	1157	28745	50	1269	8748	1125	17848	316	103	738	9190	19151	1912	329	47	60	3696	737	1638	97	301	12318	77	45	1113	6472	643
	3282	55	12046	2284	1915	15715	49	1026	1681	56	2704	290	549	313	55	11650	988	9080	3554	463	1897	3144	5409	10659	77	1951	320	1106	18380	413	338	1333	963	11083	1051	46	47	59	538	15888	3755	387	342	11861	77	57	1134	353	1682
	482	365	18956	719	1828	733	69	1063	973	81	14302	341	3453	47	375	19091	1042	298	551	460	4464	505	300	11583	366	862	8731	57456	10852	5812	46	1667	11332	10167	1071	57	47	60	1790	12181	535	51	422	11991	78	88	2602	815	2974
	659	54	11993	1267	1118	15802	353	1079	1932	323	5864	684	588	57	56	11001	1027	342	3490	460	3396	692	339	11360	49	2122	323	1335	10561	321	59	1064	9334	10706	3638	84	47	59	3677	643	1726	97	798	12029	77	336	1026	7317	668
	1587	365	27185	1960	1008	12286	49	1026	820	46	2605	9026	3578	82	374	10250	1147	698	575	461	1149	3207	417	12001	77	779	8716	7749	11621	398	103	2346	10283	11735	999	329	47	60	539	15765	3726	388	5615	41983	77	45	4434	351	2335
	1750	54	11668	857	989	746	69	1078	1524	56	6535	293	546	317	55	10665	1031	9047	3560	462	1172	495	1001	21604	367	1605	321	3638	19096	5768	338	694	945	31895	1959	46	47	59	1830	715	534	51	302	51780	77	57	1130	1214	977
	1241	366	11118	2096	1886	15802	353	1114	1120	81	1177	342	3372	46	375	12162	1069	290	550	461	4088	666	5442	27209	49	1156	8785	61043	11032	312	46	1138	11321	11713	1068	57	47	60	3663	15837	1771	98	341	80259	78	89	11031	7358	3247
	3294	55	12056	790	1067	704	49	1029	1841	324	17271	703	616	56	56	49134	1066	344	3480	458	1043	3002	299	17918	77	2289	315	28013	10216	388	59	2238	908	11274	10202	85	47	59	539	792	3710	387	422	11750	76	335	1076	364	621
	484	365	12219	1677	985	15730	69	1054	867	46	15431	9060	3629	78	374	11946	1112	644	580	466	6264	529	344	11750	366	717	8757	1214	10662	5709	102	729	11282	10939	5800	330	47	60	1871	15906	535	51	5388	177978	77	45	1052	781	1329
	619	55	45787	1072	2607	12288	353	1815	1700	57	1068	297	542	313	55	11815	990	9030	3567	466	1056	764	416	37057	50	1258	320	7820	12026	314	338	1288	9469	10721	1871	46	47	59	3649	1029	1797	97	300	40692	78	57	1260	7307	3202
	1564	365	11642	2417	2564	725	49	1029	958	81	2631	345	2919	47	375	11459	1054	298	548	466	1812	3312	829	48943	77	1991	8764	1274	53262	399	46	1806	9089	11393	1067	56	47	60	539	16093	3701	387	342	12848	77	89	7134	353	625
	2641	55	10926	679	1179	15764	69	1098	1917	323	4932	811	807	58	56	20490	1126	340	3465	466	1030	482	5489	77139	366	840	322	3863	12581	5651	59	943	9290	10542	1163	85	48	59	1923	12302	535	51	429	12282	77	334	9263	821	1380
	592	365	25417	1091	1030	649	353	1173	827	46	8684	9011	3839	82	374	12849	1057	794	585	466	1127	633	295	11283	50	2003	8743	14180	10966	323	102	2308	9218	11562	1857	329	47	60	3631	12302	1816	97	1170	10943	77	46	1041	7313	3183
	1066	54	101997	2398	1013	15666	49	1968	1554	56	4301	293	539	317	55	11616	1027	9083	3579	461	1135	1613	342	40965	76	834	323	1175	11039	403	339	706	9192	11232	1075	46	47	59	540	673	3694	387	5503	20885	78	57	1788	354	627
	3370	366	11777	683	1151	738	69	1101	1088	81	1053	343	2012	46	375	11876	2567	296	547	466	1964	1538	431	12339	367	1963	8737	5162	10346	5722	46	1187	754	10972	1007	57	47	60	2010	15823	536	51	302	12117	77	89	6597	671	1410
	476	54	29576	1113	999	15832	353	1077	1890	323	1095	695	3615	57	56	11918	1013	340	3436	466	1114	2391	895	145349	49	855	317	8735	11325	321	59	2119	11189	11407	1113	84	47	60	3602	12153	1830	97	343	45846	77	335	4992	7288	3170
	621	365	10920	2369	1022	597	49	996	841	46	1107	9021	543	80	374	11140	984	7963	596	466	1075	667	5476	11040	76	2086	8734	7059	11127	396	103	774	730	11179	1849	330	47	59	541	12225	3689	387	433	11640	77	45	1156	363	629
	1294	55	11264	692	1067	15660	69	4578	1604	56	1167	294	3084	313	55	30922	1174	293	3598	465	996	3027	302	11509	367	795	315	5738	11042	5919	338	1521	11176	26144	1056	45	47	60	2282	648	536	51	5186	10905	78	58	1128	964	1431
	3297	365	11200	1148	1018	632	353	1100	1038	81	1102	343	722	47	375	11029	1136	339	545	460	4577	524	343	11699	50	1706	8918	9878	11405	322	46	1249	9203	20019	1188	57	47	59	3514	15838	1844	97	302	25475	76	88	1042	7318	3161
	478	55	35433	2305	961	15713	49	3828	1939	323	12872	653	3775	57	55	11368	947	660	3371	459	1103	751	414	11727	76	1042	321	22301	11121	402	59	1931	9090	11620	1153	85	47	60	557	12471	3685	388	346	12857	77	335	11739	359	629
	645	365	84559	712	1040	589	69	2701	817	46	64996	9052	539	81	375	11023	963	9024	619	459	3875	3301	918	12044	367	2437	8713	49477	11731	5618	102	863	9425	11407	1034	330	47	59	3503	620	535	51	431	20427	78	46	1066	986	1451
	1808	54	26992	1234	1070	15657	353	5073	1509	56	1982	294	2104	317	56	10532	1010	292	3638	461	1210	483	5462	70606	50	673	316	21495	11467	317	338	2048	966	11490	1005	45	47	60	562	15685	1862	97	959	11163	77	57	1744	7324	3151
	857	366	12767	2071	1013	715	49	1104	1137	80	22939	339	3584	46	374	11222	992	342	543	461	1083	635	299	176916	76	1071	8768	7243	10699	396	47	804	11339	11629	1026	57	47	59	3518	656	3678	387	5563	19973	77	88	2535	359	631
	3421	55	26376	801	1950	15709	69	1759	1810	324	2184	737	545	57	55	11018	1067	791	3155	459	1198	1683	340	26781	367	2419	319	28566	10837	5573	58	1708	1143	10743	1031	85	47	60	556	15837	536	51	297	11417	78	335	1810	832	1470
	472	365	18487	1752	7318	927	353	1985	885	46	9184	9002	3337	79	375	10728	956	9072	696	464	1090	1258	422	98363	49	678	8782	8264	10582	317	100	1024	11481	11556	1003	329	47	59	3495	678	1880	97	343	11748	77	46	1057	7312	3142
	609	54	12062	1000	1088	15897	49	1059	1758	57	33652	296	627	311	55	10959	968	295	3752	465	1785	3303	689	11481	77	1090	315	7763	10496	404	340	2366	9331	10587	1013	46	48	60	566	15755	3672	388	435	11171	77	57	1090	355	632
	1214	366	26835	2440	2675	576	69	1068	918	81	1173	345	3650	47	375	11765	1009	345	540	458	1156	483	5544	11998	366	2399	8738	1872	10912	5532	46	689	901	12557	2687	57	47	59	3524	719	536	51	1191	55409	77	88	1057	754	1490
	3362	55	11649	672	1217	15634	353	1149	1845	323	1139	7999	542	58	56	10386	1091	7924	2488	466	1198	635	294	11457	50	684	316	4020	12105	317	58	1115	11299	12519	2810	84	47	60	554	15869	1900	98	5504	11410	77	335	1124	7305	3131
	476	365	32553	1069	1148	12673	49	1056	865	46	1060	297	2692	84	374	11195	1000	297	1691	461	1081	1669	341	105708	76	1111	8725	12760	11436	393	99	2280	721	11555	1023	329	47	59	3479	812	3665	387	301	11238	77	46	1856	348	634
	631	54	18168	2420	1176	12421	69	1134	1691	56	14429	347	1001	318	55	11350	1041	338	3731	464	3450	1298	416	71518	367	2371	315	8474	11115	1099	340	715	11161	11535	1086	46	47	60	572	15934	536	51	345	26782	78	57	1099	839	1518
	1265	366	18398	678	2656	12287	353	1086	965	81	1154	961	3890	46	375	12518	983	681	540	458	1121	3286	795	11444	49	691	8752	29193	18580	6251	46	1223	9136	12176	1041	57	47	59	3538	638	1925	97	428	41929	77	88	1052	7313	3115
	3351	54	39372	1088	1108	629	49	1859	1924	323	1135	8989	538	56	55	10221	980	9061	2570	468	1079	484	5514	11500	77	1145	316	1179	11160	318	59	2012	9437	10042	1086	86	47	60	550	15774	3656	387	5269	11189	77	335	1215	351	636
	477	366	11726	2401	1817	15689	69	2717	824	46	12646	292	1971	79	375	11680	1047	294	1254	463	3190	639	300	11648	366	2311	8742	36434	10229	405	102	821	855	11808	1019	329	47	59	3424	672	537	51	302	34681	78	46	1153	904	1563
	611	55	72313	683	1022	12314	353	1888	1539	56	1221	344	3628	313	56	10747	1840	347	3864	461	1020	1816	332	26741	50	711	317	36301	11238	5610	338	1812	11267	10728	1070	46	47	60	592	15852	1965	97	346	11437	77	57	1063	7314	3086
	1411	365	20279	1109	1037	676	49	1205	1104	81	1145	719	542	47	374	17841	4067	738	539	461	4099	1011	426	19585	77	1225	8739	167672	11414	321	46	939	9401	17909	1009	57	47	59	3577	708	3643	387	435	11124	77	88	1036	354	642
	3261	55	12793	2374	1072	15715	69	1147	1867	323	1306	9021	2926	58	55	12150	1089	9090	2242	467	1843	3367	731	11600	366	2099	322	6243	11924	400	59	2300	9309	12646	1032	84	47	60	543	15829	537	51	880	39937	77	335	1085	790	1660
	490	365	10912	691	2625	609	353	1142	852	46	1172	295	802	82	375	11498	1791	291	3548	460	1193	478	5520	11471	50	789	8751	48657	9918	5832	102	709	9640	12334	1120	329	47	59	2777	602	2056	97	5580	11741	77	46	5007	7306	3000
	676	55	84358	1141	1079	15672	49	1026	1649	57	26506	344	3838	317	55	10967	1023	339	553	466	1148	625	296	11296	76	1668	315	11177	11432	319	339	1197	9241	10671	1064	46	47	60	891	15721	3613	388	300	49709	77	57	1873	352	661
	3082	365	12589	2319	3909	12286	69	1004	999	80	1066	732	538	46	375	11644	1023	649	3500	458	1140	1428	337	25646	367	1081	8744	20892	10616	409	46	2089	1123	12326	1014	57	48	59	3862	12201	538	51	335	32624	77	89	1076	719	2146
	506	54	11486	708	1028	12918	353	1034	1946	324	7553	9022	2015	56	56	10786	1008	9033	571	465	1028	3179	424	32681	49	2409	319	14061	10176	1201	59	786	11451	18961	1009	85	47	60	536	12225	2399	97	434	11736	78	335	3442	7297	1208
	690	366	11581	1212	1057	12283	49	1177	813	46	1034	291	3614	79	374	11022	1022	295	3552	460	1004	499	731	11394	76	681	8736	40495	10961	6235	101	1596	9249	10714	1047	329	47	59	1642	12303	3406	387	1025	11715	77	45	10225	352	3237
	3292	54	27075	2139	1116	908	69	1174	1498	57	1095	343	543	314	55	19632	1015	341	551	460	1035	677	5511	40708	367	1100	317	1115	10591	319	339	1144	959	10669	1834	46	47	60	3729	739	604	51	5553	11148	77	58	1121	816	621
	478	366	11937	772	1818	15963	353	1163	1151	81	1144	594	3091	47	375	18885	3090	624	3494	461	1173	3136	302	48035	50	2387	8759	23900	11566	404	46	2224	11333	18604	1074	56	47	59	537	15855	3626	97	301	21285	77	88	8686	7309	1339
	615	55	12454	1562	1034	614	49	1031	1782	323	1100	8992	719	57	56	11081	1001	9038	574	467	1170	507	340	84445	76	687	318	1246	10585	5595	59	734	9452	10904	2572	85	47	60	1737	12208	538	387	345	26516	78	335	1176	348	3199
	1587	365	18200	1216	1040	15638	69	1146	902	46	6238	294	3772	80	374	10228	1080	291	3557	463	1176	695	407	44255	367	1125	8780	1131	18696	319	101	1313	9696	10160	990	329	47	59	3696	12572	2209	51	419	10662	77	46	1169	972	625
	3052	54	11258	2126	1121	603	353	2636	1807	56	1098	342	539	316	56	10568	1012	338	550	466	1047	3219	841	27477	49	2348	322	6728	11169	400	339	1727	9286	10631	1050	46	47	60	538	12253	3567	97	867	11418	77	57	1091	7325	1385
	516	366	10994	778	1155	15602	49	8007	887	81	6259	735	2110	46	374	11351	3373	590	3486	466	1115	493	5505	71232	77	699	8721	29960	10798	5657	47	1006	9191	11547	1067	57	47	59	1790	680	545	387	5587	51427	77	88	1066	361	3181
	714	55	10985	1594	1099	12607	69	996	1764	323	5462	9048	3583	57	56	11529	991	9031	577	462	2699	661	296	11074	366	1174	314	10561	11301	318	58	2366	1029	11641	7587	85	47	60	3677	15861	3400	51	299	12087	78	336	1024	895	627
	3286	365	11087	1170	2593	12514	353	1746	914	46	1979	292	545	78	374	11114	954	293	3563	466	1198	2900	342	11713	50	2244	8801	15672	18049	395	100	688	11372	11062	1146	328	47	59	539	12294	606	97	348	26556	77	45	15086	7312	1414
	483	54	177164	2255	1085	956	49	2543	1836	56	1072	336	3348	314	55	11461	1089	340	549	464	1118	547	426	11171	77	732	315	1267	18428	5625	340	1116	9303	11226	1235	46	47	60	1830	652	3629	387	427	11749	77	57	2100	362	3168
	629	366	11713	728	1088	15962	69	1749	870	81	1108	611	624	47	375	11310	1002	738	3474	462	1154	829	670	70387	366	1336	8875	1290	10794	319	46	2280	867	11324	1061	57	47	59	3664	15744	538	51	868	11134	77	89	9346	873	629
	1813	55	12413	1315	1071	598	353	1056	1709	323	11314	9003	3643	57	56	10723	2562	9053	582	459	1169	3349	5537	178458	50	1730	317	42006	10713	396	59	715	11258	10730	994	85	48	60	538	12164	2172	97	5579	10979	77	334	1074	7308	1435
	1005	365	20604	1797	1104	15679	49	1129	952	46	1099	292	542	82	374	9831	944	298	3572	464	1190	479	300	11571	76	1019	8825	28820	11199	1028	100	1224	9861	9888	1810	329	47	60	1872	12498	3578	387	298	10802	77	46	1887	352	3158
	3385	54	12621	964	1122	667	69	1071	1908	56	1821	344	2762	315	55	10564	966	342	548	464	1256	627	338	48993	367	2443	317	1212	10950	6260	339	2008	9386	10786	1055	46	47	59	3649	763	542	51	342	26316	77	57	2505	860	630
	480	365	25724	2412	1072	15704	353	1004	831	81	1161	658	924	47	375	10819	1003	696	3452	458	4362	1473	415	18192	49	671	8737	13783	10829	324	46	823	9572	10797	1710	57	47	60	539	15951	3265	97	441	40028	77	88	1147	7301	1454
	617	55	19509	680	1998	623	49	1150	1570	323	2088	9057	3882	57	56	10998	1005	9075	590	467	1232	3073	707	12258	76	1066	316	20436	10813	402	59	1824	9832	11967	1041	85	47	59	1922	12311	651	387	1228	11373	77	335	2004	349	3150
	1347	365	11239	1096	1963	15695	69	1169	1071	46	1149	297	538	81	374	11783	1039	290	3588	465	1035	517	5529	10845	367	2423	8781	20102	17690	5605	101	931	9479	11072	1931	329	47	60	3631	776	3703	51	5490	11146	77	46	1063	6812	631
	3262	54	11345	2392	1911	12272	353	1072	1911	56	2025	347	1976	316	55	11247	1094	345	545	459	1105	725	297	11561	50	677	316	1206	10196	316	339	2282	1094	11184	1071	46	47	59	540	15935	535	97	297	11674	77	57	1757	361	1472
	482	366	11703	686	1881	592	49	1123	830	81	12830	694	3627	46	375	11208	1038	837	3411	467	1972	3275	339	50472	77	1085	8877	1094	10971	395	46	714	11427	10993	1629	57	47	60	2011	12182	1808	388	343	26161	78	89	1033	811	3140
	628	55	28164	1120	1057	15570	69	1147	1564	323	9936	9053	542	57	55	11891	1020	9084	605	459	4249	485	415	12331	366	2404	319	6074	10681	5679	59	1222	9107	11470	1064	85	47	59	3601	12199	3697	51	431	13095	78	335	1842	7314	633
	1896	365	78996	2357	1152	754	353	1049	1078	46	1209	297	2947	79	375	11125	1032	293	3615	461	3503	643	717	77875	50	682	8714	44202	11481	319	101	2016	856	11093	2465	329	47	60	542	648	535	97	871	37072	77	45	4608	357	1494
	940	54	40508	696	2694	15798	49	7464	1903	56	2489	345	790	314	56	11125	996	340	543	465	1129	1939	5533	11364	76	1106	317	1208	10743	394	339	819	11268	11286	1196	46	47	59	2283	15811	1825	387	5589	11927	78	57	1188	786	3128
	3368	366	12428	1162	1146	12656	69	2728	834	81	1158	714	3830	47	374	10691	975	607	3296	465	1066	887	297	153042	367	2379	8739	2007	11093	5558	46	1799	9059	10805	1163	57	47	60	3514	12179	3691	51	302	27158	76	88	2604	7303	635
	468	55	101596	2272	1107	12496	353	1136	1578	324	22800	9049	539	57	55	10885	937	9051	644	463	1034	3365	342	10450	50	690	315	3975	10952	314	59	949	9154	10835	1035	85	47	59	557	639	535	97	340	21424	77	336	3618	351	1523
	606	365	19841	723	1060	12702	49	1132	1063	46	1108	290	2023	81	375	10579	1012	291	3681	460	1098	478	418	11619	76	1135	8757	17477	11476	408	101	2316	9217	10558	1088	329	47	60	3504	15723	1842	388	418	26316	78	45	6436	806	3111
	1251	54	11455	1286	1027	794	69	1189	1920	57	1082	339	3611	315	55	26330	1024	339	542	467	1862	625	996	11237	367	2330	321	5128	11091	923	339	703	9277	18433	1042	46	48	59	562	644	3685	51	5307	17646	78	57	1203	7305	638
	3354	366	41247	1897	1070	15860	353	7163	826	81	25674	659	543	46	375	12859	1011	678	2857	463	1144	1434	5464	11176	49	704	8736	21360	11296	6279	46	1175	8991	11828	1104	57	47	60	3516	15730	536	98	301	11000	76	89	1109	349	1571
	477	55	10834	893	1055	624	49	3383	1547	323	9059	9045	3120	57	56	11591	1068	9039	853	467	1125	3170	303	106869	77	1198	322	1214	10740	319	58	2151	9560	11175	1086	84	47	59	557	12276	1858	387	349	11364	77	334	1073	803	3080
	642	365	11955	2259	1209	15630	69	1064	1095	46	7984	293	707	81	374	10672	1033	298	3867	461	1149	500	341	41768	366	2182	8752	6136	10861	398	100	761	10159	10609	1119	329	47	60	3497	12394	3679	51	432	11666	77	46	1082	7311	643
	1372	54	11276	728	1174	640	353	1051	1880	56	8201	340	3759	312	55	18638	4166	341	539	459	1145	682	417	11234	50	755	316	1135	10561	5769	340	1452	9442	10787	1919	46	47	59	565	852	536	97	800	12198	77	57	1094	361	1686
	3257	365	27416	1308	1115	15671	49	1877	846	81	2102	648	539	47	375	11145	1025	7934	2239	465	7927	3161	860	70668	77	1459	8727	35631	19572	315	46	1373	9740	11535	1018	57	47	60	3522	15927	1877	387	5606	11230	78	88	1733	685	2968
	495	55	51823	1821	3398	731	69	1146	1623	324	9587	9053	2137	58	56	10974	1132	290	3549	458	1046	502	5486	11325	366	1400	315	7721	11195	392	59	1556	9235	11231	6164	85	47	59	555	12556	3673	51	300	84539	77	335	1160	7296	669
	655	365	17873	945	2400	15761	353	17132	1021	46	6391	294	3574	82	374	11970	3633	344	552	468	1054	685	299	10763	50	1539	8749	5047	11082	5630	100	1197	9249	10927	998	328	47	60	3485	772	536	97	345	48608	77	46	1147	355	2372
	2809	54	11746	2388	1005	686	49	1942	1946	57	1983	342	547	317	55	12099	985	806	3499	459	1865	3178	344	27972	76	1252	318	15122	10394	321	339	2089	9727	11211	1144	46	47	59	569	15919	1897	387	438	43460	78	57	1053	769	947
	566	366	20144	686	1047	15701	69	3508	813	81	2111	783	3392	46	375	11639	1169	9083	571	462	2539	499	429	10939	367	2010	8767	4150	10666	394	46	786	10130	10891	1036	57	47	60	3534	686	3666	51	941	18841	77	89	1787	7295	3240
	813	55	12177	1125	1033	12328	353	1138	1497	323	1928	9025	609	56	56	12136	1856	293	3553	462	1871	677	661	11483	49	831	321	4219	11483	5914	59	1597	9624	10994	6110	85	47	59	551	15835	537	97	5566	32145	77	335	2580	349	621
	3409	365	12770	2350	2662	634	49	1923	1152	46	1156	296	3617	79	374	10703	1822	338	551	464	3240	3138	5548	11666	77	1941	8757	65579	11102	317	101	1143	823	10831	3086	329	47	60	3447	754	1922	388	304	11973	77	45	1892	6580	1336
	474	54	27626	698	1132	15646	69	1254	1781	56	14880	341	543	313	55	11345	994	631	3493	466	1176	506	296	26691	366	867	321	6441	10892	402	339	2227	11244	10547	1054	46	47	59	584	15920	3657	51	344	19786	77	57	9530	352	3199
	598	365	21370	1171	1146	717	353	1114	903	81	1165	641	3055	47	375	10333	999	9026	574	459	9205	695	342	26813	50	2149	8756	29896	11032	5802	46	733	9506	11621	3284	57	48	60	3561	12384	537	97	424	11472	78	88	1129	735	625
	1310	55	67016	2251	1249	15742	49	1087	1809	323	4361	9052	735	57	56	10742	994	296	3558	459	1062	3216	418	27512	77	768	321	65555	11053	316	59	1307	1159	11171	1105	85	47	59	546	12686	1969	387	685	18399	77	336	1669	7295	1385
	3307	365	11718	730	1057	12398	69	1175	886	46	3958	293	3788	81	374	10951	1063	347	550	467	1150	494	776	21354	366	1537	8760	1234	10982	409	101	1745	11479	11416	1955	328	47	60	3150	667	3641	51	5628	106304	77	45	11207	355	3181
	486	54	19496	1322	989	12276	353	1166	1760	56	1165	336	539	317	55	12354	1061	8042	3483	466	1093	662	5519	12179	50	1255	319	140469	10931	5538	339	991	9109	11134	1828	46	47	59	687	15820	537	97	300	11721	77	57	1092	711	627
	627	366	20488	1775	1830	612	49	1091	916	81	7701	617	2081	46	375	26096	1019	294	579	467	1069	2927	300	34262	76	2002	8785	1114	10575	311	46	2360	9360	11201	1744	57	47	60	3724	12329	2063	387	343	45864	78	89	1060	7305	1413
	1591	55	11535	981	1046	15640	69	2500	1842	323	1166	9039	3591	57	55	10210	3999	341	3565	460	4898	542	337	11330	367	834	315	1216	11593	396	59	690	10095	11125	1157	85	47	59	537	681	3610	51	414	11455	77	334	4694	358	3169
	1340	365	12304	2428	1710	591	353	1045	867	46	1152	295	545	79	375	10765	1057	667	548	467	1162	810	418	12233	49	1965	8765	1124	10987	5629	101	1122	9588	10809	5205	329	47	60	1744	15837	539	97	5310	10908	77	46	1169	871	628
	3314	54	12000	676	1042	15566	49	3284	1697	56	7249	338	3288	314	56	10641	2681	9046	3470	460	1051	3341	861	11233	76	854	318	1097	11080	323	339	2269	9445	18557	1115	46	47	59	3694	627	2434	387	300	25471	77	57	5432	7316	1434
	489	366	32829	1079	1869	631	69	1111	960	81	1199	603	644	47	374	10847	1134	292	583	467	1052	480	5496	20792	367	2082	8755	57468	10556	402	46	719	1209	12512	1033	57	47	60	538	15729	2652	51	342	12863	77	88	1074	354	3159
	629	55	11614	2411	1112	15698	353	1111	1919	324	7241	8986	3676	57	55	10517	1051	341	3576	466	1222	628	301	12213	50	796	315	1329	11198	5764	59	1240	11508	17856	1034	85	47	59	1794	834	1052	97	434	20432	77	335	2746	6489	630
	1796	365	11866	680	1643	632	49	1019	826	46	1202	292	541	80	375	10482	1010	625	547	463	1352	1496	344	45265	76	1720	8908	7754	11056	318	101	1958	9461	18357	1099	328	47	60	3676	15991	3902	388	984	11164	78	46	1961	349	1453
	996	54	11214	1099	1060	15714	69	3984	1549	57	5412	345	2472	316	55	11713	1134	9033	3445	467	1917	2948	418	11934	367	1029	317	3636	11617	393	339	849	9691	10881	1073	46	47	59	538	12308	533	51	5552	20012	77	57	3915	929	3150
	3398	366	18138	2388	2435	652	353	1085	1093	81	36782	624	1762	46	375	19814	1096	291	593	463	1064	538	664	10941	50	2441	8803	61045	18617	6010	46	1969	1206	10695	1117	57	47	60	1835	704	1632	99	295	11417	77	89	1052	7320	631
	476	55	39357	687	2587	15666	49	10307	1883	323	1157	9000	3701	57	56	10950	1067	342	3592	458	1118	797	5540	25382	76	672	322	28013	26292	317	59	843	11501	19417	1889	85	48	60	3662	15846	3758	386	351	11717	78	335	7957	352	1472
	608	365	11663	1123	1003	625	69	1829	845	46	2771	292	540	79	374	10469	1047	740	546	468	1110	3334	297	57384	367	1067	8803	1214	10959	413	102	1938	9338	11062	1119	329	47	59	539	12332	534	51	429	11168	77	45	1128	804	3140
	1256	55	27892	2351	1079	15635	353	3579	1618	57	2010	346	2330	314	55	11382	1015	9066	3392	460	1251	480	338	27410	49	2422	315	7820	10642	5615	339	859	10373	11030	1141	46	47	60	1876	718	1725	97	5325	55412	76	57	7648	7310	633
	3344	365	11291	698	1056	12315	49	1864	1025	80	1233	611	3510	47	375	10376	1024	293	611	461	1055	629	415	110057	76	677	8810	1274	10453	315	46	2027	9355	11168	2479	57	47	59	3647	15821	3726	387	301	11410	77	88	6931	353	1493
	476	54	11208	1170	1007	592	69	3085	1945	324	18288	9037	564	57	55	18596	1190	339	3626	460	2579	1519	705	101662	367	1086	323	3861	11744	409	59	814	1151	10432	1123	85	47	60	539	789	534	51	346	11238	78	336	1143	742	3129
	614	366	134081	2255	1072	15661	353	4195	814	46	5936	291	3535	80	375	11266	1010	662	543	459	1914	2705	5540	34581	50	2404	8760	14181	19223	6018	103	1769	11449	12311	1130	329	47	59	1930	15917	1769	97	421	26789	77	45	3196	7309	634
	1258	55	11024	729	1193	767	49	1847	1499	56	2040	345	554	316	56	10263	1825	9047	3234	459	1056	585	303	107607	77	682	318	1175	11040	313	338	972	9262	11041	1032	46	47	60	3629	695	3711	387	5233	41850	77	57	1121	355	1522
	3366	365	11107	1315	1074	15791	69	1078	1149	81	1230	656	3506	46	374	11932	1063	291	666	459	1148	1023	345	11797	366	1107	8736	5161	10474	404	46	2345	9518	11048	2093	57	47	59	540	15798	535	51	297	11088	78	89	1061	6566	3112
	493	54	10755	1796	1061	632	353	1853	1787	324	1122	9042	566	56	55	19673	1064	337	3714	461	1166	3366	422	20963	50	2377	318	8736	11656	5609	59	695	9220	17670	2619	85	47	60	2025	12534	1797	97	341	11718	77	335	1965	359	638
	634	366	19685	964	2866	15632	49	1122	899	46	2055	297	3539	80	375	25831	987	606	540	459	1158	478	674	11903	76	690	8777	7059	10368	318	102	1138	912	12266	1017	328	47	59	3597	640	3700	387	439	11859	77	45	1236	674	1568
	1538	55	12220	2413	2709	608	69	1202	1800	56	10477	344	553	313	55	12882	990	9028	2658	461	1030	625	5531	26031	367	1137	318	5738	18491	399	338	2236	11297	10607	1012	46	47	60	541	15757	536	51	1020	11378	77	57	1134	7287	3082
	1646	365	19735	680	1066	15661	353	4079	891	81	2716	656	3499	47	375	10968	987	294	1064	463	3975	1431	301	167577	50	2327	8764	9878	11438	5662	47	730	9253	11149	1070	57	47	59	2356	12292	1815	97	5543	11402	77	88	2638	357	642
	1590	54	11859	1095	1116	12458	49	1112	1776	323	6545	9045	570	57	56	11803	1052	343	3893	459	1110	3175	343	11826	76	705	321	22301	10358	315	58	1292	9627	10692	1097	85	47	60	3443	783	3695	388	298	11191	77	336	4773	763	1679
	1844	366	11516	2393	7150	581	69	1145	906	46	8473	297	3543	81	374	12264	1073	679	539	462	3473	500	417	19482	367	1203	8737	49477	12002	400	100	1791	9655	20033	1009	329	48	59	586	15858	535	51	340	13584	77	45	3711	7302	2978
	900	55	27167	685	1081	15592	353	1759	1817	56	7061	347	552	317	55	10600	1083	9037	2209	466	1125	679	5456	26054	49	2167	320	21495	19319	5661	340	955	996	10700	1009	46	47	60	3564	604	1832	97	419	11972	77	57	1039	356	667
	3391	365	18739	1120	1004	12484	49	2660	881	81	7983	818	3489	46	375	10876	1001	294	3558	465	1968	3147	296	18879	77	761	8736	7243	26075	317	46	2325	11356	10925	1085	57	47	59	545	15775	3688	387	740	19654	77	89	1115	842	2299
	479	54	11597	2358	2645	581	69	1870	1746	323	1042	9048	574	57	56	10957	1153	342	550	460	1243	504	347	11675	366	1491	315	28566	12645	402	59	700	9857	11118	5762	85	47	60	3091	12236	536	51	5618	19708	78	334	1856	7299	1011
	609	365	36230	695	1884	15667	353	1093	926	46	2687	291	3552	78	374	11448	1009	665	3484	460	1828	691	418	11377	50	1335	722	8264	10737	5660	99	1165	9047	10994	988	329	47	59	710	12524	1845	97	300	11644	77	46	3215	354	3251
	1384	55	21519	1161	991	773	49	2568	1863	56	1177	336	550	312	55	10391	1107	9047	578	465	5399	3203	719	11907	76	1731	10686	7763	11653	318	340	2178	1041	10708	1021	46	47	60	3751	685	3684	388	345	12321	77	57	6989	737	620
	3245	365	49122	2277	1010	15788	69	1067	855	81	1040	617	3470	47	375	10902	990	294	3564	467	1093	495	5523	26033	367	1019	321	1872	12482	402	46	750	11385	19119	1020	57	47	59	537	15794	536	51	439	12475	78	88	10907	7298	1325
	494	55	40697	722	1115	746	353	1963	1656	324	2740	9035	581	58	56	10928	1007	341	549	463	1080	668	302	34480	50	2442	8715	4012	10980	5580	59	1397	847	11279	1818	85	47	60	1712	12303	1859	97	772	32956	77	335	1024	351	3204
	627	365	12163	1276	1898	15788	49	5479	993	46	5463	293	3566	83	374	18506	1098	846	3470	462	1078	3033	345	17924	76	672	316	12769	10937	325	101	1496	11259	10522	2675	329	47	59	3705	12506	3679	387	5619	11427	77	46	1097	874	624
	2189	55	71416	1927	1026	618	69	3034	1944	56	4948	337	548	316	55	12961	1003	9064	584	459	3117	524	412	11879	367	1065	8992	8475	11020	395	339	1291	9296	11485	981	46	47	60	538	12216	536	51	298	12252	78	57	8585	7316	1378
	729	365	11231	876	2475	15640	353	10945	814	82	7804	627	3426	47	375	12016	4757	291	3575	461	1959	746	785	11476	49	2424	320	29191	11412	5491	46	1794	9581	11098	1060	57	47	59	1774	12721	1880	97	341	11325	77	89	1091	347	3184
	3327	54	10890	2185	1044	12280	49	1205	1501	322	17729	9020	597	56	56	12849	1023	338	547	462	1145	3298	5518	11820	76	676	8818	1179	10414	315	59	952	903	11291	1094	85	47	60	3683	12435	3672	387	438	25803	77	335	1109	918	627
	483	366	79681	754	1004	642	69	1986	1147	46	5786	296	3596	80	374	11837	1033	626	3446	462	1073	483	297	107066	367	1086	314	36434	10918	404	101	2322	11295	11084	1084	330	47	59	538	12285	536	51	5235	106321	78	45	1098	7326	1409
	640	55	11473	1451	1040	15699	353	3916	1791	57	18690	339	545	315	55	10388	1821	9043	593	465	1045	636	338	41088	50	2404	8842	36301	10976	5684	339	702	896	11327	1102	46	48	60	1817	12471	1901	97	306	26603	77	57	1038	350	3170
	1166	365	11017	1418	1063	844	49	1872	896	82	2614	690	3255	47	375	10767	1033	296	3591	459	1071	1708	422	11486	77	682	315	167672	19306	308	46	1168	11286	12786	4804	57	47	59	3668	665	3664	388	351	12954	77	88	1929	751	629
	3388	54	11820	1494	1126	15910	69	1182	1792	323	17892	9037	655	56	56	10636	945	345	546	465	1929	1193	5756	71540	366	1106	712	6243	11488	402	59	2168	9504	11564	1999	84	47	60	538	15737	537	51	413	13488	77	336	1027	7298	1430
	488	366	27092	1331	1063	586	353	1109	896	46	1087	290	3694	80	374	10541	1000	7959	3396	461	1168	3328	301	11463	49	2379	10688	48657	10957	5523	101	754	9703	10808	1092	329	47	59	1857	12560	1929	97	895	26703	77	45	1180	353	3161
	595	55	11448	1744	1073	15615	49	1162	1791	56	1195	340	540	314	55	11525	1007	294	610	464	1199	480	341	49463	77	689	321	11177	11017	318	339	1417	9099	10750	3359	46	47	60	3654	12572	3655	387	5578	41288	77	57	1180	780	630
	1664	365	11530	1007	1011	12432	69	1821	897	81	1155	587	2366	47	375	19059	1915	343	3623	465	2629	630	424	11543	367	1135	8738	20892	17865	393	46	1448	9271	20030	2605	57	47	59	539	12276	536	51	299	11206	77	89	1043	7314	1450
	1084	54	12511	2441	1099	12564	353	1105	1792	323	1137	9003	3478	57	56	10999	1112	768	544	462	1059	1545	759	11755	49	2331	316	14061	18591	5537	59	1381	923	10871	1810	84	47	60	1903	12207	1972	97	343	10929	78	335	1166	353	3151
	3390	366	98085	672	1812	12366	49	1092	896	46	1074	295	578	82	374	10264	980	9091	3249	459	3515	2270	5511	26529	77	704	8737	40495	10693	321	102	1536	11306	10826	1109	329	47	59	3638	637	3641	388	439	10640	77	45	5476	997	631
	469	55	11021	1067	3645	595	69	1089	1790	56	1146	340	3561	315	55	10662	1133	297	661	464	2649	709	300	26159	366	1197	319	1115	10532	405	338	1226	9904	10954	1061	46	47	60	539	15753	537	51	1063	19888	77	57	1980	7324	1468
	626	365	11081	2422	1866	15675	353	1108	897	81	5573	728	548	47	375	12164	1072	348	3705	461	1170	3247	342	53413	50	2182	8834	23900	11542	5633	46	2002	1442	11318	1121	57	47	60	1973	878	2065	97	5527	12319	78	88	2591	356	3143
	1092	54	25755	677	997	588	49	1781	1793	323	5582	9051	3444	57	56	49145	1012	8112	541	464	1049	489	403	32767	77	756	315	1246	19068	317	59	826	11680	10724	1876	85	47	59	3614	16031	3611	387	304	12775	77	336	1249	951	632
	3421	365	19657	1086	1009	15662	69	1097	896	46	8343	297	591	80	374	11921	1064	293	2702	466	2012	651	883	11297	366	1458	8923	1131	11036	413	102	1842	9174	11673	1012	329	47	60	541	12286	539	51	346	34461	77	45	6126	7318	1489
	466	54	12466	2404	1178	575	353	1872	1787	57	7703	345	3585	316	55	11759	1038	339	1000	458	4031	2410	5491	40519	50	1402	315	6729	10222	942	339	918	9544	10721	1881	46	47	59	2139	680	2458	97	430	17952	77	57	1182	351	3131
	623	366	13363	682	1039	15638	49	1800	899	81	2862	862	545	46	375	11518	1025	602	3895	467	1099	661	296	48040	76	1535	8782	29959	10674	6268	46	2253	9523	11073	1157	57	48	60	3560	15829	1930	387	5190	11615	77	89	8090	849	634
	1116	55	29065	1107	1069	583	69	3343	1797	323	13719	9039	3337	57	56	20505	1047	9028	539	460	7895	2895	342	84630	367	1258	319	10559	12024	318	59	724	969	10832	3361	85	47	59	545	781	3655	51	303	10980	77	335	1206	7321	1517
	3400	365	18456	2377	1066	15622	353	2459	893	46	11968	290	627	79	374	12831	1008	295	2208	459	1143	548	415	20189	49	1991	8726	15673	53254	393	103	1265	11334	25223	8380	330	47	60	3173	15916	537	97	350	26568	78	45	1229	358	3115
	478	54	19170	690	996	12884	49	1035	1781	57	17844	340	3650	314	55	11619	1936	344	3558	459	1131	833	860	12044	77	840	318	1267	12581	5679	338	1879	957	12668	1151	46	47	59	678	631	1977	387	425	11545	77	57	1891	1059	637
	618	366	11625	1137	1076	12255	69	1025	903	81	9892	624	541	47	375	11897	1822	661	550	462	1070	3350	5496	11277	367	2001	8711	1285	10950	317	46	894	11323	11261	2975	57	47	60	3713	15752	3638	51	812	11426	77	89	1141	7336	1559
	1290	55	19284	2327	1871	12695	353	1160	1809	323	37853	9044	2695	57	56	11921	1976	9049	3483	464	1075	479	298	79364	49	835	319	42011	11054	390	59	2179	853	11173	1081	84	47	59	538	12311	538	97	5606	11596	77	335	1080	358	3088
	3318	365	20322	705	995	639	49	1110	886	46	3332	293	998	81	374	11144	1060	294	578	459	1125	627	351	18005	77	1971	8746	28820	10368	5502	102	750	11259	10459	1022	330	47	60	1760	637	2080	388	300	11529	78	45	1969	758	642
	479	54	12366	1203	1044	15740	69	1155	1758	56	3119	339	3890	313	55	30974	1078	340	3566	462	1839	1469	420	11779	366	851	319	1211	11341	322	338	1396	9560	11582	2421	46	47	59	3688	15739	3605	51	334	11463	77	57	3348	7306	1651
	642	366	10832	2167	1908	656	353	1137	917	81	3492	622	538	47	375	11014	1043	734	548	458	1064	3085	873	27963	50	2061	8760	13785	11116	404	47	1498	9578	11234	976	57	47	60	538	12248	540	97	434	44651	77	89	2054	351	3010
	2793	55	17507	761	2482	15748	49	1116	1845	323	1051	9019	1970	57	56	11295	951	9069	3470	468	1090	515	5482	31716	77	806	318	20435	11037	5558	58	1287	9175	10956	1037	85	47	59	1806	632	2550	387	5225	208427	77	334	2003	865	658
	577	365	11676	1492	1010	12398	69	1918	865	46	12478	291	3629	81	374	11017	1010	297	583	462	1191	720	299	12096	366	1780	8796	20106	11398	317	100	1806	890	11401	985	329	47	60	3671	15699	1278	51	300	11906	77	46	1157	7310	2072
	898	54	19658	1333	966	596	353	3422	1693	56	12151	339	542	316	55	10564	1865	345	3576	463	3430	3266	338	18232	50	977	317	1207	11116	392	340	944	11289	11144	1066	45	47	59	539	646	3865	97	345	48322	77	57	1119	349	1361
	3392	365	37020	1738	1125	15586	49	3487	964	81	30610	648	2926	47	375	11238	1131	851	547	460	1963	487	420	71449	76	2426	8790	1091	11730	5653	46	2307	9405	12794	1030	57	47	60	1845	15815	533	388	434	11233	77	88	4228	720	3190
	466	54	20358	1012	1045	622	69	1112	1922	324	1296	9055	802	56	56	11048	1062	9048	3445	463	1059	644	749	11996	367	676	321	6071	11467	318	59	706	9216	11209	985	85	48	59	3658	12203	1648	51	914	12212	77	335	1099	7303	626
	606	366	12879	2442	1029	15675	353	1984	825	46	1842	291	3838	80	374	10705	1025	295	593	467	1919	2053	5525	26793	49	1082	8729	44203	10699	399	101	1187	9360	11016	1129	329	47	60	539	714	3752	97	5583	34981	77	46	1117	356	1398
	1288	55	34930	672	1327	603	49	1035	1542	57	1139	336	538	316	55	10930	1024	343	3592	458	5152	810	301	12434	76	2408	322	1208	10837	5553	339	2118	9590	10646	1179	46	47	59	1889	15848	535	388	300	10598	78	57	10142	834	3176
	3335	365	11440	1066	1142	15651	69	5033	1100	81	5101	621	2015	46	375	11766	1035	8019	546	461	5703	3341	345	11926	368	681	8745	2002	10582	322	46	774	842	10951	1011	57	47	60	3643	12264	1730	51	343	11232	77	89	1098	7310	627
	485	54	11102	2423	3165	846	353	1027	1873	323	7114	9001	3613	57	56	10385	986	296	3392	465	1079	479	397	12997	49	1102	314	3977	10496	396	59	1526	11245	10528	1056	85	47	59	539	605	3724	97	430	18851	78	335	4135	354	1423
	621	366	40322	676	1015	15891	49	1066	850	46	4167	292	543	79	374	11194	1062	346	611	466	999	628	799	11699	77	2384	8908	17480	10912	1121	101	1243	887	11308	975	329	47	60	1949	15703	535	388	5375	11799	77	45	1150	701	3165
	1336	55	11474	1086	1005	610	69	1175	1637	56	1090	343	3093	312	55	11349	1133	853	3626	466	1102	1497	5515	39934	366	688	318	5128	12105	6248	339	1950	11293	11131	1075	45	47	59	3622	12255	1770	51	301	11054	77	57	1132	7302	629
	3309	365	33767	2404	1019	15700	353	1173	1008	81	9355	652	718	47	375	12529	1060	9056	543	458	1882	2943	297	25527	50	1129	8855	21360	11436	315	46	853	697	12005	1062	57	47	60	541	12291	3710	97	346	12066	77	88	1095	351	1442
	489	55	11912	682	1121	575	49	2688	1948	323	4517	9019	3772	58	56	10231	943	293	3236	467	1833	539	338	10958	77	2342	316	1214	11115	396	59	1991	11164	27345	1018	85	47	59	2071	644	535	387	428	12258	78	336	1097	854	3155
	651	365	19133	1106	1111	15555	69	1863	812	46	6423	291	539	84	374	11704	2548	344	665	459	3293	800	418	11897	366	700	8760	6136	18580	5609	101	832	870	11492	1111	329	47	60	3581	15799	1798	51	5620	45965	77	45	1021	7308	631
	1505	54	11651	2379	1744	596	353	2586	1496	56	1230	339	2110	316	55	10759	1051	640	3713	460	2462	3335	773	26614	50	1182	317	1135	11160	316	339	1872	11263	10351	1117	46	47	59	543	679	3700	97	300	11535	77	57	1081	348	1460
	3207	366	27473	689	1033	15680	49	1848	1154	81	1123	572	3583	47	375	17903	1046	9047	540	464	1049	480	5523	11032	76	2225	8770	35631	10229	390	46	898	1400	11281	1021	57	47	60	2655	15871	535	387	348	10906	77	89	2022	965	3147
	484	55	11258	1136	2745	630	69	4138	1776	323	1083	8994	545	56	56	11749	1095	292	2663	460	1034	629	305	11312	367	739	322	7721	11238	5640	59	2193	11651	11455	984	85	47	59	1021	12307	1820	51	433	25471	77	335	1219	7326	631
	684	365	10905	2329	1074	15730	353	1026	906	46	1063	298	3349	79	374	10994	1118	344	1056	463	1128	1514	344	27763	49	1371	8737	5047	11414	315	101	745	10053	12087	1049	328	47	60	3877	698	3693	97	5276	12900	78	45	1017	355	1481
	2048	54	13695	705	980	689	49	1072	1817	56	1992	338	624	311	55	10943	959	683	3894	459	1120	2774	426	12400	76	1622	319	15122	11924	401	339	1369	1083	10009	1056	46	48	59	536	15826	535	387	304	20415	77	57	2540	799	3136
	823	366	11755	1198	1022	15717	69	1076	881	81	10044	687	3642	47	375	10533	1064	9057	538	462	1165	572	924	119685	367	1134	8825	4150	9918	5535	46	1566	11415	11738	1799	57	47	60	1636	12276	1833	51	349	11159	77	88	5974	7305	633
	3348	55	40624	2179	3794	12211	353	1808	1744	323	5519	9016	542	58	55	11156	980	291	2209	458	1146	938	5472	41845	50	2333	322	4218	11432	322	59	1183	9673	10693	997	85	47	59	3731	12238	3688	97	432	19989	77	336	1155	355	1504
	478	365	25351	757	1088	658	49	1186	927	46	1130	292	2766	84	375	10711	1137	345	3558	467	1146	3369	294	11047	76	703	8731	65580	10616	393	101	2131	9457	11180	1053	329	47	60	537	12226	536	388	1105	11414	77	45	1087	789	3123
	604	54	11226	1466	995	15653	69	1124	1865	57	1106	339	921	318	56	10523	1015	661	550	465	1960	478	341	11562	367	1194	318	6441	10176	5697	338	768	1413	11085	1068	46	47	59	1735	821	1851	51	5525	11725	77	57	4180	7316	635
	1552	366	11493	1385	1012	12195	353	997	854	80	1821	591	3881	46	374	10698	982	9066	3484	458	2517	625	414	11444	49	2193	8741	29896	10961	313	47	1496	11654	12682	1164	57	47	60	3697	15950	3682	97	301	11169	78	89	1138	349	1539
	1565	55	19631	1580	1021	627	49	11176	1653	324	1102	9013	538	56	55	17780	1746	293	578	466	3606	1423	821	12697	77	751	318	65555	10591	394	58	1291	738	18469	2706	85	47	59	538	993	536	387	340	55411	77	334	1942	741	3102
	2949	365	12353	1190	1175	15723	69	1052	995	46	1130	292	1977	79	375	18402	1832	340	3565	460	1195	3186	5493	36150	366	1434	8739	1234	11566	5666	100	1796	11175	19557	980	329	47	60	1788	16043	1867	51	412	11410	77	46	1749	7306	639
	545	54	74939	2203	1830	781	353	1056	1945	57	15812	342	3626	312	55	10772	1034	637	548	467	1041	498	302	11225	50	1457	316	140469	10585	319	340	951	9226	10784	1040	46	47	60	3678	806	3676	97	5214	11238	77	57	1876	354	1603
	795	365	12018	747	1088	15780	49	4862	814	81	1921	601	542	47	375	10706	1025	9059	3470	466	1876	675	331	17963	77	1404	8717	1114	18696	401	46	2320	9280	10717	1883	57	47	59	538	15888	536	387	298	26786	78	88	1842	697	3055
	3327	54	11808	1413	1049	608	69	1027	1500	323	10920	9008	2949	58	56	11106	1096	293	584	463	1080	3112	428	11879	366	1531	316	1215	11169	5610	58	702	9106	10998	2568	85	47	60	1830	676	1880	51	343	41872	77	335	5866	7293	648
	477	366	10851	1509	1133	15589	353	5421	1148	46	4194	298	789	82	374	10974	1001	346	3575	465	1046	510	953	11464	50	1264	8753	1126	10798	315	99	1171	9218	17791	1027	328	47	59	3663	15870	3672	97	421	11113	77	46	1061	360	1798
	618	55	11068	1303	1903	594	49	1060	1787	56	11290	339	3830	317	55	10703	1013	703	547	458	15845	707	5467	11829	76	1968	316	1095	11301	403	340	2163	9396	18605	1875	46	47	60	539	690	536	388	5597	12043	77	57	1183	733	2720
	1424	365	10758	1837	1006	15622	69	2733	899	81	1106	616	538	46	375	10955	1122	9051	3446	468	2067	3244	299	107066	367	853	8720	57468	18050	5486	46	756	9689	10775	1713	57	48	59	1870	15812	1903	51	298	11816	77	89	1210	7303	752
	3206	54	19424	933	1876	12263	353	1988	1798	323	1092	9028	2024	56	55	11227	1020	294	592	459	1086	489	339	41110	49	2073	319	1332	18428	319	59	1426	9459	10710	1082	85	47	60	3649	602	3664	99	346	11361	77	335	2011	361	3070
	488	366	12215	2368	1159	691	49	5404	893	46	4024	297	3610	78	375	11744	4619	346	3592	463	1075	652	429	11465	77	800	8750	7752	10794	404	100	1428	9578	11509	1083	329	47	59	539	15686	536	386	430	11817	77	45	8062	6326	645
	654	55	19533	692	1993	15740	69	1016	1779	56	1064	346	544	312	56	25472	953	732	546	462	1035	2478	649	71534	367	1744	320	3637	10713	5604	339	1423	9308	10880	2530	46	47	60	1920	12434	1929	51	1179	11678	78	57	1117	356	1725
	2651	365	12883	1150	2633	12710	353	1847	904	81	15119	7961	3123	47	374	11319	979	9046	3394	464	1048	642	5547	11456	49	1007	8772	61044	11199	318	46	1435	978	10742	1065	57	47	59	3632	12504	3655	97	5505	11226	78	88	6294	782	2909
	603	54	20856	2302	1843	806	49	1047	1811	323	2750	292	706	58	55	11497	998	296	611	458	1113	1889	295	49730	77	2441	315	28013	10950	409	59	1409	11336	10713	1827	85	47	60	540	686	537	387	299	10785	76	336	1855	7305	686
	1128	366	12964	713	1014	15860	69	1164	885	46	5661	342	3757	84	375	11077	1043	346	3624	467	1095	931	345	19305	366	672	8754	1214	10828	5580	101	1466	1008	17310	1029	330	47	59	2007	15847	1976	51	343	11652	78	45	8837	351	2718
	3371	55	36969	1238	1037	728	353	2465	1755	56	2643	658	539	317	56	11232	1017	727	544	463	1808	3369	411	39853	50	1067	315	7820	10814	317	339	1345	11362	9958	1067	46	47	60	3602	789	3640	97	427	49671	76	57	1852	1227	753
	472	365	11594	2057	1082	15825	49	1048	919	81	3258	9038	2140	46	374	11925	989	9048	3243	462	1187	478	809	12496	76	2422	8904	1274	17692	399	46	1633	970	11057	1092	57	47	59	542	15978	537	388	5392	52042	77	89	2682	7347	3071
	623	54	11462	808	1081	859	69	1859	1850	323	1125	293	3574	56	55	11139	1732	294	663	459	1121	624	5498	12947	367	677	319	3865	10195	1421	59	1100	11348	10733	1059	85	47	60	2262	12374	2083	51	303	13510	78	334	1227	354	645
	1293	366	11285	1792	1822	15901	353	2681	862	46	1079	339	546	78	375	11088	1837	341	3708	461	999	1425	302	18992	49	1086	8727	14177	10970	6202	101	2304	9653	11973	1188	329	47	59	3522	12151	3605	99	341	18098	77	46	6416	883	1722
	3323	55	12066	967	1062	12903	49	1201	1683	56	23861	680	3397	312	56	10690	982	621	541	460	11248	3185	342	33762	77	2404	322	1175	10681	321	339	707	9574	10813	1207	46	47	60	554	12626	539	386	423	11415	77	57	3903	7316	2914
	476	365	17949	2417	2614	574	69	1108	972	81	1086	9035	607	47	374	10884	1002	9055	2684	462	1040	498	417	34161	367	682	8755	5163	11481	403	47	1191	9326	11038	1093	57	47	59	3488	612	2569	51	5177	11031	78	88	12096	356	685
	612	54	11043	679	1728	15612	353	2794	1930	323	2495	290	3615	58	55	10581	1002	294	1024	460	1031	674	750	11354	49	1107	321	8735	10743	5625	58	2108	9296	10925	1731	83	48	60	568	15741	1221	97	298	12461	77	335	7632	6631	2692
	1462	365	11529	1091	2016	693	49	1889	820	46	1103	344	543	83	375	26319	986	347	3895	464	3123	3117	5513	12083	77	2377	8839	7058	11094	318	100	778	9500	11367	4018	330	47	59	3532	761	3878	387	339	40755	77	46	1138	351	764
	3214	55	11906	2398	1012	15741	69	1104	1528	56	8132	651	3083	317	56	12881	1020	794	539	459	1161	509	299	11116	366	690	322	5738	10951	397	340	1551	9245	11105	2532	46	47	60	551	15866	533	51	427	25313	77	57	1093	779	3092
	493	365	11785	684	1154	12213	353	1906	1116	81	1274	9034	722	46	374	11620	1014	9094	2208	465	1772	705	341	29397	50	1137	8712	9878	11476	5568	46	1204	9233	11288	1059	57	47	59	3457	683	1643	97	905	11240	77	89	1225	7300	640
	656	55	11171	1113	1212	639	49	1089	1847	323	1077	294	3776	57	55	10680	1092	298	3558	463	1069	3240	426	11251	77	2327	317	22302	11091	322	59	2069	10162	10804	1178	85	47	60	581	15778	3754	387	5581	11414	77	335	1099	353	1637
	3027	365	106519	2367	1104	15630	69	1032	864	46	12271	341	539	80	375	18889	1026	342	550	467	1060	490	780	11198	366	705	8735	49477	11296	393	100	795	9931	10836	1026	328	47	59	3555	778	534	51	298	19461	78	45	1987	849	3025
	517	54	11112	693	1064	601	353	2410	1689	56	6702	758	2102	312	55	11077	1928	814	3483	463	1113	653	5513	25730	50	1203	318	21495	10740	5583	339	1651	9197	10558	1041	46	47	60	546	15926	1727	97	342	12584	77	57	1061	7311	655
	743	366	10704	1150	988	15639	49	2674	966	81	8589	9007	3585	47	375	10951	1060	9050	579	460	1070	2555	298	19446	76	2167	8783	7243	10861	317	46	1080	857	18432	1040	57	47	59	3262	610	3726	387	438	27234	77	88	1158	357	1974
	3295	55	19049	2301	1099	615	69	4121	1926	323	1135	294	545	58	56	11597	4507	292	3565	459	1088	621	341	12378	367	761	317	28566	10561	395	59	2330	11262	11829	2652	85	47	60	646	15794	534	51	5431	11166	78	336	1267	825	1694
	482	365	19973	714	2051	15676	353	1099	823	46	1140	344	3335	83	374	11849	1098	338	548	467	2463	1367	430	61081	49	1493	8922	8264	19570	5539	100	699	923	11175	1925	329	47	59	3669	634	1771	97	298	10817	77	45	1104	7304	2958
	611	54	11446	1239	1225	622	49	1041	1535	57	8253	713	628	317	55	11264	1005	591	3470	466	1104	3244	745	81971	76	1331	316	7763	11194	317	340	1158	11302	10609	1079	46	47	60	538	15774	3710	387	349	26243	77	57	1815	350	672
	1842	365	11678	2053	1025	15614	69	2602	1108	81	8760	9027	3651	46	375	30973	1024	9023	583	466	11572	490	5523	11115	367	1744	8777	1872	11079	400	46	2194	9214	10787	1102	57	47	59	1855	12283	535	51	431	39962	77	89	1257	1013	2445
	958	55	20613	810	1052	584	353	1102	1861	323	2103	297	542	56	55	11177	1047	297	3576	458	1052	652	298	17636	50	1007	316	4011	10397	5535	59	744	9393	11535	1107	85	47	60	3655	12270	1796	97	931	11509	77	334	3133	7321	893
	3374	365	33130	1805	1048	15558	49	1057	856	46	4245	346	2682	79	375	11633	1007	347	547	464	8438	2484	341	11806	77	2441	8722	12770	10663	315	101	1366	724	11231	1105	329	48	59	539	638	3701	387	5558	11151	78	46	1825	357	3220
	476	54	26795	957	1010	661	69	1105	1661	57	4186	8068	1014	313	56	11184	994	7889	3444	463	1040	640	425	28301	366	672	318	8476	11490	392	339	1575	11195	10927	1047	46	47	60	1899	15728	535	51	301	11678	76	57	1035	6356	623
	616	366	18555	2405	1115	15656	353	6809	989	81	3022	291	3890	46	374	10256	1902	293	594	459	6996	1820	684	102687	50	1067	8868	29190	11103	5572	46	1171	9189	11211	1049	57	47	59	3639	685	1818	97	348	26161	77	88	2849	347	1358
	1610	55	48455	682	1117	576	49	2632	1942	323	35463	343	538	57	55	17908	1014	340	3592	459	3512	1005	5526	49121	76	2422	321	1179	10889	320	59	2160	9644	10891	2775	85	47	60	540	15873	3694	387	429	13072	77	335	2642	6568	3192
	1322	365	12941	1104	1016	15593	69	1152	815	46	18730	620	1971	82	375	12127	1051	641	546	462	2442	3368	300	12161	367	677	8721	36434	11026	394	101	757	953	10994	1053	328	47	59	1968	827	535	51	954	44353	77	46	6535	348	626
	3288	54	12124	2381	978	742	353	1135	1504	57	6149	9032	3628	318	55	10364	1078	9064	3391	459	4977	478	349	11559	49	1086	319	36301	11060	6091	339	1433	11318	10831	1044	46	47	60	3615	15928	1835	97	5553	17636	78	57	1098	739	1396
	487	366	10907	689	1047	15789	49	1072	1144	80	1210	293	542	46	375	10670	1089	297	612	460	1824	624	420	11329	77	2404	8861	167672	10980	318	46	1413	9293	10547	1033	57	47	60	541	636	3687	388	300	20201	78	89	1092	7298	3176
	654	55	47843	1133	1046	734	69	1064	1797	324	28812	338	2925	56	56	10727	1049	342	3626	466	1083	1428	803	12292	366	682	316	6243	10932	398	59	1457	10043	11622	1034	85	47	59	2123	15801	536	51	345	56400	77	335	1818	351	628
	1423	365	18656	2334	1760	15798	353	1080	893	46	1066	653	803	78	374	10782	1015	8210	543	466	1079	3180	5496	106216	50	1107	8725	48657	10576	5577	103	1364	843	11170	1022	329	47	60	3565	621	1848	97	421	44451	77	45	3545	1224	1421
	3267	54	11102	703	1009	677	49	1170	1780	57	7223	9025	3838	308	55	10601	1017	295	3231	460	2595	499	296	40450	76	2377	316	11177	11593	316	338	1580	11255	11416	1024	46	47	59	545	15702	3683	387	838	11763	77	57	8842	7342	3165
	494	366	12721	1193	1128	15698	69	1148	903	81	5360	292	538	48	375	10454	1138	340	668	464	1120	676	340	11790	367	690	8707	20892	10987	411	46	1164	836	11135	1107	57	47	60	3072	692	536	51	5599	18327	77	88	4251	358	629
	651	55	11320	2194	1073	674	353	1091	1810	323	1253	337	2015	58	56	11799	1060	657	3714	458	1065	3131	417	63290	50	1137	321	14061	11080	5820	59	2180	11257	11201	1152	85	47	59	718	15827	1863	97	300	12638	78	336	1163	801	1442
	2195	365	25708	751	1130	15666	49	6479	885	46	11382	575	3614	86	374	19723	1041	9054	541	464	1113	507	706	77361	76	2327	8739	40495	10556	317	102	750	870	11125	1111	328	47	60	3760	753	3678	388	342	18123	77	45	1140	7306	3156
	735	55	21144	1432	1092	666	69	1039	1759	56	1128	9012	543	321	55	10964	999	296	2651	463	8320	698	5528	11413	367	705	319	1115	11198	403	338	1392	11262	10810	1023	46	48	59	537	15925	535	51	428	11308	77	57	1094	348	630
	3308	365	11698	1460	1215	15695	353	1077	917	81	4392	293	3090	46	375	10523	1835	346	1074	460	1095	3226	300	19238	49	1202	8721	23900	11056	5556	46	1507	1093	18565	1026	57	47	60	1704	624	1880	97	838	11720	78	89	1128	649	1460
	485	54	11070	1399	5678	578	49	1811	1845	323	9510	336	720	56	55	11381	1049	694	3893	463	1177	492	340	11276	76	2169	315	1246	11617	315	59	1272	11444	12482	1050	85	47	59	3707	15774	3672	388	5592	11609	76	335	1943	7281	3146
	633	366	26507	1545	1137	15646	69	2472	865	46	1163	629	3772	76	375	10392	971	9047	539	460	1140	658	422	93540	367	760	8780	1135	18617	390	102	1855	9088	17852	1085	329	47	60	538	12286	536	51	304	20417	77	45	1905	352	632
	2336	55	27101	1241	1037	629	353	1002	1692	56	5201	9009	539	303	56	18647	1035	291	2210	467	1065	2811	703	118381	50	1490	317	6722	26292	5521	339	910	9558	18391	1096	46	47	59	1769	662	1902	97	343	12075	77	57	1131	804	1479
	668	365	12549	2046	1026	15620	49	3183	965	81	5731	296	2109	48	374	11253	1796	341	3557	466	1093	564	5543	19414	76	1338	8721	29962	10959	321	46	2227	9291	10958	1017	57	47	60	3685	15833	3664	387	424	56342	77	88	1153	7298	3137
	3052	54	26262	813	1025	595	69	1836	1923	324	2089	346	3583	60	55	10255	1001	734	550	466	1161	902	300	20601	367	1723	320	10561	10642	401	59	733	10522	10658	3251	85	47	59	538	12225	537	51	5228	11743	77	336	2194	349	633
	512	366	17972	1830	1777	15614	353	1059	824	46	7835	657	545	91	375	11779	980	9051	3485	465	1121	3367	346	35591	50	1026	8755	15672	10453	5682	103	1306	925	19133	1041	328	47	60	1813	12269	1932	97	306	11742	78	45	2603	866	1503
	731	55	11590	938	1041	656	49	1136	1540	56	1137	9028	3347	320	56	12803	978	293	578	465	1099	478	416	13709	76	2441	320	1267	11744	318	338	1748	11311	11070	1012	46	47	59	3669	811	3654	387	342	12304	77	57	14355	7309	3123
	3307	365	28021	2377	1077	15640	69	1036	1102	81	6466	291	624	46	374	10857	999	347	3564	458	1084	624	790	12591	367	672	8736	1288	19222	399	46	989	851	10568	1040	57	47	60	539	15883	536	51	423	48400	77	89	2568	361	636
	468	54	31583	690	1088	12284	353	1075	1871	324	8095	343	3644	56	55	11029	1857	820	549	467	9394	1430	5505	19346	49	1066	317	42008	11040	5699	59	2359	11260	11425	1039	85	47	59	1853	12205	1976	97	5208	18741	77	335	1997	1113	1536
	641	366	12245	1138	1868	790	49	1083	851	46	1110	607	542	77	375	10712	1038	9035	3471	460	1052	3177	301	11638	76	2423	885	28820	10474	313	102	690	9150	10343	984	329	47	60	3655	602	3640	388	303	18402	77	45	1125	7343	3103
	1447	55	18084	2325	1048	15808	69	1710	1642	56	6358	9037	2754	304	56	18486	1156	292	583	461	2572	500	345	11664	368	677	10765	1212	11657	399	338	1123	9295	18811	1001	46	47	59	539	15754	537	51	337	12680	78	57	1313	352	639
	3218	365	11362	706	1857	667	353	6934	1004	80	17422	295	932	48	374	10943	1087	338	3574	459	1090	678	418	28754	49	1086	314	13783	10368	5641	47	2267	1253	11101	1001	57	48	60	1897	12410	2073	97	427	18873	77	88	9922	946	1598
	490	54	12158	1205	2802	15661	49	9065	1947	323	1095	343	3883	59	55	10765	1074	622	547	459	7982	3142	775	12116	77	2404	8796	20436	18491	314	58	719	11538	10315	1031	85	47	59	3640	12306	3608	387	862	11520	78	336	5150	7318	3059
	683	365	11693	2160	1157	689	69	5945	813	46	1174	651	538	88	375	18473	1018	9064	3448	459	1086	505	5512	11349	366	682	321	20103	11437	402	100	1244	9206	11350	1024	328	47	60	540	840	539	51	5588	18770	77	45	1119	352	647
	3012	54	11382	764	1090	15777	353	1087	1496	57	1123	9055	1976	322	56	10901	999	297	592	467	1095	693	298	10806	50	1106	8717	1206	10358	5715	340	1945	761	12507	4145	46	47	59	1963	16000	2497	97	304	11423	77	57	9318	920	1779
	523	366	11149	1508	1103	631	49	3267	1153	81	2043	296	3626	46	374	10983	1007	342	3591	462	1711	3210	344	27817	76	2378	321	1094	12003	320	46	856	11194	10981	3231	57	47	60	3618	688	1526	388	345	10736	78	89	1157	7314	2784
	719	55	40155	1304	1038	15630	69	1992	1778	324	1179	338	543	55	55	11456	965	873	545	461	6200	495	434	11269	367	690	8737	6072	19319	397	58	2008	9374	10593	1100	85	47	59	540	15792	3793	51	424	34359	77	335	1105	349	728
	3318	365	11558	1834	1727	597	353	1174	905	46	1838	612	2943	77	375	10391	1066	9044	3399	462	3554	664	647	11474	50	1136	318	44203	26075	5596	99	823	9134	11113	1083	329	47	60	2112	12284	534	99	924	13096	77	45	1735	975	3003
	471	54	33787	936	3409	15602	49	1056	1814	56	14973	8996	792	308	56	10899	2456	290	609	458	1096	2982	5554	11755	76	2328	8849	1208	12649	317	340	1823	10448	19311	1059	46	47	59	3568	890	1693	386	5566	18380	77	57	1115	7325	660
	621	366	11895	2371	1275	854	69	3795	883	81	1898	294	3832	47	374	10927	1102	345	3622	467	1211	532	301	26662	367	705	321	1999	10738	402	46	932	9687	11945	1023	57	47	60	545	16015	3737	51	298	12222	77	89	2976	350	2121
	1454	55	19111	691	1069	15843	353	10366	1750	324	7418	342	538	59	55	18520	1022	630	543	459	6116	776	347	19326	49	1200	8736	3978	11661	5548	59	2283	742	11601	960	85	47	59	2983	12282	534	97	344	19491	77	334	22897	836	1254
	3029	365	11677	1145	1008	736	49	1153	923	46	17762	696	2022	84	375	12793	976	9073	3259	466	5206	3321	423	11667	77	2175	319	17482	12405	318	100	714	11180	11035	1019	328	47	60	759	12364	1752	387	435	12822	78	46	1216	7313	3225
	532	54	27488	2311	1110	15743	69	1919	1857	56	38030	9025	3611	320	56	11880	975	295	657	460	1131	481	814	11288	366	758	8739	5128	10995	398	339	1220	9182	10786	1128	46	47	59	3796	12375	3716	51	799	12223	77	57	1088	354	623
	801	366	11263	710	984	765	353	1265	858	82	1048	290	543	46	374	17803	992	340	3701	467	7623	632	5497	11472	50	1475	315	21360	10963	5476	46	2021	9798	10531	1077	57	47	60	537	12291	535	97	5616	18679	77	89	1036	740	1351
	3333	55	10903	1225	966	15830	49	1956	1669	323	7838	345	3115	56	56	11092	1048	698	540	465	2630	1570	299	18111	77	1367	8885	1214	11024	318	59	817	9313	17595	1151	85	48	59	1675	621	1783	387	299	20273	77	335	2010	7302	3194
	478	365	12971	2101	1045	634	69	2765	982	46	12765	598	709	78	374	10720	1918	9064	2731	467	1121	1899	341	107078	366	1633	322	6136	11449	400	101	1782	9484	19538	1013	329	47	60	3717	15797	3706	51	344	11582	77	45	1069	355	626
	626	54	12120	788	1016	15718	353	4305	1939	56	11496	9037	3762	307	55	10562	1046	298	967	463	1151	921	424	12073	50	1121	8738	1135	10409	5775	339	961	923	11285	1835	46	47	59	538	12200	535	97	430	11156	77	58	1051	1001	1392
	1351	365	40952	1663	1967	601	49	1051	816	81	7809	297	539	48	375	11185	983	341	3892	460	1113	3369	686	12533	76	2357	319	35631	10895	314	47	2334	11301	19276	1124	57	47	60	1753	12460	1804	387	5468	41053	77	88	1046	7327	3178
	3298	54	25539	1087	1909	15688	69	1104	1512	323	1937	347	2131	59	56	11135	1060	7921	539	460	1061	478	5529	11307	367	695	8726	7721	10973	410	58	698	9136	13829	1060	85	47	60	3690	623	3698	51	300	53839	77	335	7262	359	627
	479	366	11510	2402	1034	654	353	4026	1135	46	3041	702	3576	87	374	11567	2524	298	2210	459	3368	624	298	11205	49	1163	319	5047	19109	5557	101	1153	1162	11946	1046	329	47	59	538	15805	536	97	345	12064	77	46	1112	874	1418
	642	55	11332	683	1147	15646	49	1921	1813	57	12066	9052	546	319	55	10873	992	340	3558	462	2655	1426	344	42700	77	2273	8722	15122	11631	316	339	2205	11471	11592	1044	46	47	60	1801	668	1825	387	421	11591	78	57	1066	7319	3167
	1357	365	19333	1107	3404	12677	69	1177	883	80	5855	296	3385	46	375	11038	1036	643	550	465	4613	3183	412	11856	367	723	321	4149	10954	405	46	740	961	10785	1170	57	47	59	3674	15843	3691	51	870	10973	77	88	6113	358	629
	3289	54	12391	2377	1048	579	353	1150	1752	324	2595	345	611	56	55	11659	986	9052	3485	467	1109	499	849	197477	49	1283	8732	4222	11021	5501	59	1347	11340	11748	1203	84	47	60	538	718	536	97	5588	13151	77	335	1904	730	1438
	484	366	57591	690	1122	15646	49	1189	922	46	7407	725	3622	78	375	10675	1044	291	577	463	3482	675	5498	40052	77	1905	314	65577	17727	312	100	1628	9822	10788	2732	330	47	59	1841	15803	1841	387	302	11708	77	46	3771	7298	3158
	633	55	57534	1138	1127	12547	69	1125	1854	57	1092	9054	542	308	56	10787	1787	345	3564	459	1924	3123	301	26483	366	888	8778	6441	18156	399	339	1105	840	10847	4074	45	47	60	3660	12226	3685	51	348	41334	78	57	1950	350	630
	2491	365	11906	2324	1142	587	353	1122	860	81	20991	296	3001	47	374	10733	1055	796	549	459	1107	508	338	177155	50	2241	320	29896	11162	5754	46	2298	11254	10583	1188	57	47	59	539	689	536	97	426	69957	77	88	2764	1195	1457
	622	54	11252	706	1010	15640	49	1100	1673	323	5688	343	761	58	55	11429	1045	9068	3471	459	6596	702	432	11688	77	734	8827	65555	10568	318	59	709	971	11644	1041	85	47	60	1883	15886	1860	388	5268	47436	77	335	1111	7348	3148
	1410	366	11708	1207	1037	597	69	2050	979	46	1067	625	3810	85	375	10940	1001	292	583	462	6460	3234	784	12334	366	1340	318	1234	11666	398	100	1200	11348	19165	1031	330	48	59	3645	12881	3678	51	300	11089	78	46	1223	358	631
	3216	55	20655	2157	1021	15674	353	1136	1936	56	7884	9042	539	320	55	10906	996	344	3575	464	1242	491	5516	11870	50	1714	8751	140469	19106	5768	340	2082	9286	11078	1291	46	47	60	539	651	536	98	344	12069	77	57	10860	812	1477
	495	365	12187	765	1022	619	49	1063	818	81	3301	291	2048	46	375	10945	1127	849	547	460	1145	655	303	18225	76	1035	316	1114	11021	317	46	789	9148	10165	1220	56	47	59	1940	15790	1875	387	428	12247	77	89	1099	7301	3138
	678	54	12115	1515	1019	15689	69	997	1516	324	3097	344	3602	56	56	10956	1074	9059	3448	467	4907	2679	340	11621	367	2439	9273	1218	10217	399	58	1615	9797	10703	4050	84	47	60	3625	12306	3674	51	975	11477	77	335	1729	351	633
	2974	366	11542	1291	1023	12285	353	1042	1130	46	17802	713	544	78	374	11502	2650	297	592	461	3536	591	419	26622	49	673	319	1125	10668	5639	100	1120	9663	11730	1015	330	47	59	540	12215	536	99	5569	11445	78	45	1034	839	1499
	523	55	19938	1880	1068	12401	49	4016	1823	57	1890	9010	3200	307	55	10875	1138	339	3590	459	1896	1062	830	10903	76	1068	8732	1105	12019	320	339	2272	9429	31897	3245	46	47	60	2050	615	1897	386	299	10515	77	57	1122	7314	3125
	750	365	11779	904	1030	622	69	1089	877	80	9529	297	675	48	375	11091	1072	758	546	463	1182	3361	5490	11340	367	2421	316	57457	53067	396	47	717	9345	11708	1175	57	47	59	3588	15800	3666	51	350	11473	77	89	1131	357	635
	3354	54	12869	2294	1113	15595	353	1867	1733	324	65659	344	3722	58	56	10460	5580	9035	3400	466	1862	478	298	27961	50	677	8753	1331	26484	5612	58	1238	996	11283	1176	84	47	60	543	622	536	97	422	18985	77	334	1879	766	1531
	467	365	26778	716	1075	580	49	1094	935	46	1983	696	540	86	374	10781	996	298	609	458	1096	626	343	12757	77	1088	318	7752	11282	319	100	1967	11352	10937	6423	329	47	59	2498	15795	1923	387	5314	11269	77	46	1144	7306	3107
	622	54	11489	1251	1068	15629	69	1193	1880	57	22932	9011	2243	320	56	11400	956	340	3620	463	1145	1443	414	12408	366	2402	8761	3637	10948	397	339	844	9728	10721	2576	46	47	60	1402	12502	3658	51	298	11014	78	57	1098	356	638
	1652	366	11336	2013	1070	777	353	1164	846	80	1280	293	3542	46	374	12437	953	644	544	465	1169	3152	830	20260	50	682	321	61044	11606	5878	46	1943	966	11393	1012	57	47	59	3806	663	536	97	345	49281	77	89	979	945	1586
	1361	55	11954	829	1070	15819	49	1814	1624	324	10095	338	553	56	55	11929	1161	9057	3263	459	1818	504	5511	12089	76	1109	8747	28013	11592	318	59	857	11331	10541	3151	85	47	60	537	15797	1967	388	427	11450	77	335	3930	7319	3068
	3219	365	17984	1931	1067	12954	69	2803	1020	46	33647	577	3492	77	375	11386	1206	291	656	465	16371	688	298	27272	367	2375	316	1214	11552	402	100	2013	1039	11562	1098	330	47	59	1668	622	3642	51	5439	116608	78	45	1093	357	646
	492	54	11080	873	998	597	353	2478	1946	57	1177	8995	572	306	56	12876	1004	337	3698	466	5030	3195	339	11005	49	690	8715	7820	11094	5605	339	821	11387	11232	1132	46	47	60	3720	15747	537	97	298	35664	76	58	1068	6740	1733
	641	366	11576	2176	1017	15600	49	1821	813	81	1136	294	3550	48	374	11389	1924	651	541	466	1026	497	411	10906	77	1140	322	1275	10973	319	46	1806	9580	10972	1078	56	48	59	538	12295	2056	387	344	12795	77	88	1119	350	2893
	3150	55	11924	758	1057	997	69	1072	1497	323	1059	338	550	59	55	10594	1143	9050	2745	463	1132	671	778	25076	366	2322	8743	3863	10619	400	59	943	9434	11407	1116	84	47	60	1750	935	3613	51	428	11459	78	335	5543	1209	691
	512	365	11741	1472	1055	15975	353	1954	1152	46	1214	643	3477	86	375	10569	1054	298	951	459	1834	3075	5521	11188	50	707	321	14178	11067	5586	102	2307	1083	11179	1777	330	47	59	3691	15978	539	97	5380	10926	77	46	1956	7345	2778
	662	54	11115	1373	1050	12481	49	1720	1780	56	13251	9046	578	320	55	10396	1009	339	3890	467	4608	517	299	11444	77	1209	8789	1175	10574	320	339	706	11412	26144	1093	46	47	60	538	12307	2390	387	301	57660	77	57	1102	357	730
	3233	366	106515	1615	1092	666	69	1871	904	81	1171	295	3562	46	375	10714	1044	909	539	462	1930	724	344	12803	366	2148	322	5162	18792	395	46	1188	1323	20229	1855	57	47	59	1799	12407	3448	51	345	12682	78	88	1125	746	3011
	478	54	11135	1143	1020	15675	353	1843	1810	324	13722	341	548	56	56	11131	1842	9062	2212	466	6602	3273	416	11513	50	769	8745	8735	10636	5686	59	2116	11589	11735	1822	84	47	60	3674	702	590	97	433	28519	77	335	3138	7312	658
	647	366	10708	2315	1160	671	49	9742	885	46	1246	697	3443	76	374	10653	1089	293	3557	463	1185	486	773	10634	76	1536	317	7059	10881	320	101	775	816	12442	1116	330	47	59	539	15879	3600	387	1074	10511	77	46	2703	357	2063
	2765	55	19028	709	1015	15737	69	1054	1758	56	5066	9028	591	301	55	11251	1008	338	550	465	1084	643	5517	41439	367	1256	892	5738	11497	391	339	1532	11236	13142	1931	46	47	60	1838	12307	540	51	5531	17522	77	57	1271	6600	1383
	576	365	19953	1219	1003	12257	353	2001	917	81	25046	297	3585	49	375	12080	1070	608	3486	458	1061	1958	296	170731	49	1996	10718	9878	10755	5780	46	1232	9324	11578	1079	56	47	59	3661	906	2671	97	299	11682	78	89	4145	358	3182
	950	54	11445	2117	990	620	49	1279	1846	323	1069	345	546	61	55	11539	1048	9067	577	465	1971	872	340	11443	76	838	318	22301	11213	321	59	1983	9080	11122	1068	84	47	60	539	16053	1025	388	343	11113	77	335	1015	747	627
	3363	366	11679	781	1035	15673	69	1889	865	46	7537	7992	3331	92	375	18137	1013	296	3564	461	1158	3362	419	11360	367	1984	8761	49477	18710	404	101	836	9135	10734	1088	330	47	59	1880	12222	3902	51	430	12731	77	45	7818	7313	1412
	475	55	20607	1620	1033	736	353	1072	1690	57	1035	294	630	321	56	18337	1047	342	549	467	1896	478	750	70355	50	844	322	21495	11555	5535	339	1896	1094	11312	3358	46	47	60	3646	12286	533	97	5220	93155	77	57	2672	357	3169
	625	365	33129	1137	6371	15745	49	1063	966	82	1103	341	3652	46	374	11403	1040	819	3473	458	3926	626	5522	58151	77	2022	8744	7243	10374	315	46	884	11441	11869	1771	57	47	59	539	722	1635	387	301	26929	78	89	7898	898	629
	1157	54	26865	2328	1040	596	69	1185	1925	323	1150	701	541	55	55	10395	1058	9083	582	463	1119	1440	300	11880	366	824	321	28566	11255	401	59	2138	997	10430	1073	84	48	60	1936	15847	3757	51	345	37259	76	335	1066	7316	1434
	3390	366	18941	705	1073	15650	353	1194	823	46	1095	9023	2667	76	375	11158	1065	295	3573	467	1068	3158	341	262839	50	1903	8750	8264	11450	5602	101	766	11361	11277	1059	330	47	60	3627	775	534	97	438	10891	77	45	8495	354	3159
	477	55	11931	1201	1063	12285	49	1850	1537	57	6248	297	1036	304	55	11368	1068	338	547	463	1825	503	419	13252	76	890	315	7763	12260	317	339	1479	9147	11500	1149	46	47	59	540	15901	1728	387	908	10854	78	57	1887	843	630
	631	365	19318	2172	1069	684	69	1127	1106	82	1097	344	3890	48	375	11622	1105	776	3452	459	1133	686	727	12323	367	2247	8764	1872	10044	396	46	1321	9084	11974	1093	56	47	60	2040	663	3724	51	5567	11085	77	89	3261	7314	1452
	1189	54	11513	759	1016	15714	353	3380	1864	323	6264	631	538	60	56	10452	1072	9046	590	459	1105	3186	5526	44887	49	731	316	4021	11668	5550	59	1702	9250	9947	1133	84	47	59	3592	15789	535	97	298	12004	77	334	2621	353	3151
	3354	366	19026	1480	953	949	49	1833	854	46	5485	9043	1970	89	374	11631	1065	296	3588	460	1200	498	302	11934	77	1330	8745	12758	10618	317	101	1029	808	11633	1045	330	47	60	542	684	1763	388	343	19953	77	46	1179	826	631
	491	55	11242	1356	1031	15956	69	12772	1654	57	1183	294	3629	321	55	11008	972	345	546	459	1072	674	341	10943	366	1749	320	8478	10852	399	339	2366	11230	10687	976	46	47	59	2439	15836	3713	51	421	12191	77	57	7122	7305	1471
	603	365	10740	1667	1125	766	353	4384	995	82	14261	341	542	46	375	10914	1081	956	3407	461	2009	3114	407	25391	50	1002	8780	29190	10783	5520	46	688	9850	10513	2639	57	47	60	1888	613	535	97	5284	17947	77	88	4250	355	3141
	1222	54	40965	1082	1073	15830	49	1846	1944	323	1100	602	2925	56	55	10539	1082	9076	606	459	1906	510	951	57364	77	2440	320	1179	18272	322	59	1116	9573	10731	1901	84	47	59	3643	15718	1791	388	300	18925	77	336	17230	864	632
	3354	365	11225	2408	1196	659	69	1989	814	46	1822	8997	803	76	375	11137	1762	294	3617	463	1947	706	5458	27757	366	672	8819	36434	11516	404	102	2279	9449	10712	1196	330	47	60	540	12228	3703	51	344	19783	77	45	1110	7313	1492
	474	55	25696	681	1116	15671	353	3177	1500	57	1237	295	3838	305	56	10616	1013	340	544	467	3107	3242	297	30065	50	1068	317	36301	10551	1133	338	715	752	11033	1097	46	47	59	1948	12510	535	98	427	11447	77	57	1052	358	3130
	637	365	19648	1102	1149	593	49	1155	1149	82	3919	346	538	48	374	10509	3703	783	3285	458	1086	490	346	20966	76	2422	8815	167672	11140	6239	46	1226	11189	10553	1008	56	47	60	3622	696	1815	387	5530	11675	78	89	2575	901	634
	1287	54	12458	2384	1856	15604	69	1057	1788	323	11944	665	2015	59	55	10780	1115	9050	648	461	1119	652	413	12279	367	677	317	6243	10644	316	59	2004	917	18639	1118	84	47	59	541	15836	3695	51	295	20279	78	334	1099	7314	1521
	3330	366	13668	688	998	1030	353	1051	898	46	12096	9066	3613	87	375	17875	1138	295	3687	459	1086	2510	781	11624	49	1087	8759	48657	10636	396	102	825	11307	11224	2040	330	48	60	2070	12280	535	99	341	20293	77	46	1112	356	3113
	480	55	43524	1129	1953	16020	49	1056	1797	57	1195	297	543	321	56	18394	1032	347	541	467	1074	632	5507	20840	77	2403	315	11177	11082	5830	339	1836	9253	10838	5491	46	47	59	3581	715	1833	386	431	11989	78	57	4498	1072	637
	610	365	12522	2341	1089	12283	69	2543	893	82	2423	338	3092	46	374	10772	944	8099	2819	466	2645	1605	299	79755	367	682	8806	20892	17943	318	46	922	9556	11309	1128	57	47	60	543	15811	3689	51	5259	11451	77	88	11476	7333	1567
	1966	55	11355	701	1012	672	353	2751	1781	323	24004	672	719	56	55	10705	1016	296	883	458	8047	1592	342	178475	49	1108	322	14061	18475	401	59	2264	9280	17878	1048	84	47	59	2643	12286	535	97	299	33897	77	335	1096	349	3083
	896	365	11246	1183	1047	15760	49	1123	903	46	1111	9024	3772	76	375	11105	980	343	3876	463	1172	1686	417	11584	77	2376	8735	40495	10775	5540	103	720	9298	12427	1052	330	47	60	1038	694	1842	387	345	17509	77	46	18885	859	642
	3362	54	18974	2222	3371	12501	69	2825	1808	57	1061	291	539	301	56	10974	1039	730	539	466	1944	1248	791	48993	366	690	315	1115	10704	315	338	1249	923	11972	1821	46	47	59	3877	15821	3685	51	438	35307	77	57	1120	7322	1675
	476	366	21182	740	1052	12260	353	1123	886	82	17827	345	2109	49	374	10702	1212	9073	2227	460	1053	3308	5518	18189	50	1139	8964	23900	11206	387	46	1929	11311	11558	1163	56	47	60	536	12409	536	98	5323	19835	77	89	6693	356	2983
	628	55	36082	1376	1911	581	49	4908	1762	323	1040	661	3583	60	55	10957	1183	292	3553	467	1082	482	300	12265	77	2323	315	1246	10953	1036	59	865	740	18151	1076	84	47	59	1636	631	1857	387	302	11714	77	335	2056	1178	665
	1520	365	13127	1607	1030	15609	69	3279	915	46	6901	9050	545	92	375	11205	1063	343	551	458	1698	634	337	10847	366	706	809	1132	10836	6260	102	2052	11175	12041	1013	330	47	60	3731	15726	3680	51	349	19781	77	45	1183	7347	2264
	1842	54	11326	1154	1013	627	353	1103	1840	56	17716	291	3348	322	56	11772	1806	671	3493	468	1036	1644	413	11558	50	1209	10708	6726	10812	315	338	803	9970	20144	2680	46	47	59	537	614	536	97	451	11474	77	57	3753	349	1047
	976	366	11141	2292	2552	15682	49	1052	868	81	20666	341	624	46	374	25452	1002	9058	574	460	1056	1389	803	50471	77	2150	314	29961	17442	405	46	1695	802	11144	1229	57	47	60	1735	15759	1868	387	913	10924	77	88	1118	752	3254
	3402	55	11985	716	1080	574	69	1994	1702	323	4877	663	3643	55	55	11292	989	292	3558	463	1042	3226	5505	12331	366	767	8811	10561	9991	5590	59	1035	11216	26371	1110	84	47	59	3697	12226	3676	51	5569	11050	77	336	1123	7301	620
	472	365	13559	1254	1054	15581	353	1050	957	46	2023	9018	542	76	375	11523	1022	338	550	462	1928	492	300	77876	50	1535	317	15672	10981	321	102	2364	842	10874	3330	329	47	60	538	829	536	97	296	25732	77	45	1147	359	1322
	605	54	12139	2005	1121	12515	49	1127	1914	56	2089	294	2759	299	55	11114	1013	723	3484	461	1053	658	336	11364	76	1259	860	1267	10686	393	339	689	11241	10929	1037	46	48	59	1788	15956	1889	387	343	20471	78	57	1154	885	3205
	1293	366	11836	833	2752	573	69	4815	829	81	1837	340	928	49	375	11219	1133	9073	578	459	1975	2812	412	277472	367	1988	10734	1290	11951	5565	46	1118	9490	10638	993	57	47	60	3678	797	3669	51	431	11312	78	89	3502	7312	624
	3330	55	11203	1958	1188	15598	353	1057	1556	323	1221	705	3882	61	56	11896	1001	297	3564	463	1232	564	666	11625	49	842	322	42006	10803	325	59	2276	9397	11249	1182	85	47	59	538	15953	536	97	743	27441	78	335	1097	357	1378
	481	365	42400	858	1120	683	49	1138	1085	46	14894	9046	538	95	374	11126	976	338	549	465	1097	901	5553	11389	77	2010	8772	28820	10936	404	103	716	9732	11074	1106	329	47	60	1829	12493	1913	387	5622	11566	76	45	1061	755	3184
	626	54	11841	2101	3419	15752	69	1684	1895	56	1168	296	1976	320	55	11121	992	733	3471	459	1023	3366	300	43586	366	830	317	1212	10958	5695	338	1231	9857	10982	967	46	47	59	3664	602	3661	51	303	11640	77	57	1164	7304	626
	1462	365	11253	788	2002	576	353	1932	838	81	4297	341	3626	45	375	10691	1039	9034	583	468	4438	478	338	27421	50	1940	8858	13783	11518	315	46	1988	925	11116	2594	57	47	60	539	15753	536	97	345	10912	78	88	4990	356	1409
	3213	54	25700	1662	2050	15576	49	3691	1595	323	12014	698	543	56	55	10884	1028	296	3574	462	1103	625	421	34146	76	868	316	20436	11093	401	59	833	11301	10872	1155	85	47	59	1869	714	1946	388	416	36384	77	336	2645	792	3171
	494	366	11884	1088	1034	653	69	2639	1047	46	3964	9059	2945	78	375	10580	1102	345	548	466	1828	1430	979	93080	367	2152	8854	20105	11289	5790	102	1882	963	10826	1160	329	47	60	3650	15890	3649	51	5474	48556	77	45	1188	7302	628
	665	55	11798	2402	1145	15656	353	1135	1934	56	14862	294	791	305	56	26329	1041	7931	3448	459	2753	3176	5482	26956	49	767	314	1207	10736	323	339	892	11333	10792	1833	45	47	59	539	12275	537	97	304	25384	77	57	1079	354	1430
	1895	365	18377	682	2518	627	49	1084	819	81	2808	341	3831	48	374	12862	1039	298	592	461	2619	500	297	84058	77	1528	8769	1094	10863	400	46	2170	838	10562	1007	57	47	60	1920	12514	2005	387	346	11399	77	89	19388	6347	3161
	932	54	12298	1109	1047	15667	69	1916	1520	323	1090	595	538	59	55	11595	985	342	3590	458	1035	678	338	31360	366	1270	322	6068	10563	5604	59	754	11247	18430	1022	85	47	59	3632	12352	3630	51	428	11520	78	334	1125	351	630
	3394	366	181174	2375	3154	753	353	3173	1124	46	2037	8996	2023	87	375	10671	1017	849	545	467	4089	3143	414	18665	50	1951	8737	44204	19578	320	102	1413	9189	11830	1870	329	47	60	540	12506	538	97	919	11871	77	46	1140	764	1449
	473	55	11305	690	1123	15801	49	1066	1834	56	16876	291	3611	321	55	18603	990	9069	3401	465	5387	505	678	11876	77	862	321	1208	11196	406	338	1457	9502	11177	8556	46	47	60	2006	774	2167	388	5568	18825	77	57	1946	7300	3152
	639	365	11603	1140	1143	574	69	1041	871	81	20642	345	543	46	375	11110	1044	294	609	458	1157	693	5537	63238	366	2121	8738	2002	11079	5677	46	1363	1291	10609	4602	57	48	59	3603	15906	3579	51	303	18568	77	88	1124	357	631
	1625	54	27606	2322	1076	15558	353	1022	1715	323	1157	673	3118	56	56	11008	956	342	3620	468	1108	3209	301	12434	50	779	319	3979	10393	314	59	1582	11571	10787	1082	85	47	60	542	12547	542	97	349	11415	77	335	1065	1108	1468
	1304	366	27333	707	1115	618	49	1127	947	46	2794	9038	708	78	374	12209	973	667	544	462	10763	494	337	25979	77	1607	8744	17478	10671	400	102	1161	9678	11535	5676	329	47	59	2262	12250	3239	387	431	18131	77	46	1169	7340	3142
	3240	55	11597	1208	1778	15677	69	1104	1902	56	1947	296	3760	303	55	12206	1009	9077	3265	466	1104	665	420	19536	366	1154	320	5128	11477	5647	339	2185	1178	11230	1921	45	47	60	3522	12753	660	51	1356	11029	78	57	1837	353	632
	495	365	19703	2150	1094	617	353	1204	835	80	1173	345	539	48	375	11850	1063	296	655	460	1881	2990	757	12032	50	2292	8737	21360	11107	316	46	748	11487	10928	1063	57	47	59	554	13082	3716	97	5453	12059	78	89	1085	884	1489
	663	54	11472	768	1863	15628	49	1117	1581	324	21151	695	2135	60	56	11584	1073	345	3697	461	1153	531	5504	53866	76	716	321	1214	10884	396	59	1383	9327	11210	1099	85	47	60	3488	634	535	388	300	11930	76	335	1125	7308	3132
	3121	365	27301	1534	1180	12734	69	1086	1060	46	1100	9044	3575	90	374	10567	1073	7990	541	466	1010	771	302	158451	367	1254	8780	6135	11024	5536	101	1529	862	10892	1122	329	47	59	569	15776	1786	51	342	11359	77	45	1138	353	633
	520	54	11449	1259	3128	615	353	1052	1923	57	1182	295	546	320	56	11494	1070	295	2753	459	976	3318	338	57435	49	2006	318	1136	11063	320	339	1238	11276	10995	1027	46	47	60	3531	720	3704	98	419	11045	77	57	1132	793	1516
	695	366	11652	1989	2586	15601	49	1104	824	81	8118	344	3390	46	374	10366	1095	347	943	460	3496	481	424	70270	77	832	8733	35631	10980	402	46	1968	744	10830	1078	57	47	59	552	15867	536	387	907	32761	77	88	1116	7297	3116
	3245	55	11103	841	1862	12272	69	5330	1541	323	11185	691	609	56	56	10705	1045	7916	3889	466	1114	632	886	115762	366	1955	316	7721	10932	5577	59	843	11186	10547	2490	85	47	60	3457	916	1811	51	5580	12357	77	336	7564	358	636
	480	365	27433	2006	1134	573	353	5115	1102	46	1137	9062	3619	78	374	10964	1070	295	539	458	9933	1586	5479	11865	50	859	8754	5047	10576	318	101	1940	909	11622	1052	328	47	59	580	15965	3696	97	298	11266	77	45	1109	793	1558
	660	54	12525	833	1089	15606	49	1009	1870	56	6553	292	543	308	55	12370	1014	346	2213	463	1142	1741	296	19367	76	2111	317	15122	11593	402	339	859	11294	11170	1023	46	47	60	3555	12416	535	387	345	10852	78	57	1097	7301	3089
	1928	365	18086	1955	1037	12599	69	2577	851	81	8531	337	3035	47	375	26040	986	7947	3557	462	1130	1125	340	11266	367	784	8782	4150	10987	5631	46	2021	874	11416	1033	57	47	59	546	651	1826	51	433	12151	78	89	9435	353	641
	887	55	34393	859	1076	630	353	1904	1644	323	2605	639	744	59	56	10229	981	294	550	464	1871	3347	406	10965	49	1635	321	4218	11080	317	59	817	11273	11135	1066	85	48	60	3271	15788	3691	97	849	11786	77	335	1121	893	1648
	3374	365	17728	2109	1061	15621	49	10746	1003	46	1950	9018	3796	86	374	10673	1043	341	3486	461	1211	479	838	12448	77	1119	8783	65580	10556	400	101	1782	9115	11201	2592	329	47	59	644	12216	535	387	5593	11215	77	45	1064	7319	3014
	480	54	11486	785	1089	12404	69	1122	1947	56	2536	294	539	319	55	10720	1878	996	577	464	1068	627	5504	27835	366	2359	315	6441	11198	1378	339	961	9385	11125	1131	46	47	60	3663	635	1845	51	299	40219	78	57	1158	352	657
	608	366	10947	1640	1079	12307	353	1034	812	81	7969	338	2068	46	375	10788	1067	9018	3563	461	1094	1479	303	12407	50	695	873	29896	11056	6206	46	2334	945	10810	1108	57	47	59	539	15822	3684	97	344	25702	76	88	1118	777	2043
	1242	55	26588	1112	1040	610	49	1065	1497	323	1037	588	3596	56	56	10616	1073	293	549	463	1143	3048	346	29420	76	1159	10729	65555	11617	321	59	698	11320	18565	1037	85	47	60	1870	12225	536	388	433	10764	77	336	1143	7303	1440
	3343	365	11504	2370	1195	15616	69	1030	1153	46	3427	9032	544	78	374	10481	1069	338	3474	464	4101	521	414	11683	367	2281	316	1234	18617	398	102	1153	9687	12482	1005	328	47	59	3649	12254	1863	51	878	11272	78	45	6005	357	3156
	473	54	11279	692	1120	610	353	4124	1778	57	14693	296	3255	305	55	11712	976	698	582	460	2516	739	782	11819	49	720	8718	140469	26292	5735	338	2205	827	17852	1037	46	47	60	539	610	3677	97	5580	26536	78	57	1105	908	631
	625	366	12096	1147	991	15664	49	1200	904	80	4238	338	656	47	375	19788	964	9063	3572	460	1077	3289	5509	70442	77	1271	322	1114	10959	316	46	741	11253	18391	1084	57	47	59	1921	15796	536	387	305	10656	76	89	10829	7313	1458
	1363	55	17922	2308	976	12535	69	1033	1814	324	1269	632	3693	59	55	10939	1110	291	548	465	1039	484	301	181486	366	1946	8728	1216	10642	397	59	1345	9458	10955	1046	85	47	60	3632	12473	1881	51	344	11418	77	335	5958	352	3148
	3280	365	10988	711	1010	691	353	2061	883	46	6163	9048	541	88	375	10491	1799	340	3453	460	1086	638	338	17574	50	865	323	1125	10453	1179	102	1631	1150	10656	1093	329	47	59	540	12397	3672	97	438	58379	77	45	1807	861	631
	479	54	11443	1229	1030	15727	49	1125	1752	57	1094	295	2366	321	56	11379	1067	848	590	462	2036	1774	435	85346	77	2136	8759	1103	11744	6234	339	1102	11470	19138	1070	46	47	60	2006	639	536	387	5305	49260	78	57	1053	7310	1478
	629	366	11795	2086	1028	710	69	1132	922	81	1068	341	3477	46	374	10374	1136	9022	3587	458	5892	1070	773	49560	366	773	322	57461	19222	324	46	2302	9814	11070	1033	57	47	59	3603	15725	1903	51	303	18510	78	88	1871	358	3138
	2782	55	12011	795	1000	15705	353	1013	1854	323	11684	763	578	55	55	18561	1049	292	546	468	1222	3359	5497	20431	50	1568	8737	1330	11041	404	59	708	9203	10568	1031	85	47	60	541	12238	3664	97	349	26399	76	336	1065	924	633
	548	365	11220	1705	1032	637	49	1169	859	46	5751	9056	3562	76	375	11283	1010	342	3410	462	1185	478	298	27432	76	1207	321	7753	10474	5658	103	1194	9214	11425	1084	328	48	59	2265	12297	537	388	436	12139	77	45	1080	7322	1501
	889	55	106504	1043	1113	15676	69	1101	1675	56	18690	296	548	302	56	10295	1813	647	605	460	1094	626	339	11793	367	2154	8795	3637	11656	319	338	2099	9236	10343	1081	46	47	60	3520	12226	1929	51	884	11382	77	57	1097	355	3124
	3382	365	11128	2437	1043	12452	353	1176	978	81	2614	342	3443	49	374	11933	1023	9056	3615	459	1196	1446	422	71612	49	766	321	61044	10368	398	46	782	9075	18811	1004	57	47	59	555	810	3655	97	5580	10759	78	89	1269	784	636
	471	54	10708	673	1010	651	49	1147	1935	323	17891	685	591	60	56	19672	1043	298	544	459	1125	3147	699	11396	77	1525	8726	28013	18490	5645	59	1571	914	11101	1057	85	47	60	3489	15909	537	387	302	26149	77	335	1945	7315	1534
	616	366	19045	1071	1330	15686	69	1905	819	46	1087	9006	3585	93	374	25826	994	339	3297	459	1245	504	5531	107403	367	1275	315	1214	11438	319	102	1176	11295	10315	1044	329	47	59	568	12226	1978	51	337	11413	77	45	6491	354	3105
	1279	55	19966	2418	1077	650	353	1806	1517	56	1191	291	545	319	55	12891	1006	713	644	466	1131	691	297	19022	49	1935	8794	7820	10358	397	339	2150	9455	11350	4286	46	47	60	3531	12674	3638	97	429	11535	78	57	1142	823	638
	3324	365	11446	678	1000	15674	49	1040	1128	81	1160	340	3335	46	375	10966	2542	9063	3680	466	1086	3205	345	12803	77	871	321	1270	12003	5738	46	761	1021	12507	1039	57	47	59	551	12923	538	388	5367	26089	77	88	6116	7308	1595
	474	54	11678	1090	1049	629	69	1085	1826	323	1137	600	629	56	56	11799	1005	294	541	460	4716	495	408	11979	367	2164	8721	3855	19319	321	59	1454	11367	10981	2656	85	47	60	3462	12781	2086	51	300	34451	77	336	1222	349	3061
	623	366	20608	2400	1048	15708	353	1116	875	46	1078	9025	3650	78	374	12307	998	346	2862	466	1099	667	715	11332	49	762	316	14192	26075	403	102	1369	9535	10593	1123	328	47	60	579	682	3604	97	354	17772	77	45	2721	786	647
	2026	55	33129	683	1028	611	49	1058	1729	56	1142	294	542	308	55	10636	1003	7939	850	466	1862	3022	5523	11983	77	1498	8721	1175	12649	5551	338	1567	10303	11113	1104	46	47	59	3551	15798	539	387	441	11398	77	57	1073	7307	1764
	795	365	26848	1112	1920	15612	69	1889	938	81	5568	343	2685	47	375	10800	1018	294	3865	463	1939	525	297	12638	366	1323	322	5158	10739	321	47	1181	9469	19309	1038	57	47	60	547	604	2597	51	1022	10875	78	89	1107	356	2826
	3341	54	18840	2370	1095	672	353	1951	1886	323	5584	688	1010	59	56	10961	970	344	539	459	1797	753	336	41553	50	1772	8730	8739	11661	405	58	2134	1118	11947	2002	85	47	59	3309	15739	1153	97	5534	19923	77	335	1794	977	713
	475	366	12122	692	1029	15732	49	1079	843	46	8352	9015	3890	85	374	11451	966	7925	2241	467	1066	3303	424	56829	77	983	319	7059	12386	6079	100	768	11443	11602	1091	329	47	60	631	657	3891	387	300	12489	77	46	3247	7321	2941
	626	55	18780	1146	1811	727	69	2818	1611	57	7689	297	538	319	55	10390	954	295	3549	458	1065	483	917	11102	366	2431	8719	5738	10997	317	340	1489	9250	11034	2552	46	47	59	3643	15777	533	51	346	12271	77	57	1186	351	677
	1260	365	12312	2310	1146	15810	353	1202	1031	80	2879	346	1971	46	375	10901	1002	346	552	461	1086	635	5477	11169	50	674	319	9878	10977	390	46	1304	9184	10786	1021	57	48	60	540	12301	1638	97	450	49101	77	88	1157	869	2551
	3345	54	48733	710	1081	12437	49	3995	1943	324	13694	684	3628	56	56	10928	1131	756	3499	467	3136	1668	302	26553	76	1078	8745	22301	11024	5640	58	1754	9604	10532	1076	85	47	59	1946	12219	3756	388	5318	11608	78	335	1097	7310	830
	483	365	12626	1227	1017	12478	69	1020	815	46	5664	9044	542	78	374	18510	6398	9092	572	459	1804	1302	340	11773	367	2412	322	49477	11453	314	99	983	1264	17596	1049	328	47	60	3623	12292	534	51	303	11175	77	46	1105	356	3177
	617	55	12769	2094	2618	631	353	1179	1503	57	5640	293	2925	307	55	12921	1033	292	3552	462	1062	3283	407	10950	49	680	8727	21495	10412	402	340	2356	11548	19518	996	46	47	59	540	967	1725	97	341	11994	77	57	1093	698	627
	1567	365	46259	791	3835	15650	49	2591	1145	81	18533	340	803	48	375	11985	1046	346	551	467	1066	485	738	25406	77	1096	317	7243	10889	5674	46	691	792	11264	1140	57	47	60	2065	16084	3726	387	442	22020	78	89	11582	7306	1421
	2130	54	11180	1682	1038	12539	69	1088	1795	323	9918	681	3838	58	56	19146	972	802	3494	459	1121	640	5527	57370	367	2392	8965	28566	10970	317	59	1127	11225	18915	1068	85	47	59	3583	703	535	51	5324	20304	76	335	1783	356	3166
	736	366	10845	1066	1045	604	353	1084	894	46	37818	9025	538	86	374	25844	1111	9041	574	462	1851	1834	300	27655	49	686	315	8264	19020	397	101	2259	798	26522	972	329	47	60	543	15890	1768	97	298	10864	77	45	1060	871	629
	3331	55	25368	2423	1812	15655	49	1099	1784	56	3332	297	2015	321	56	11437	1043	298	3557	464	1197	988	345	117889	77	1120	8816	7763	11706	5576	339	722	11216	11207	1163	46	47	59	2602	12226	3711	387	344	11049	78	57	1117	7310	1440
	467	365	21550	677	3288	609	69	3141	901	81	3120	344	3613	46	374	10600	970	340	550	463	1095	3369	421	11848	366	2356	322	1872	10992	322	46	1256	705	10677	1088	57	47	60	1104	624	535	51	441	11402	77	89	1075	352	3156
	637	54	11693	1086	1873	15601	353	1722	1804	323	6368	7900	543	56	56	11574	1054	817	3485	460	4173	478	683	10761	50	696	8731	4021	11024	400	59	1908	11144	12031	1032	85	47	59	3872	15786	1795	97	738	11837	77	334	4064	1069	631
	1322	366	11014	2403	1145	12526	49	1052	889	46	1134	297	3092	77	374	19073	1087	9054	577	459	1885	625	5539	27140	77	1164	314	12759	17851	5635	101	877	9206	10824	1032	328	47	60	536	12250	3701	387	5621	20035	77	46	1073	7329	1459
	3296	55	26813	683	1137	599	69	1937	1768	56	1902	346	719	304	56	10998	1044	291	3564	459	1179	1424	299	74990	366	2271	8864	8479	18373	316	338	2107	830	10725	1015	46	47	59	1637	609	535	51	301	11457	77	57	1061	355	3147
	484	365	20045	1106	1072	15610	353	1096	911	81	1132	770	3772	48	374	10259	5904	346	549	459	1197	3185	344	11924	50	723	318	29188	10853	398	47	778	11263	10601	1000	57	47	60	3731	15753	1820	97	352	17752	78	88	1132	1019	631
	631	54	11181	2378	1115	631	49	1025	1829	323	7225	9036	539	59	55	10660	1022	724	3472	467	1101	498	425	26814	76	1287	8736	1179	10560	5679	58	1553	907	11578	1037	85	48	59	537	12255	3693	387	433	18982	77	335	1087	7338	1479
	1771	365	11831	690	3800	15694	69	6591	874	46	1878	294	2109	89	375	12168	1014	9064	583	466	1074	675	880	12591	367	1890	319	36434	11621	322	100	1202	11297	19151	1056	329	47	60	1736	791	536	51	5379	12276	77	46	1157	353	3137
	1036	55	12410	1136	1041	619	353	1843	1722	56	9569	339	3583	322	56	49131	1807	295	3573	459	1809	3118	5469	11962	50	899	8740	36301	19096	394	339	2074	1037	11083	3373	46	47	59	3696	15975	1835	97	297	19415	77	57	1009	833	633
	3373	365	10883	2328	1060	15655	49	1157	942	81	4305	613	545	46	374	11952	1048	343	548	459	3240	509	297	12910	76	2274	318	167672	11032	5490	47	793	11389	10167	1005	57	47	60	538	759	3688	388	345	11614	78	89	7731	7306	1502
	475	54	17462	705	1072	749	69	1197	1893	323	1105	9031	3347	55	55	11823	1137	8031	3449	460	3493	704	341	11673	367	722	8772	6243	10216	319	58	1636	726	10706	1027	85	47	59	1789	15892	535	51	433	26916	77	335	2025	352	3124
	624	365	11684	1201	1021	15824	353	1103	840	46	25134	296	625	77	375	11456	1139	294	592	459	1868	3239	414	39934	49	1282	318	48657	10662	395	100	1096	11176	11735	1032	329	47	60	3678	12255	1850	97	5232	11481	77	45	14302	751	635
	1376	55	19644	2172	2473	596	49	1073	1598	56	20685	347	3643	300	55	20463	1081	344	3589	464	1083	490	697	25551	77	1908	8897	11177	12026	5660	340	2310	896	31895	1005	45	47	59	538	650	3682	387	298	19441	77	57	1054	7305	1535
	3251	364	35381	759	2529	15587	69	1815	1044	81	1093	677	542	48	375	13006	1014	711	546	464	1053	654	5535	10988	366	887	316	20892	53266	320	46	706	11286	11713	1060	57	47	60	1830	15808	536	51	341	11126	77	88	1799	353	3104
	486	55	11789	1479	1128	595	353	3237	1936	323	10129	9024	2755	61	56	11653	1029	9072	3403	466	6311	2591	306	11887	50	2233	8767	14061	12577	400	59	1183	9132	11274	1080	85	47	59	3663	675	1867	97	423	11328	77	336	1051	752	639
	644	364	11134	1359	1032	15676	49	6498	818	46	1841	294	931	94	374	11585	1018	294	607	461	1080	612	337	26609	76	736	318	40495	10967	5625	101	2129	1182	10939	1052	329	47	60	539	15798	3677	387	5410	18299	77	45	1936	7304	1595
	1556	55	11136	1659	1051	12505	69	1066	1515	56	1099	339	3883	320	55	11737	1001	346	3619	467	1080	1245	414	11035	367	1356	8766	1115	11038	320	339	769	11491	10720	1042	46	47	59	1870	602	536	51	301	93298	77	57	6481	349	3061
	2136	365	10945	1091	1178	593	353	5600	1130	80	1138	676	538	46	375	10983	1101	838	544	458	6097	3309	789	11312	49	1667	320	23900	10345	394	46	1500	9308	11394	1079	57	47	60	3649	15713	1879	97	339	12310	77	89	6842	781	647
	745	54	11863	2398	1071	15656	49	1065	1823	324	1150	9045	1976	56	55	17242	1035	9058	3273	461	1937	482	5510	27775	77	1082	8747	1246	11325	5696	59	1285	9233	10542	1013	84	47	59	540	792	3672	387	421	12329	78	335	3761	7308	1767
	3371	365	13051	684	1146	12313	69	1889	877	46	3367	290	3626	77	375	18431	965	294	652	463	3806	634	298	12412	366	2408	321	1148	11129	321	101	1817	9483	11562	1791	329	48	60	1921	15980	536	51	1382	46005	77	45	1135	353	2818
	478	55	12312	1112	1090	12284	353	1200	1735	57	5089	343	543	301	56	10513	1053	345	3693	465	1196	1638	343	173069	50	681	8771	6705	11041	402	339	935	9400	11232	1781	46	47	59	3631	659	1905	97	5453	11488	78	57	3332	720	715
	628	365	11904	2369	2637	672	49	1083	933	81	1175	684	2944	49	374	10445	1031	7882	541	466	1158	1414	441	11570	77	1101	316	29966	11405	5705	46	2292	9282	10972	1079	57	47	60	540	15756	3663	388	303	10907	77	88	1046	7303	2957
	1377	54	11088	692	2092	15722	69	1018	1879	323	2610	9025	792	60	55	10745	1139	291	2777	466	1049	3198	792	11087	366	2386	8798	10561	11121	314	59	711	9456	11408	1033	85	47	59	2008	682	536	51	345	25472	77	336	7041	356	672
	3258	366	10754	1148	1052	665	353	2606	847	46	4174	297	3831	93	375	11368	1118	345	919	465	5151	497	5519	12272	50	687	317	15672	11731	404	100	1208	9289	11179	1796	330	47	60	3602	15874	1939	98	427	12890	78	45	9467	767	2459
	486	55	11471	2305	3942	15721	49	6515	1627	56	1122	346	538	321	55	10685	1087	684	3886	465	1930	669	301	20439	76	1127	8717	1267	11467	5559	339	2058	9701	26143	1044	46	47	60	542	775	3652	386	802	20420	76	57	1116	7303	884
	654	365	57810	712	1081	597	69	1243	1017	81	1137	7996	2022	46	375	11241	1048	9051	539	460	1892	3058	342	11860	367	2345	321	1286	10699	321	46	800	9215	20128	1036	56	47	59	2268	15925	536	51	5602	11164	77	89	1121	359	3215
	1534	54	31968	1234	1080	15582	353	1146	1947	324	2024	296	3611	56	56	12082	965	292	2217	459	1863	519	420	11998	49	700	8727	42010	10837	408	59	1678	9333	11733	968	84	47	60	3519	684	1993	97	297	19988	78	334	1122	750	623
	2925	366	11557	2072	1054	603	49	1792	813	46	1127	344	543	78	374	11538	969	338	3556	467	3468	733	838	12293	77	1178	316	28818	10582	1103	101	1052	1216	11989	1729	330	47	59	556	15807	3633	388	353	11413	78	46	1073	7305	1365
	546	55	19111	801	998	15663	69	4321	1496	56	12472	942	3116	302	55	18144	1030	594	550	458	1176	3285	5491	10557	367	2234	8868	1212	10496	6244	339	2355	11511	11752	1168	46	47	60	3493	12380	538	51	419	11727	76	57	1069	352	3189
	882	365	11284	1749	3314	600	353	1088	1153	82	1244	9033	709	48	375	18327	1105	9048	3489	465	1156	484	300	11533	49	736	317	13785	10912	321	46	692	9378	10918	1114	57	47	59	566	12347	2122	97	813	11169	77	88	7069	736	626
	3339	54	11011	1002	1002	15672	49	1076	1778	322	2914	295	3761	60	55	11404	996	290	576	461	5451	640	345	11235	77	1353	924	20435	12105	399	59	1127	9754	10656	1163	84	47	60	3527	672	3592	387	5606	55411	78	336	2116	7299	1400
	477	366	48709	2440	1014	618	69	1047	905	46	1100	343	539	91	375	10393	1077	344	3561	460	3668	1826	425	11176	367	1677	10720	20104	11436	5699	101	2259	1053	11273	1290	329	47	59	553	15801	541	51	301	11410	77	45	1122	355	3175
	626	55	11493	672	1811	15687	353	1131	1814	57	1183	665	2133	321	56	11161	1050	641	549	467	1211	998	749	106874	49	1071	315	1201	11115	323	338	722	11408	10575	1187	46	48	60	3472	606	2897	97	348	11238	77	57	1036	825	627
	1418	365	28218	1068	1136	635	49	1136	882	81	1104	9025	3575	46	374	11368	971	9020	3477	466	1115	3368	5508	41936	77	2418	8758	1093	18580	391	47	1257	9578	12789	1012	57	47	59	575	15710	817	387	425	26788	77	89	1891	7314	1424
	3260	54	11266	2422	1170	15623	69	1850	1751	324	1107	290	546	55	55	11621	982	290	581	459	2692	478	299	11287	366	678	316	6078	11160	770	58	1905	9547	12130	1917	85	47	60	3544	721	3859	51	5281	41859	78	334	1181	351	3164
	492	365	11295	677	1062	732	353	1086	923	46	6228	340	3387	76	375	10453	1031	343	3570	465	1035	625	341	75695	50	1091	8767	44202	10228	6291	100	878	9814	11493	1063	330	47	59	548	15856	534	97	298	11094	77	46	1119	808	630
	647	54	132108	1087	1010	15783	49	4703	1856	56	1181	587	611	305	55	11631	1068	887	548	459	1095	1426	426	57317	77	2399	321	1208	11238	315	340	2115	9654	11529	1080	46	47	60	3386	12387	1653	387	340	11919	77	57	1099	7312	1443
	2592	366	21638	2403	1037	598	69	3967	858	82	1214	9016	3620	48	375	11008	1001	9033	3459	466	3516	3182	711	25773	366	683	8747	2004	11415	404	46	775	855	12782	1042	57	47	59	605	713	3750	51	432	11820	77	88	2569	358	3155
	620	55	27958	682	1033	15660	353	1104	1671	323	1873	294	543	60	56	10914	947	296	587	463	1105	499	5545	32569	49	1112	315	3978	11924	5638	59	1533	11258	10956	1125	84	47	60	3600	15860	535	97	5259	11361	78	335	1113	814	630
	1080	365	11949	1108	1068	703	49	1695	981	46	6360	338	3012	89	374	10539	983	339	3583	461	1847	676	299	12072	77	2370	8716	17477	9918	313	100	1232	902	11822	1126	329	47	59	541	12514	1731	388	300	11498	77	46	1108	7320	1462
	3390	54	18755	2376	1066	15739	69	3261	1938	57	4928	707	756	320	55	11137	1000	645	547	466	1136	3125	341	20327	367	692	319	5128	11432	403	339	1985	11292	11560	1050	46	47	60	2303	637	3723	51	341	11354	77	57	1092	352	3146
	478	365	12719	690	1047	12580	353	1159	817	81	12697	9023	3805	46	375	10616	1003	9078	3423	464	1062	508	410	11378	49	1147	8730	21360	10616	5595	46	834	9994	10726	1953	57	47	59	3504	15795	535	97	423	11985	77	89	6825	734	632
	629	55	49277	1139	1031	12501	49	1849	1513	323	1101	294	539	56	56	10510	2602	291	601	463	1110	701	883	19265	77	2308	322	1214	10176	313	59	1892	9857	18728	1100	84	47	60	562	713	1773	387	952	10888	77	335	1031	7308	1481
	1367	365	11294	2323	1094	12786	69	3696	1133	46	1085	345	2054	78	374	10779	1842	346	3606	462	4669	3231	5492	11533	366	711	8744	6135	10961	408	102	886	10152	11052	1084	329	47	59	3515	15821	3709	51	5561	11566	78	45	2768	354	3136
	3239	54	11215	707	1096	12326	353	1896	1816	56	4024	639	3600	307	55	17875	995	676	544	467	1041	491	297	18398	50	1229	314	1136	10591	5567	339	2149	973	10552	1852	46	47	60	557	611	535	97	305	49548	77	57	2507	787	633
	487	366	11392	1208	1003	585	49	1891	882	81	1064	9055	544	48	375	18394	1025	9082	3337	461	6488	657	342	20590	77	2086	8751	35631	11566	316	46	762	11369	18661	1017	57	48	59	3499	15691	1798	388	348	26475	77	88	9157	7300	1506
	637	55	19635	2151	1057	15594	69	2013	1746	323	15119	293	3218	58	56	10772	1056	297	631	461	12791	2723	420	40740	366	795	315	7721	10585	399	59	1456	836	11222	1012	85	47	60	564	614	3700	51	424	115075	77	336	1958	355	3122
	2165	365	19901	767	1034	1066	353	1121	925	46	2751	342	669	86	374	10706	987	343	3658	459	2009	582	752	48094	49	1706	825	5047	18696	5893	103	1365	11243	10826	1060	329	47	59	3521	15751	536	97	5195	11537	77	45	13239	739	635
	762	54	18609	1530	4273	16001	49	2403	1862	56	5657	736	3713	321	55	11106	951	717	542	463	3761	997	5513	84659	77	1042	10698	15122	11169	319	338	1576	9077	11310	1932	45	47	60	555	631	1816	388	298	11531	78	57	6170	7308	1542
	3299	366	11247	1267	1042	12436	69	4939	856	81	2640	9019	539	46	375	10974	1027	9066	3018	462	1063	3369	298	20102	367	2437	316	4150	10798	397	46	1170	9411	17879	1148	57	47	59	3489	15778	3694	51	344	11236	77	89	1900	359	3100
	481	55	42673	1960	1894	596	353	2141	1659	323	3272	294	2279	55	55	10703	1085	291	757	461	1197	478	336	11925	49	673	8728	4218	11301	5623	59	2164	9322	12371	1098	85	47	60	568	12308	535	97	429	11258	77	334	1200	702	639
	645	365	11746	856	1133	15682	49	1968	990	46	1129	337	3531	76	375	10955	2525	345	3811	465	2095	624	433	11308	77	1070	320	65580	18049	324	102	756	882	11373	1015	329	47	59	3531	684	1834	388	5375	11564	77	46	1123	7295	1611
	1479	55	18218	2096	1147	12456	69	9503	1943	56	1103	646	556	304	56	11226	979	1022	539	462	1097	1426	985	137392	366	2419	8727	6441	18429	399	338	1424	11280	12203	2492	46	47	60	551	15806	3688	51	299	18796	77	57	1781	357	3049
	3185	365	18058	790	1066	623	353	1826	815	80	23822	9053	3510	48	374	11745	1038	9023	2328	465	1951	3183	5451	40053	50	678	320	29896	10794	5687	47	1432	994	18228	3620	57	47	59	3460	685	536	97	341	26515	78	88	1093	804	649
	488	54	20392	1680	2000	15608	49	2004	1503	324	1088	291	565	60	55	25471	1040	296	3519	462	1930	498	297	26558	77	1090	8758	65555	10713	320	58	1415	11352	12111	3417	85	47	60	579	15829	1851	387	419	11816	77	335	7143	7307	1830
	658	366	12357	1069	1126	736	69	1186	1145	46	2488	343	3534	91	375	11322	1014	339	562	466	1905	676	332	119567	366	2400	323	1234	11199	411	100	1452	1204	25858	1233	329	47	59	3553	635	3681	51	840	11299	77	46	2738	350	2583
	1760	55	20484	2420	1153	15819	353	1109	1795	57	1088	631	554	319	56	11495	962	852	3535	464	1798	3124	425	35999	50	683	8722	140469	10950	5525	340	1373	11520	10865	1237	45	47	60	547	15763	536	97	5594	10860	78	57	4625	819	814
	1504	365	12412	678	1079	12362	49	3772	894	81	13297	9008	3507	46	374	11075	954	9042	556	467	2490	508	795	11880	76	1111	323	1114	10828	315	46	1557	9377	11467	1790	57	47	59	3291	602	1865	387	300	10762	76	89	1141	7316	3160
	2049	54	26529	1088	1027	743	69	1057	1784	323	1122	291	566	56	55	11234	1055	292	3519	459	1064	701	5516	10577	367	2371	8762	1217	10814	389	59	1196	867	17949	1066	85	48	60	636	15742	3677	51	341	25947	78	335	1143	347	630
	818	365	19754	2401	1001	15801	353	1200	901	46	15021	342	3538	78	375	11925	1071	340	563	465	1964	3233	298	11550	49	692	322	1125	17692	5653	101	2093	11269	11945	1111	329	47	59	3654	687	536	97	435	40051	76	45	1089	6683	1450
	3360	55	11288	683	1061	681	49	1230	1803	57	8648	607	553	307	55	11140	1014	629	3536	462	5484	491	340	49268	77	1145	8737	1094	10195	321	339	784	9490	11097	1029	46	47	60	539	15776	1884	387	1048	11675	77	57	1058	352	3151
	475	364	11401	1109	1048	15768	69	2746	889	80	7437	9012	3500	48	375	11087	1035	9040	556	459	4997	656	417	19038	367	2311	321	57469	10970	396	46	1587	10373	11148	1136	57	47	60	1906	12244	3671	51	5540	11175	78	88	1125	754	631
	608	55	11619	2374	992	695	353	1147	1770	324	1168	290	569	58	56	10689	1023	295	3516	461	1074	2705	663	11512	49	710	8759	1331	10681	5706	59	1155	9310	11019	1124	85	47	59	3637	635	536	97	301	11638	77	336	6331	7297	1469
	1850	364	26398	691	1124	15777	49	1935	910	46	1988	344	3543	86	374	10885	1066	345	564	464	1116	586	5557	10783	77	1225	319	7752	11481	322	101	2199	9119	11534	1783	329	47	60	539	15760	1903	388	348	26182	77	45	4125	346	3142
	955	55	18910	1141	1066	634	69	1095	1827	57	8675	631	552	320	55	10581	1032	753	3537	465	2775	1022	300	11431	366	2101	8728	3637	10743	401	339	743	847	11102	1024	46	47	59	1980	617	3664	51	412	34922	78	57	1090	741	632
	3353	365	11619	2320	974	15668	353	2465	875	81	3628	9002	3491	46	375	26319	1016	9088	556	467	9431	3366	338	30541	50	788	316	61044	11094	962	46	1357	11254	11254	1909	56	47	60	3612	15782	536	97	782	17873	77	89	1092	7297	1490
	480	54	11124	707	1108	689	49	1100	1727	323	5514	290	573	56	55	12881	1079	293	3515	461	1900	478	418	58860	77	1662	8767	28013	10951	6262	59	1599	9267	10798	2271	84	47	59	541	637	1930	387	5611	11393	77	335	1024	357	3131
	616	365	11427	1212	1131	15736	69	1150	939	46	3532	339	3551	76	375	11622	1023	339	564	464	1177	625	750	27967	366	1087	321	1214	11476	318	100	1140	9188	10845	2998	330	47	60	2161	15742	3655	51	296	10874	77	45	1064	770	634
	1199	55	18292	2140	1060	631	353	5948	1888	56	36345	636	550	301	56	10681	1042	655	3539	462	1053	1430	5519	11784	50	2403	8736	7820	11091	391	339	2234	9392	10556	2545	46	47	59	3553	12308	537	97	341	19896	78	57	3986	7304	1517
	3366	365	101990	771	1031	15683	49	5049	842	81	18693	9015	3473	49	374	18816	1061	9050	555	465	2796	3176	300	11394	76	682	322	1271	11296	5578	46	730	9427	18432	1025	57	47	60	546	622	1980	387	428	12224	77	88	1087	354	3115
	471	54	12926	1559	1008	12424	69	1969	1608	323	4922	297	580	60	55	11049	1008	297	3513	462	5084	500	338	11332	367	1108	8725	3862	10740	317	59	1296	923	11829	1741	85	47	59	3286	15690	3638	51	837	12097	77	336	1765	803	637
	606	366	11165	1221	999	734	353	1060	1034	46	1139	342	3564	93	375	10967	2463	348	565	463	1097	678	417	19492	50	2376	315	14183	10861	399	100	1781	11304	11176	1145	328	48	60	639	12299	537	97	5597	17912	77	45	1252	7319	1560
	1298	55	11021	2114	1030	15732	49	1039	1942	56	8096	671	548	321	56	11741	1012	8059	3541	466	1053	3147	859	12141	76	690	839	1175	10561	5664	339	962	9598	10609	1089	46	47	59	3656	781	2084	387	298	17542	77	57	1181	360	3088
	3326	365	25787	783	1033	573	69	1067	815	81	21364	9011	3433	46	374	11996	975	294	554	462	1869	504	5493	11220	367	1139	10723	5161	19569	320	46	2335	903	10787	1015	57	47	60	539	15883	3604	51	345	11026	78	89	2861	834	641
	473	54	19292	1624	1082	15609	353	1915	1506	323	7588	293	595	56	56	11493	998	344	3511	459	1164	691	300	11228	49	2324	321	8736	11194	398	59	697	11298	11535	1167	85	47	59	1895	12223	540	97	421	11485	76	335	4417	7314	1655
	614	366	12489	1131	1032	12181	49	1080	1141	46	5117	338	3591	77	374	20427	989	773	567	461	3407	3204	342	10749	76	706	8733	7059	11079	5575	100	1152	1069	11230	1120	329	47	60	3640	12499	2587	387	5533	11851	77	45	1089	356	3006
	1705	55	13436	2338	1107	897	69	1065	1801	56	11411	646	545	305	56	10362	1000	9055	3542	466	1848	496	418	51123	368	1207	321	5738	10397	317	340	2208	11415	10928	1076	46	47	59	540	850	1175	51	302	11753	77	57	12362	786	659
	1263	365	36887	702	1054	15907	353	1728	891	80	9111	9027	3288	48	374	10980	1026	293	554	460	1158	666	777	28315	49	2153	8732	9878	10663	391	46	739	1326	11211	1084	57	47	60	1960	15919	3887	97	341	11169	77	88	1329	7298	2098
	3294	54	11055	1187	1070	596	49	994	1774	324	1084	298	644	59	55	11572	1046	339	3508	466	1170	3024	5505	17848	77	767	321	22301	11491	5621	59	1341	11590	10891	1050	85	47	59	3618	603	533	387	421	84443	78	336	2659	356	1300
	498	366	26743	2211	1046	15643	69	1099	907	46	1106	338	3676	88	375	11184	1022	615	568	461	1838	525	299	11917	366	1526	8810	49477	11103	318	101	1645	9297	10995	1939	329	47	60	541	15784	1639	51	5388	48802	78	45	1922	1194	3212
	631	55	27685	744	1008	626	353	1068	1820	57	1190	622	541	320	56	10256	1100	9038	3545	466	1090	752	346	11490	50	1272	318	21495	10889	404	339	1086	9411	10830	1096	46	47	59	2100	836	3755	97	303	71801	77	57	1769	7345	624
	1470	365	55617	1397	1145	15704	49	1140	879	80	1826	9027	2470	46	374	17904	1035	291	553	460	1149	3303	407	11749	77	1944	8748	7243	11024	5572	46	2324	9065	10547	4111	57	47	60	3572	15952	534	388	340	11860	77	89	1167	362	1368
	3212	54	11487	1549	1088	12717	69	1156	1741	324	1079	296	1790	55	55	12146	1137	342	3504	465	1159	482	714	107071	366	866	319	28566	11062	311	59	701	9890	11622	1057	84	47	59	544	13118	1731	51	430	10836	77	334	14681	751	3188
	493	365	11636	1236	1041	748	353	2587	929	46	1861	340	3691	77	375	10352	1067	766	569	465	4154	635	5536	41081	50	2142	8814	8264	10980	400	100	1166	791	11170	1069	330	47	60	2893	12239	3724	97	998	11882	78	46	2556	7301	626
	650	55	11802	2065	1038	15757	49	987	1871	57	6972	742	540	308	56	10671	1010	9066	3548	458	1067	1674	299	11499	76	771	314	7763	10932	5659	340	2173	11211	11416	994	45	48	59	809	685	534	387	5537	19811	76	57	1067	352	1402
	3071	365	18865	804	1088	12379	69	1003	851	81	5750	9042	2381	48	374	10727	1071	295	553	468	1099	1284	336	71543	367	1553	8802	1872	10576	321	46	752	9306	11135	1118	57	47	60	3829	15839	1769	51	302	11487	77	88	1871	6297	3174
	519	54	18954	1768	1012	677	353	2760	1642	323	2097	296	3450	58	55	10784	1048	340	3500	460	1202	3292	426	11466	49	1229	322	4024	11593	394	59	1405	9285	11201	1101	85	47	59	536	12444	3710	97	341	18295	78	335	6808	347	628
	732	366	11083	987	1821	15695	49	1176	1004	46	7819	341	589	86	375	10603	1124	694	571	459	1168	484	770	49208	76	2085	8739	12755	10987	5709	101	1476	9950	11126	1173	329	47	60	1656	790	535	387	440	93237	77	46	1097	673	1425
	3266	55	17923	2433	1773	681	69	1916	1947	56	1140	722	3580	321	55	10457	1041	9083	3552	460	1040	638	5511	11599	367	795	318	8476	11080	320	339	1328	9461	10810	1937	46	47	59	3724	15925	1797	51	820	12339	77	57	1168	7295	3163
	477	365	11087	674	1068	15745	353	1037	813	81	6468	9040	546	45	375	11767	944	290	551	460	1033	1755	297	11684	50	1710	8867	29192	10556	402	46	1682	892	18566	1086	57	47	60	538	12210	3701	97	5599	12359	78	89	1842	357	630
	660	54	12132	1075	1046	659	49	6063	1496	323	8042	290	3359	56	56	20077	1043	345	3495	459	1079	1100	341	26659	77	1038	322	1179	11198	5568	59	1048	11290	12474	1831	84	47	59	1744	12498	535	387	301	46030	77	335	1098	883	1445
	1459	366	11961	2415	1852	15682	69	1118	1153	46	1090	340	620	76	374	10970	1092	764	573	467	3323	3352	420	26331	366	2439	8729	36434	11056	316	103	2358	9553	17849	4061	329	47	60	3693	12307	1818	51	342	11459	77	45	1167	7323	3154
	3163	55	11361	679	1056	665	353	8784	1778	56	1840	664	3637	302	55	10698	1015	9074	3556	465	1096	479	808	53376	50	672	316	36301	11617	405	338	691	9055	18387	1916	46	47	59	538	641	3693	97	430	10908	77	57	1914	348	630
	498	365	11095	1094	1025	15694	49	1035	905	81	6123	9001	542	48	375	11301	1104	293	551	466	1112	627	5503	32768	76	1070	8825	167672	18617	5645	46	1124	9293	10877	1044	57	47	60	1795	15774	536	387	1166	25472	77	88	1923	1058	1464
	678	54	32598	2394	946	625	69	1128	1814	323	1158	292	2831	60	55	10343	1043	340	3486	462	1818	1462	299	11297	367	2420	320	6243	26292	316	59	2264	9180	10679	1149	85	47	59	3676	12893	1831	51	5499	12864	78	336	8195	7329	3145
	3261	365	12411	685	3078	15723	353	1144	883	46	1131	337	866	91	375	18582	1013	693	577	465	1082	3108	343	40519	49	677	8740	48657	10959	394	102	720	877	19217	1150	329	47	60	538	12242	3689	97	297	20432	77	45	2728	347	631
	487	55	11332	1117	1072	604	49	1033	1749	56	1109	588	3866	322	56	11037	1007	9083	3563	466	1027	511	399	48041	76	1089	322	11177	10642	5625	338	1249	11280	11059	11409	46	47	59	1835	602	535	388	341	11162	77	57	1192	1290	1484
	632	365	10932	2362	1137	15595	69	1135	923	81	9555	8983	538	46	374	10252	1054	291	549	465	1073	708	708	84629	367	2401	8738	20892	10453	318	46	1930	9200	10568	1078	57	47	60	3661	15705	1848	51	426	20009	77	89	1135	7353	3134
	1743	54	12314	694	1120	581	353	1992	1858	323	1121	294	1989	56	55	11551	1129	346	3474	464	1054	3248	5542	20188	50	683	323	14061	11744	394	59	864	9644	11425	1046	85	48	60	539	12187	3683	98	865	11416	77	334	1198	356	634
	1103	366	13435	1156	1155	15613	49	1247	858	46	14093	339	3622	76	375	11967	1040	634	582	466	3362	489	300	12038	77	1110	8789	40495	19223	5603	102	2049	936	10344	2566	329	47	59	1876	715	536	387	5590	11721	78	46	1109	754	1508
	3386	55	33897	2288	999	580	69	1111	1667	56	11244	642	543	305	55	11070	992	9062	3572	465	2663	651	342	11274	366	2373	322	1115	11040	314	339	804	11309	18811	1106	46	47	60	3647	15847	1863	51	297	11169	77	57	1038	7297	3120
	466	365	19474	718	2668	15647	353	1194	984	81	1911	8998	2992	48	375	10247	1005	294	548	460	6915	2399	426	107246	50	691	8717	23900	10474	397	46	1704	9602	11100	1084	57	47	59	540	792	3678	97	341	55411	77	88	1085	358	636
	629	54	40514	1260	1034	760	49	1175	1939	323	6432	295	766	59	56	11763	984	340	3453	460	2719	664	769	11359	76	1142	314	1247	11656	5659	59	1027	1323	10315	1978	85	47	60	1929	15915	536	387	425	11410	77	335	2553	716	1545
	1424	366	39755	1984	1027	15807	69	1042	817	46	18680	341	3813	87	374	12303	2522	718	590	467	1199	2979	5519	11295	367	2317	8742	1146	10368	318	103	2366	11596	11350	1850	329	47	59	3629	843	1879	51	1014	11238	77	46	1064	7299	3098
	3161	55	11528	844	1047	768	353	1023	1510	56	2892	598	538	320	55	11015	1049	9081	3586	458	1095	533	299	12092	49	708	318	6707	18491	399	338	688	9102	12507	1896	46	47	60	540	15901	3672	97	5538	26788	78	57	1096	356	640
	503	365	20456	2022	1053	15804	49	1086	1136	81	1159	9014	2044	46	375	11705	1017	296	546	467	1087	778	341	12310	76	1217	8773	29965	11438	5760	46	1116	9661	10981	2520	57	47	59	2025	646	536	388	303	41856	77	89	4015	785	1617
	696	54	11433	824	2007	598	69	3325	1810	323	22229	293	3604	56	55	10446	1004	346	3413	458	3293	3322	417	40809	367	2125	317	10559	10358	314	59	2280	9402	10593	1868	84	47	60	3597	15769	1902	51	348	11091	77	335	1065	7310	3043
	3220	365	11673	1903	1085	15680	353	1096	885	46	1143	344	544	78	375	11558	1126	7925	604	464	1095	481	713	76745	50	778	8735	15673	12002	397	102	715	9426	11113	1060	329	47	59	541	12322	3664	97	424	11824	77	45	1097	356	651
	497	55	11086	890	1007	608	49	1104	1758	56	10544	650	3188	306	56	19017	1070	296	3614	464	4214	631	5530	11206	76	1598	322	1267	19319	796	339	1225	9459	19312	1052	46	47	60	2354	681	537	387	5253	11862	77	57	1157	993	1866
	642	365	19508	2245	980	15616	69	1834	918	81	1045	9013	680	48	374	19872	936	346	544	464	1849	1564	296	26533	367	1165	8738	1287	26075	6283	46	2006	9532	11944	1080	57	47	59	3448	15791	1923	51	302	11364	78	88	1127	7326	2368
	2018	54	11906	733	1012	671	353	1079	1846	324	2609	291	3727	59	55	10463	1008	802	3303	463	1027	1977	344	12238	49	2267	321	42009	12645	316	59	824	814	11601	1067	84	47	60	584	775	3657	97	341	11486	77	336	2587	353	949
	849	366	57408	1332	1055	15677	49	1024	864	46	5298	345	540	87	375	26110	1135	9077	642	460	14008	859	410	11878	77	725	8819	28820	10737	405	100	1826	11237	11035	1100	329	48	59	3560	15906	537	387	421	11265	77	45	1084	859	3241
	3374	55	70154	1740	972	735	69	1071	1690	57	5634	693	2224	321	56	10487	1045	292	3676	462	1102	3358	684	13060	366	1293	323	1211	11653	5642	340	929	1073	10785	1114	46	47	60	546	12438	1965	51	897	12258	78	57	9586	7319	621
	477	365	11382	1010	1089	15771	353	1054	966	81	2886	9024	3548	46	374	20771	1015	343	542	462	1877	479	5537	11705	50	1871	8716	13785	12462	324	46	2279	11411	10532	1814	57	47	59	3163	651	3643	98	5581	10914	76	89	1088	359	1335
	599	54	11588	2442	2478	582	49	3385	1925	323	1067	295	550	56	55	11303	1085	733	2887	467	1027	626	303	39929	77	910	319	20435	10997	395	59	716	10100	17593	1725	86	47	60	682	15744	537	387	297	11405	77	334	1317	690	3200
	1293	366	26822	672	1056	15597	69	2617	823	46	2572	344	3481	77	375	10282	1133	9056	832	462	1091	1448	348	25524	366	2311	8834	20103	10939	5663	101	1226	9210	19547	1780	329	47	59	3718	12210	2055	51	344	19099	78	46	1969	7297	625
	3315	55	12244	1066	1116	777	353	2548	1538	56	2912	671	577	306	56	10670	1001	294	3858	467	1169	3142	418	10944	50	710	317	1201	11020	315	339	2002	1273	11284	1972	46	47	60	537	13094	3613	97	426	11346	77	57	1055	357	1384
	478	365	43769	2422	1049	15800	49	1865	1105	81	9148	9038	3559	48	374	11587	958	340	539	463	1194	505	708	11902	76	1226	8895	1093	11413	398	46	826	11557	19259	4210	57	47	59	1753	685	539	387	1159	11506	78	88	1054	830	3181
	624	54	17694	677	1010	727	69	1812	1865	323	7817	291	548	59	55	10802	970	692	2251	466	1128	693	5528	26613	367	2097	321	6079	10414	5586	59	1838	9317	21130	1142	84	47	60	3690	15875	2387	51	5503	12233	77	335	1843	7306	627
	2596	365	28074	1086	3699	15723	353	7331	854	46	2698	344	3452	88	375	12452	1096	9067	3545	466	1085	3211	299	11030	49	790	8734	44202	10917	322	101	921	9599	10870	998	329	47	59	539	680	3461	97	296	12223	77	46	3190	350	1413
	576	55	34323	2404	2614	12157	49	1090	1654	57	15906	610	588	319	56	12952	994	296	553	463	1938	494	342	11310	77	1672	315	1208	10976	395	339	2259	9746	10315	990	46	47	60	1800	15790	585	387	351	32643	77	57	7778	778	3169
	987	365	17857	682	1008	742	69	3564	994	81	1880	9016	3579	46	374	12254	1087	338	3504	467	1879	664	414	27761	366	1077	737	1999	19311	5609	46	722	9340	10732	993	57	47	59	3674	710	3592	51	441	11726	77	89	2040	7307	628
	3395	54	11508	1107	1042	15732	353	2577	1945	323	5124	297	546	56	55	10980	1213	708	569	458	1054	2981	709	12421	50	2413	10736	3977	11486	314	59	1256	1656	11464	1149	85	47	60	538	15878	541	97	1573	11712	77	335	8016	346	1434
	468	366	28138	2378	1056	12265	49	2709	814	46	1291	346	3365	78	375	11320	3192	9082	3549	468	1132	532	5532	217860	77	679	321	17483	10960	392	102	1908	11834	11029	1043	329	47	59	1841	12468	2917	388	5407	11145	77	45	5845	827	3160
	611	55	41138	689	1032	12181	69	1024	1500	57	23543	7932	618	304	55	10965	1038	292	552	458	1194	777	303	26734	366	1096	8791	5128	11017	5558	339	877	9578	19687	1861	45	48	60	3660	12202	805	51	299	12300	77	57	1038	7308	629
	1678	365	11445	1136	1017	12576	353	13312	1148	81	15471	296	3634	48	375	12086	1135	341	3499	468	1106	3322	344	11083	50	2393	319	21360	17875	320	46	2106	9712	10914	4387	57	47	59	539	605	3852	99	345	71062	78	88	1859	354	1453
	1022	54	18682	2329	1007	696	49	1913	1788	324	1081	346	542	60	56	11297	1023	688	572	458	1849	481	410	17921	76	685	8739	1214	18619	401	59	779	716	10821	1014	85	47	60	1882	15700	533	386	419	25605	78	336	12588	800	3150
	3417	365	11357	705	1032	15747	69	1801	898	45	1920	684	2870	89	374	10857	984	9038	3552	459	1082	631	729	11880	367	1119	320	6136	10657	5649	103	1554	11166	10958	8298	329	47	59	3645	12204	1656	51	864	11341	76	45	1968	7312	631
	475	54	12256	1200	1894	604	353	1076	1798	57	7078	9052	838	320	55	11075	1120	296	551	459	1099	1567	5517	11474	49	2359	8811	1135	10541	321	338	1200	9297	11310	1857	46	47	60	540	643	3750	97	5584	21679	77	57	7318	358	1472
	607	366	20571	2175	2624	15590	49	3377	893	82	17879	295	3855	46	375	10473	1057	342	3494	460	1013	1933	301	11822	77	695	315	35631	11532	403	46	2083	9378	10725	1051	57	47	59	1939	15754	534	387	298	26817	78	89	1136	640	3140
	1585	55	12644	757	2088	12213	69	1104	1780	322	1908	342	538	56	55	18199	1027	669	574	465	1046	893	346	107066	366	1161	8792	7721	19049	1180	59	788	10882	11671	1039	85	47	60	3626	622	1734	51	339	13402	77	335	1019	7287	633
	1498	365	56891	1475	1093	595	353	1075	903	46	9414	799	1998	77	375	12265	1051	9072	3557	465	1127	3365	424	41090	50	2277	315	5047	11056	6241	102	1612	1206	10722	1054	329	47	59	540	15687	3723	97	419	11544	77	45	1113	357	1493
	2065	54	11344	1368	1098	15630	49	4816	1810	57	30913	9062	3619	305	56	10869	1025	297	550	467	11553	478	706	11484	76	721	8755	15122	10219	317	338	1125	11499	11073	3401	46	47	60	2049	686	535	387	5218	10821	78	57	1139	953	3129
	817	366	11491	1629	1050	874	69	1171	885	81	4224	293	543	48	374	11144	989	343	3485	462	1092	625	5529	71539	367	1278	318	4150	10680	399	46	2263	9906	10832	3632	57	47	59	3588	15781	1771	51	299	26498	76	88	1084	7315	634
	3368	55	26323	1126	1101	15934	353	1162	1758	324	1218	342	3029	59	55	10398	1809	745	577	465	3268	1433	299	11462	49	1922	8741	4218	11991	5576	59	720	9413	25223	4209	85	47	60	543	658	3710	97	347	56670	77	336	1016	351	1521
	481	365	10957	2347	1036	647	49	1149	918	46	29346	664	748	87	375	11219	1128	9048	3565	465	1078	3172	342	49801	77	879	318	65580	53697	316	102	1250	9256	12668	1173	330	47	60	2492	15772	535	387	417	26469	77	45	1780	894	3113
	634	54	11565	699	1045	15658	69	1839	1846	57	1988	9014	3798	321	56	11064	1016	292	549	466	1757	500	414	11794	366	2199	8856	6441	11871	404	339	1929	904	11261	1046	46	47	59	1431	782	1801	51	5198	17888	77	57	1193	7309	637
	1396	366	20357	1175	1085	645	353	1016	864	81	22936	292	539	46	374	11079	1008	344	3470	461	1180	680	860	12021	50	748	316	29896	10789	5589	46	865	11302	11173	2430	57	48	60	3797	15901	3699	97	302	34059	77	89	1094	360	1568
	3121	55	11497	2243	1080	15724	49	1104	1690	323	2187	342	2064	56	56	11328	960	706	584	467	1119	3155	5479	12006	77	1422	8742	65555	11430	313	59	2051	9170	10459	1097	84	47	59	537	12270	535	387	343	18565	77	335	1067	772	3082
	509	365	18427	733	1007	696	69	1063	966	46	9193	695	3597	77	374	11168	988	9086	3574	463	1032	503	299	84129	366	1486	316	1234	10534	398	103	803	9377	11582	1160	329	47	60	1674	778	1818	51	420	35434	78	45	1083	7302	643
	693	54	12328	1335	973	15759	353	1067	1925	57	33598	9026	544	305	56	11473	1186	292	547	466	1136	687	339	19132	50	1345	8735	140469	11494	864	338	1697	1051	11234	1015	46	47	59	3718	15909	3694	97	781	57944	78	57	7101	349	1676
	3308	365	18600	1732	1026	600	49	1091	823	82	3391	294	3246	48	374	11737	1216	342	3447	460	1250	3191	417	11777	77	1701	322	1114	11162	6275	46	1033	11400	10956	1810	57	47	60	537	603	535	388	5617	21129	77	89	3414	7106	2981
	484	55	12631	1017	997	15696	69	4068	1538	323	1227	340	659	59	56	10707	1028	730	592	466	1062	498	795	10723	366	1047	8738	1215	11026	317	59	2365	849	11401	1075	84	47	59	1753	15742	1836	51	306	11510	77	334	990	350	666
	638	365	12704	2443	986	746	353	1066	1105	46	28150	596	3698	87	374	10915	1038	9083	3592	459	1714	672	5513	11298	49	2435	320	1125	11340	389	102	689	11267	11144	1632	329	47	60	3690	646	3687	97	347	11263	77	46	14361	784	2281
	1443	55	18286	671	1086	15833	49	1107	1865	56	1258	9017	540	321	56	10618	1019	297	545	461	1858	3092	300	40712	77	673	8773	1104	11065	5724	338	1117	9529	12795	1074	46	47	59	539	15739	536	387	424	12198	77	57	1194	7308	1029
	3238	365	18096	1066	1028	739	69	3337	854	81	5040	291	2343	46	374	10553	1003	339	3397	467	1109	514	338	48077	367	1073	321	57461	11879	315	47	2277	1596	11210	1844	57	47	60	1800	779	1850	51	771	12189	77	89	7258	351	3253
	484	54	12339	2423	1034	15733	353	1088	1653	323	25062	341	3502	56	55	10892	1006	842	610	461	2716	716	414	84500	49	2417	8713	1328	11325	404	58	716	11791	11014	1922	85	47	59	3674	15965	3682	97	5615	10880	77	335	1079	731	620
	658	366	12397	677	1005	12472	49	1887	995	46	1060	623	568	77	375	12063	1068	9054	3623	465	1114	3261	1003	20728	77	679	323	7755	10856	5534	100	1229	9353	10645	961	330	47	60	538	681	536	388	304	19971	77	45	1062	7301	1323
	2365	55	45824	1085	1056	640	69	1976	1945	56	7622	9019	3541	305	56	11298	1061	298	543	465	2683	487	5461	18453	366	1092	8711	3634	10740	313	340	1993	9256	10951	1091	46	47	59	1841	15823	1862	51	339	10853	78	57	8373	347	3204
	663	365	11596	2404	1114	15658	353	1903	814	81	3307	292	553	48	374	11008	1030	339	3252	466	1188	646	300	11420	50	2397	318	61047	10489	397	46	831	759	10525	3965	57	47	60	3659	843	3678	97	433	10907	77	89	1865	6534	625
	3206	54	10924	682	1075	624	49	1081	1500	323	1126	342	3493	59	55	18454	957	7953	660	465	1768	2147	340	11373	77	684	8734	28013	10478	5699	59	1864	11186	11287	1095	84	48	59	539	15906	536	387	848	11254	78	335	1162	357	1377
	488	366	25384	1106	1075	15723	69	1097	1148	46	8184	649	572	87	375	11275	1040	296	3704	467	1027	760	421	12625	366	1114	320	1214	10862	323	99	903	905	11153	1832	330	47	60	1883	12212	1881	51	5591	11979	77	46	1154	819	3184
	660	55	21769	2379	1098	12879	353	5390	1787	56	6279	9020	3549	321	55	10298	1269	347	540	459	10733	3311	799	48761	50	2366	8752	7820	11773	398	340	2210	11302	12008	1017	46	47	59	3645	12521	3671	97	301	19930	77	57	1128	7315	627
	3160	365	11766	690	1940	686	49	1116	899	81	7184	291	550	46	375	11166	1114	7923	2711	459	1171	482	5509	17789	76	693	322	1272	10955	5630	46	739	9040	27333	1117	56	47	60	539	12218	537	387	345	11686	78	90	1023	350	1408
	483	54	11320	1135	1097	15695	69	1056	1799	323	12760	336	3478	56	56	11373	1077	296	990	467	1036	633	294	11903	367	1151	8760	3857	11045	318	59	1337	9272	11494	1056	84	47	59	1940	625	1899	51	434	17795	77	333	3287	860	3171
	673	366	20584	2330	2120	705	353	1017	892	46	1100	603	578	76	374	12457	1014	340	3894	466	5020	1627	349	19646	49	2300	318	14187	18485	400	101	1654	9352	10355	1053	330	47	60	3625	15793	3666	97	1021	19004	77	46	1089	7324	629
	3110	55	11227	704	1029	15709	49	1077	1778	56	1820	9013	3561	307	55	10210	971	668	539	466	2646	1466	425	39262	77	713	8774	1175	11623	5586	339	1077	9319	11291	3109	46	47	59	540	707	536	388	5535	12241	77	57	1080	354	1430
	508	365	11371	1198	979	12289	69	3456	905	81	1201	294	548	48	375	11708	1008	9070	2209	466	5146	3093	832	20454	366	1242	316	5160	10374	321	46	2334	9331	11460	3433	57	47	60	2049	15819	1927	51	297	19403	78	90	1029	703	3161
	687	54	12384	2182	1026	635	353	1109	1812	323	3982	338	3447	58	55	10743	1037	294	3558	466	2688	513	5501	11491	50	2045	8753	8737	11253	393	59	698	1011	12073	1082	85	47	59	3588	658	3655	98	345	11613	76	334	1992	7304	630
	3270	365	11780	755	1068	15735	49	1854	884	46	1245	661	590	86	375	17848	1067	342	550	464	1044	717	299	43758	76	814	318	7059	11451	5630	101	1153	11365	9991	2595	329	47	60	543	15755	537	387	432	20132	77	46	1088	345	1449
	485	54	11346	1458	999	655	69	1070	1753	56	12824	9020	3582	319	56	12147	973	637	3483	461	1092	3260	340	11917	367	1830	8879	5738	12260	315	338	2204	10051	11689	1022	46	47	59	2488	743	1975	51	723	20133	78	57	1060	671	3152
	631	366	28690	1403	1143	15675	353	4091	921	81	9962	296	546	46	374	11493	1050	9051	578	459	1040	488	423	33936	49	938	316	9878	10044	395	47	741	9318	10639	1067	56	47	60	1452	15877	3639	97	5637	12226	78	89	1107	7299	631
	2430	55	11931	1533	1102	681	49	1065	1853	324	1181	344	3347	56	55	10969	1022	294	3565	459	4326	646	729	11755	77	2377	8722	22302	11668	5561	58	1347	9288	10556	3101	84	47	59	3791	12305	538	387	300	12120	76	335	2038	366	1468
	655	365	11459	1261	1151	15767	69	1082	860	46	2417	919	624	78	375	11601	1008	345	549	460	1833	2147	5520	11781	367	690	323	49477	10619	322	100	1628	9430	10694	1088	330	48	60	537	752	2071	51	345	42212	77	45	1296	793	3142
	1413	54	10985	1982	1192	580	353	14514	1678	56	24054	9024	3644	307	55	10803	1045	815	3470	465	4977	761	300	12175	49	1138	8733	21495	10853	395	339	1105	9297	10894	1036	46	47	59	1678	15940	3608	97	424	33341	78	57	3975	7305	632
	3291	366	13239	845	1096	15593	49	6285	975	81	1115	291	541	48	375	11053	2464	9091	583	462	12242	3310	340	13095	77	2324	317	7243	10781	5548	47	2296	922	10865	1061	57	47	60	3717	12528	539	388	779	11313	77	89	1178	347	1489
	468	55	11689	2028	1043	719	69	1159	1934	324	1885	338	2754	58	56	19633	1113	298	3575	459	1773	481	416	11360	366	706	8724	28566	18271	315	58	710	11298	10519	2804	84	47	59	537	681	2487	51	5611	62875	77	335	6264	998	3132
	623	365	34706	821	5900	15793	353	1188	819	45	1057	601	933	86	374	18885	1031	340	548	466	1095	634	780	31926	50	1206	316	8264	11517	390	101	1202	9129	18809	1087	329	47	60	1755	15797	1600	97	303	11659	77	46	3969	7319	634
	2616	54	12296	1884	987	12323	49	1105	1520	56	1267	8994	3883	319	55	11081	961	674	3445	463	1177	1628	5497	11557	77	2158	8712	7763	10551	5639	339	2075	846	11079	1868	45	47	59	3690	12171	3769	387	344	56560	77	57	3210	354	1515
	606	366	11570	902	1078	713	69	1159	1125	81	1261	297	538	46	375	10227	969	9056	593	466	1068	1459	303	49059	366	765	319	1872	11140	317	46	792	11247	10826	2606	57	47	60	538	12258	534	51	451	10793	78	90	1153	833	3116
	1014	55	11550	2286	1071	15795	353	1234	1832	323	1173	347	1975	56	55	10568	1078	293	3592	466	4109	3117	342	18185	50	1514	8744	4022	10644	394	59	1633	1064	11244	1066	85	47	59	1802	12659	1713	97	930	61096	77	334	10327	7315	637
	3410	365	11431	719	1907	605	49	6832	872	46	1172	817	3627	78	375	11351	1005	340	545	466	1043	510	430	12296	76	1293	322	12757	10636	5562	101	1100	11412	17878	1042	329	47	60	3674	12537	3730	387	5557	26798	77	45	1089	355	1558
	473	54	11713	1262	3344	15656	69	3320	1716	57	2588	9044	542	307	56	11527	1241	636	3394	466	1046	704	717	10860	367	1870	8739	8478	11082	317	339	2304	946	12370	3910	46	47	60	538	12226	535	51	298	19994	77	58	1207	759	3089
	635	365	32548	1975	1023	12215	353	1087	947	80	1790	294	2943	48	374	11116	1148	9047	611	463	1130	3239	5521	11543	49	911	321	29190	17943	385	46	707	11326	11361	2024	57	47	59	1842	12289	1760	97	351	11054	77	90	1999	7298	641
	1247	54	11680	849	1224	814	49	1092	1900	324	14532	337	793	58	55	11462	1047	292	3625	461	1064	490	298	50464	77	2314	8714	1179	18477	5581	59	1192	1108	12251	1049	85	47	60	3659	12475	3714	387	413	11237	78	334	1097	351	1649
	3339	366	63446	2052	1149	15901	69	1073	836	46	9063	633	3831	87	375	11310	990	343	543	462	1085	654	340	12331	367	709	321	36434	10775	321	101	2106	11437	18272	1180	328	47	59	539	12152	535	51	1020	12303	77	46	2585	775	3012
	486	55	11524	810	1024	12288	353	1122	1584	57	7975	9034	538	318	56	10723	987	702	3242	466	1042	2579	421	77865	49	1221	8716	36301	10704	401	339	779	9455	12126	1110	46	48	60	1885	602	1788	97	5546	10993	77	57	1022	7309	658
	623	365	25065	1809	1034	712	49	1085	1057	81	8209	291	2022	46	374	9830	979	9043	663	459	3093	615	741	11356	77	2114	321	167672	11208	5738	46	1555	9172	25982	1083	57	47	59	3644	15686	3704	387	300	11464	77	89	3484	353	2053
	1801	54	11446	954	1038	15792	69	11617	1926	323	2077	337	3611	56	55	10565	970	292	3709	466	1082	1280	5534	49391	366	782	8736	6243	10954	319	59	1198	9759	10934	2655	85	47	60	539	625	535	51	342	11133	77	334	1158	1116	1410
	1048	365	47860	2401	1038	630	353	2822	823	46	5580	560	544	78	375	10819	1023	344	541	465	4377	3294	298	11291	50	1625	322	48657	10832	397	101	2087	9263	11112	1064	329	47	59	1943	15730	1808	97	425	53425	77	46	2000	7339	3170
	3360	55	11775	683	1087	15682	49	1114	1535	56	1273	8962	3115	312	56	10998	1026	886	2681	467	1920	483	342	11353	76	1131	8752	11177	10813	5591	339	787	9434	18113	1131	46	47	60	3624	12688	3697	388	960	12426	77	57	1136	351	629
	479	365	11332	1109	1011	658	69	1058	1108	81	2854	294	709	47	374	11783	974	9076	1029	458	1159	638	426	11769	367	2339	319	20892	17442	317	46	1602	929	12128	1103	57	47	59	540	12434	535	51	5572	11992	78	88	3318	759	1432
	627	54	19053	2374	1870	15672	353	2564	1861	323	1269	340	3761	58	55	11247	1096	295	3895	460	1078	1737	728	22442	50	701	8721	14061	9995	407	59	1137	11316	11003	1069	85	47	60	2056	612	1824	97	297	11164	77	336	1175	7309	3160
	1179	366	11464	691	1024	13547	49	1077	856	46	4185	610	539	83	375	11208	1103	346	539	463	1168	1132	5537	27358	76	1186	318	40495	10979	5645	101	2240	953	11065	3899	330	47	59	3586	15685	3691	387	345	35488	77	45	9991	354	630
	3385	55	11494	1141	1031	668	69	1094	1659	56	3740	9002	2132	316	56	11891	972	796	2208	458	1176	3345	301	10775	367	2214	8749	1116	10690	318	339	728	11335	10982	6156	46	47	60	543	12281	536	51	423	13247	78	58	1162	688	1451
	484	365	11685	2319	4064	15771	353	3563	990	81	1121	297	3576	47	374	11125	1010	9051	3558	466	1120	479	345	17707	49	743	320	23899	11943	402	46	1285	9037	11446	1046	56	47	59	2536	12354	1838	97	5457	34277	77	88	5226	7297	3151
	609	54	12036	708	1074	615	49	1058	1943	323	1897	345	546	56	55	11125	1854	296	550	466	7199	628	423	12554	77	1392	8746	1246	10801	5536	59	1814	9118	11093	1116	84	47	60	1259	653	3687	387	303	35916	77	335	1994	355	631
	1359	366	26956	1213	1886	15672	69	1156	815	46	1269	778	3385	80	375	10691	1002	345	3483	465	1833	1482	698	11668	366	1563	316	1132	10933	327	101	938	1104	11288	1878	330	47	59	3845	15843	535	51	346	12026	77	46	1878	746	1470
	3263	55	18664	2135	2574	654	353	3127	1503	56	14862	9060	611	316	56	10885	1024	7951	578	465	1787	3029	5526	11206	50	1215	8767	6727	10963	394	339	2297	11433	10805	1114	46	47	60	536	810	1852	97	427	11651	77	57	1131	7305	3141
	478	365	11491	774	1901	15717	49	1088	1145	81	1174	296	3622	46	374	10579	3787	298	3565	465	1047	524	303	107049	77	2130	321	29960	11519	5644	46	709	9175	10835	1047	57	48	59	1648	15900	3681	388	786	12391	78	89	1145	354	633
	623	54	11147	1571	1039	625	69	4320	1795	323	4318	339	542	57	56	26328	1158	343	549	466	1883	749	336	101378	366	776	8736	10561	11093	317	59	1201	1182	10558	1031	84	47	60	3727	12356	536	51	5604	12486	77	335	1241	715	1490
	1659	365	10983	1202	1030	15616	353	2736	894	46	4019	594	3003	79	374	12864	1024	674	3469	466	6566	3300	421	84214	50	1582	318	15672	11289	404	101	2079	11487	18432	1222	329	47	59	538	654	1868	97	306	32957	77	45	1035	7308	3131
	1567	55	10830	2168	1904	764	49	1136	1784	56	1154	9008	760	314	56	11599	1011	9045	584	466	1173	483	749	18280	76	1187	8740	1267	10737	5558	339	791	9053	11829	1138	46	47	60	1740	15837	3676	387	342	11427	77	57	4771	367	634
	1853	365	25625	761	2512	15829	69	1067	901	81	7682	295	3809	47	374	10669	933	295	3576	465	1008	636	5520	40187	367	2212	315	1287	10862	324	46	1623	728	11175	1065	57	47	59	3695	12211	536	51	427	12262	77	89	1091	953	1519
	962	54	11797	1490	3281	710	353	1075	1804	323	1134	340	539	56	55	18607	1029	346	547	467	1088	1691	301	61320	49	744	851	42009	10563	398	59	1111	11176	10609	3415	85	47	60	538	639	1883	97	5169	11323	77	334	1100	7321	3114
	3386	365	11868	1337	1044	15813	49	1115	889	46	1167	767	2049	80	375	11119	1010	7984	3444	458	1080	1235	345	31218	77	1395	10728	28820	19574	1210	101	2287	9337	10787	1150	329	47	59	1792	15764	3671	387	300	25878	77	46	7540	346	637
	471	55	10938	1725	1004	634	69	1064	1768	56	7263	9051	3602	316	56	11003	981	298	593	461	1859	3313	412	18846	366	1553	315	1212	11195	6225	339	712	9110	11535	1240	46	47	60	3676	777	536	51	346	107385	77	57	1121	1042	1563
	627	365	11110	1025	1073	15683	353	1004	911	81	1224	290	544	47	374	12087	1201	339	3593	463	1147	481	689	11663	50	1230	8739	13783	11081	317	46	1215	9580	11230	1032	57	47	59	539	15888	1906	97	419	26574	77	88	3462	7328	3085
	1211	54	10761	2441	1128	768	49	1820	1829	323	7183	340	3203	56	55	12196	1079	775	545	465	1080	633	5522	62507	76	2084	315	20436	10394	411	59	2038	1064	10928	2566	85	47	60	1832	704	3663	387	5220	11038	77	336	1083	350	642
	3351	366	19309	672	1029	15808	69	1008	874	46	2838	601	675	80	375	11845	983	9079	3392	460	1193	1615	297	18462	367	795	807	20104	10667	5604	101	809	11411	11211	1074	329	47	59	3663	15821	537	51	300	10954	78	45	1051	6790	1663
	475	55	12237	1066	1860	597	353	1097	1722	56	4689	8995	3719	316	55	11676	995	290	611	465	5417	1530	349	11498	49	1712	10696	1204	11482	315	339	1736	1017	10891	1046	46	47	60	539	644	1937	97	343	11092	78	57	1162	352	2997
	615	365	19623	2423	974	15620	49	1899	942	81	35918	295	540	46	375	10596	1200	345	3627	463	1040	2526	408	28916	77	1037	319	1094	11102	399	46	999	11373	10995	1035	57	47	59	1873	15814	3652	388	428	10822	77	89	4182	897	662
	1271	54	12912	677	1167	666	69	2588	1893	323	1156	340	2250	57	56	11500	1015	707	543	466	4810	628	799	11770	366	2439	8728	6074	10892	5673	59	2363	9166	10830	1101	85	47	60	3648	12225	537	51	5403	26660	77	334	3411	7317	2162
	3341	365	33649	1085	1021	15720	353	1803	840	46	2778	608	3540	79	374	10366	1959	9052	3232	461	2394	1502	5500	39328	50	672	319	44202	11031	318	101	689	9334	10547	1964	330	48	59	540	12363	1991	97	299	20727	78	46	1852	354	1180
	479	55	50722	2404	990	606	49	3369	1598	56	2004	9037	553	313	55	10704	1204	293	667	466	8673	2904	300	11862	76	1069	8729	1208	11054	404	339	1118	9208	11622	1031	46	47	60	1925	960	3634	387	335	79479	77	57	6076	798	3243
	625	365	11838	683	998	15575	69	11461	1043	81	1234	295	3496	47	375	10963	994	337	3714	459	1820	546	340	11560	367	2420	321	2000	10981	5654	46	2276	949	11170	1010	56	47	59	3630	16001	538	51	433	19841	77	88	1256	7306	621
	1349	54	11955	1106	1098	12389	353	3481	1937	324	17487	346	571	57	55	12374	957	645	540	463	1089	827	427	11685	50	678	8737	3974	10932	318	59	716	11310	11416	3119	84	47	60	540	709	2121	97	5369	42143	77	335	1893	361	1333
	3290	366	18541	2378	1032	682	49	1947	818	46	1301	669	3546	81	375	26034	983	9035	2653	467	1199	3347	818	132936	76	1088	322	17485	10575	392	101	1231	1978	11135	8125	330	47	59	2018	15857	3593	388	301	22901	78	46	1026	882	3201
	483	55	34319	690	1932	15697	69	1940	1515	57	5438	9043	551	318	56	10229	1104	295	1072	460	2707	479	5495	63638	367	2401	8756	5128	11593	5602	339	1988	12090	11201	1025	46	47	60	3599	12470	540	51	349	11867	76	57	1076	7313	625
	634	365	11478	1135	4325	656	353	2475	1130	81	1281	296	3484	46	374	10667	973	344	3893	459	1130	627	302	13213	49	683	323	21360	10987	320	46	833	9452	11126	1026	57	47	60	541	12449	2886	97	432	19717	77	89	1033	354	1382
	1377	54	11538	2330	1008	15676	49	4124	1823	323	10741	344	576	57	55	10725	1055	1130	539	467	1122	1476	335	13116	77	1110	8711	1214	11081	401	59	1882	9083	10810	1069	84	47	59	2315	12319	825	388	790	20029	78	335	4187	806	3182
	3276	366	12633	704	3329	746	69	1123	877	46	2490	624	3556	79	375	10787	1059	8999	2210	466	1990	3060	419	11851	367	2374	316	6136	10555	1308	101	893	9440	18565	1915	329	47	60	3497	602	3862	51	5606	18699	77	45	6598	7306	627
	473	55	12230	1199	998	15812	353	1151	1735	56	1169	9056	549	313	56	10611	978	292	3557	462	1136	519	754	12102	49	690	8733	1135	11198	6227	339	2170	9254	12477	1215	46	47	59	565	15787	534	97	299	11364	77	57	1264	357	1412
	620	365	10755	2178	1004	601	49	10004	933	81	1161	293	3458	46	374	10477	1053	342	550	464	986	733	5511	42373	77	1141	316	35631	11056	320	46	754	9598	17851	2587	57	47	60	3524	752	1650	387	344	28103	78	88	1169	777	3169
	1414	54	17971	757	1079	15639	69	1162	1879	323	9261	343	586	57	55	11727	1054	625	3484	459	3378	3283	301	12546	366	2319	8749	7721	11617	398	59	1410	938	18385	1203	85	47	59	553	15876	3752	51	425	41466	77	336	2722	7305	629
	3274	366	20277	1468	1058	609	353	1115	846	46	8529	613	3575	82	375	19857	1148	9036	578	463	1765	484	341	12811	50	708	319	5047	18617	5597	101	1463	11325	10880	1875	329	47	60	3482	12531	534	97	5276	11280	77	45	1052	359	1433
	492	54	12390	1380	1068	15599	49	1062	1628	56	2619	9033	546	318	56	10956	1086	295	3565	461	1028	640	407	26949	76	1214	8853	15122	26292	317	339	1353	9768	10691	1172	46	48	59	571	783	1730	387	298	18336	77	57	1769	870	3159
	633	366	20574	1596	1038	645	69	1073	1017	81	1973	294	3389	46	374	10521	1078	345	548	465	1115	1840	780	26647	367	2134	318	4150	10960	394	46	1609	905	19379	1038	57	47	60	3536	15923	3724	51	351	11477	77	89	1884	7319	630
	1481	55	12648	1168	1731	15653	353	1114	1947	323	10468	339	610	56	55	11344	1027	701	3471	459	1123	982	5513	74713	50	774	8742	4218	10641	1065	58	1127	11299	11018	1786	85	47	59	550	641	535	97	417	12302	77	334	8581	351	1452
	2711	365	115204	2258	1033	1077	49	6330	813	46	1040	611	3619	78	375	10274	972	9079	583	460	1141	3369	298	18767	76	1573	322	65580	10453	6256	100	2259	9307	10823	1118	328	47	60	3435	15816	1772	387	5258	12627	78	46	5466	6338	3151
	609	54	18448	728	1038	16061	69	4990	1496	57	13125	9034	543	311	56	18527	976	297	3575	459	2570	478	342	11630	367	1200	8739	6441	11744	321	339	722	9460	11287	1027	46	47	59	589	653	3709	51	303	11963	77	57	14035	355	631
	1079	366	26794	1309	2603	651	353	1055	1153	80	4933	290	3031	47	374	11302	997	341	547	464	1064	625	432	10724	49	2176	316	29896	19222	403	47	1256	753	10565	1182	57	47	60	3569	15745	535	97	346	25945	77	88	1157	817	1470
	3368	55	25753	1817	1093	15715	49	1019	1778	324	7811	341	747	58	55	10338	1078	687	3447	460	1069	1424	756	11621	77	757	8827	65555	11041	5623	58	1908	11191	12557	1876	85	47	59	544	744	1798	387	412	18962	78	335	1329	7310	3141
	483	365	32659	948	1198	12655	69	1091	905	46	17727	581	3797	84	375	11929	1064	9079	592	461	3430	3185	5510	50564	366	1472	318	1234	10474	318	101	877	974	11016	1037	329	47	60	2954	15898	3700	51	5877	11677	77	46	3008	354	633
	609	54	11282	2393	1088	12522	353	1078	1814	57	5786	8998	539	319	56	19672	1004	291	3591	459	1130	498	304	12245	50	1374	8741	140469	11656	401	339	2107	11348	10963	998	46	47	59	774	894	536	97	300	11085	77	57	1876	6483	1492
	1370	366	19327	685	1068	12758	49	1090	882	81	18690	293	2065	46	374	25831	1036	340	546	460	1174	675	343	78101	77	1612	319	1114	10368	5729	46	778	9702	17758	1013	57	47	60	3808	15947	1816	388	346	25798	77	89	3840	356	3129
	3260	55	11618	1119	2686	599	69	2568	1750	323	2614	339	3597	56	55	12882	1078	664	3398	460	3237	3115	420	11405	366	1147	8737	1215	18491	316	59	1553	9160	11902	1089	85	47	59	537	623	3694	51	420	32496	77	334	1156	712	635
	483	365	11649	2359	1070	15597	353	1048	923	46	17892	686	544	78	375	10967	1098	9043	609	462	1918	509	672	13013	50	2308	320	1126	11437	394	101	1202	10170	10541	1056	329	47	60	1667	15800	536	97	868	11525	77	46	1769	7297	1520
	642	54	11501	695	2672	670	49	1070	1858	56	1091	9044	3249	311	56	11801	1051	297	3623	465	1900	706	5534	11964	76	711	8716	1100	10359	5626	339	2076	9139	10928	1011	46	47	59	3720	637	1831	387	5594	19701	77	57	1154	352	3113
	2842	365	11987	1160	1801	15677	69	4856	858	81	1180	293	658	47	374	12280	998	340	543	464	1069	3242	302	35122	367	1229	319	57463	12002	313	46	792	1136	10879	1073	57	48	60	538	15721	3689	51	300	11473	78	88	1092	816	637
	543	55	45752	2278	1031	858	353	1023	1668	323	1167	339	3697	58	55	10609	980	684	3256	460	1090	489	337	11363	49	2087	8756	1335	19319	397	59	1629	11464	18446	1191	84	47	59	1749	645	535	97	347	18376	77	335	1099	7320	1566
	899	365	11686	721	1013	15892	49	9155	983	46	1137	618	540	85	375	10846	967	9087	658	463	4759	653	435	11893	76	794	317	7749	26075	5670	101	1104	9873	10962	1003	329	47	60	3692	15737	1844	387	432	93351	77	46	1100	357	3083
	3320	54	10930	1277	1821	815	69	8492	1939	56	1070	8997	2350	318	56	10963	982	294	3702	466	2724	2527	798	26111	367	1703	822	3638	12645	315	339	2298	9461	10878	1061	46	47	59	538	778	3685	51	5375	12333	77	57	1782	1400	643
	478	366	25453	1927	1864	15872	353	1259	817	81	1149	290	3496	46	374	11453	1047	343	541	459	1022	628	5512	34458	50	1045	10758	61043	10737	393	46	709	9237	18577	1024	57	47	60	1798	15948	535	97	298	12188	77	89	1093	7366	1670
	615	55	35055	875	1081	574	49	8761	1510	323	5579	342	570	56	55	10390	971	1051	2722	466	6636	1497	302	17878	77	2436	323	28013	11653	1030	59	1200	9320	10850	2461	85	47	59	3675	687	1861	387	343	45967	78	335	1906	359	2989
	1813	365	17697	2187	2414	15628	69	1035	1136	46	5581	594	3547	79	375	10901	1136	9041	976	461	1127	2936	338	12348	366	673	8747	1214	12467	6257	103	2083	9599	11002	994	329	47	60	538	15770	3679	51	428	11532	77	45	2511	1092	663
	905	54	11199	754	1040	671	353	1296	1811	56	8342	8998	551	312	56	10928	1861	291	3893	465	2005	541	423	11695	50	1072	321	7820	10996	320	338	788	9450	11380	1972	45	47	59	1839	12288	535	97	837	10906	77	57	1113	7336	2226
	3401	365	11232	1447	1029	15686	49	1181	884	81	7686	293	3483	46	374	18510	1098	339	539	465	4685	804	816	11278	76	2418	8779	1274	10937	392	46	1613	881	10451	1985	57	47	60	3660	708	1877	387	5594	25471	78	88	1165	358	1092
	470	55	19185	1426	1174	630	69	2019	1757	323	2755	343	576	58	56	12921	1044	664	2210	467	1097	3338	5506	107024	367	678	322	3860	11019	5766	59	1124	11272	10921	1029	85	47	59	539	15817	3673	51	302	12900	77	336	1823	1004	3253
	611	365	12336	1476	1589	15668	353	1135	919	46	3232	665	3557	82	374	11985	1019	9050	3557	461	1916	480	301	42462	49	1091	8744	14182	11412	320	102	2265	9537	10959	1037	329	47	60	1880	12191	536	97	340	20415	77	45	1000	7322	620
	1369	54	44344	1365	1181	587	49	1957	1847	56	1201	9039	549	317	56	19185	1032	296	550	467	2692	629	340	12658	76	2398	314	1175	10414	403	338	720	795	19860	1112	46	47	59	3646	12487	1897	388	436	11159	77	57	4739	357	1323
	3252	366	60256	1638	8134	15562	69	2700	863	81	10280	291	3457	46	374	25386	1166	342	3485	458	1128	1505	411	11910	367	684	8749	5162	10918	1425	46	1245	11214	11249	1121	57	47	60	539	12523	3666	51	5224	19988	77	89	6538	994	3204
	485	55	41711	1115	2748	666	353	1942	1688	324	1257	343	586	57	56	12120	1030	7930	578	464	1882	2869	775	34171	50	1113	322	8736	10976	6200	59	1942	1062	11324	1118	84	48	59	1936	12269	536	97	301	11414	77	334	2598	7325	624
	660	365	129701	2365	996	15716	49	1143	968	46	6418	602	3576	80	374	10841	1907	297	3564	459	2830	553	5507	93119	77	2369	8744	7058	19305	313	102	857	11418	11591	987	329	47	60	3627	628	1929	387	350	11726	77	46	1084	355	1378
	2707	54	12499	693	1055	579	69	1132	1927	57	3518	9020	546	313	55	11169	1002	343	549	467	1205	852	301	26954	366	692	318	5738	11489	404	339	2019	9250	11359	1074	46	47	59	540	15747	3655	51	432	11169	78	57	1088	771	3184
	581	365	11307	1153	1049	15625	353	1038	822	81	17745	297	3386	47	375	18965	1011	866	3470	460	1196	3356	343	84063	50	1148	9173	9878	10957	5753	46	818	9167	18018	1699	57	47	60	2039	12464	536	97	5178	55411	77	88	1057	7298	627
	975	55	33695	2295	1039	619	49	2619	1533	323	9883	344	611	57	56	10999	999	9020	584	463	1081	479	418	31361	76	2305	316	22302	11016	317	59	1792	1015	17541	1806	84	47	60	3592	906	1974	387	297	11410	77	335	1059	352	1408
	3401	365	11377	715	1140	15671	69	6390	1110	46	37862	8138	3621	81	374	10266	953	296	3574	464	1121	626	635	18670	367	712	8713	49477	17865	396	103	954	11381	11834	1201	329	47	59	542	16063	3640	51	342	11238	77	46	1869	720	3171
	473	54	29079	1249	1109	669	353	1953	1858	56	3332	291	543	317	55	10662	1023	347	548	459	1022	1453	5547	11866	49	1233	315	21495	18596	5616	338	2324	869	10946	3171	46	47	60	2433	713	538	97	428	26787	77	57	1114	7301	628
	616	366	11008	2020	1959	15716	49	2333	858	81	3124	337	3007	47	375	12164	1000	7905	3447	465	4014	3132	297	63722	76	2073	8765	7243	10692	316	46	701	11272	11164	1064	57	47	59	1992	15806	2067	387	884	41873	78	89	1053	349	1431
	1322	55	48664	826	1077	619	69	2006	1668	323	1339	626	758	56	55	49146	995	298	592	464	2740	507	338	11727	367	800	323	28566	10535	407	59	1165	891	11014	1050	85	47	60	3607	12282	3609	51	5587	11119	77	335	2028	707	3161
	3287	365	11459	1911	982	15669	353	1013	983	46	5021	9017	3807	79	375	11920	1007	340	3591	462	5925	697	418	25982	50	1748	8729	8264	11539	5915	102	2176	11282	11574	1076	329	47	59	542	715	539	97	300	12043	77	45	6573	7293	629
	478	54	20241	885	1076	12630	49	1205	1939	56	1120	292	539	314	56	11760	976	756	545	466	1048	3223	1115	19323	77	1004	318	7763	19060	314	338	751	858	10806	4443	46	47	60	2202	15840	2467	387	345	11812	77	57	2716	349	1450
	639	366	11492	2227	1080	12461	69	1117	816	81	1893	339	2051	47	374	11517	1007	9035	3398	466	1034	493	5406	35836	366	2440	8795	1872	11043	398	47	1400	11258	11506	6093	57	47	59	3541	12273	1805	51	431	11366	77	88	1084	925	3152
	1771	55	11506	738	3112	597	353	1069	1511	323	1159	585	3601	57	55	20505	3034	295	609	458	1025	659	298	34730	50	672	322	4027	10221	5708	58	1489	9366	10706	1131	85	47	60	549	12379	3698	97	733	11820	78	336	2619	7323	630
	987	365	11249	1366	1084	15625	49	1017	1136	46	7227	9016	544	81	375	12830	1103	347	3623	468	1167	2849	336	11453	76	1068	8742	12753	10677	315	101	1303	1128	11104	1053	329	48	59	3409	722	536	387	5615	11671	77	45	1947	353	1468
	3403	54	19382	1636	1033	12286	69	3446	1811	56	1895	291	3211	316	55	11619	1017	7896	543	461	4030	557	414	11192	367	2421	316	8477	12016	402	339	1757	11435	10850	1060	46	47	60	598	15868	1824	51	299	11225	77	57	2013	787	3143
	469	366	12159	1118	1060	12229	353	1074	884	81	9530	337	671	46	375	11900	1178	298	3254	460	1185	868	710	11408	49	677	8740	29190	52995	5607	46	981	9237	25183	1146	57	47	59	3585	12188	3691	97	351	10772	78	89	11699	7307	632
	638	55	54789	2360	2778	632	49	1899	1756	323	30612	639	3717	57	56	11922	1145	341	659	459	1051	3361	5538	19232	76	1087	316	1179	26324	313	59	2354	9417	22094	1168	85	47	60	543	12298	536	388	426	11660	77	335	2103	352	1489
	976	365	11509	695	1100	15714	69	1038	919	46	1240	9009	539	79	374	11147	1021	8041	3703	460	1110	478	303	42605	367	2403	8732	36434	10887	392	100	692	1024	11052	1078	328	47	59	2555	12490	1837	51	5422	49677	77	45	1839	730	3131
	3463	54	18998	1158	1848	615	353	1064	1849	57	1789	295	2264	314	55	30858	1013	292	541	463	1050	626	343	17925	50	683	319	36301	11296	5915	339	1129	11381	10845	1021	46	47	60	1205	12205	3687	97	298	83923	77	57	1133	7296	634
	476	365	11024	2283	994	15698	49	1063	863	80	1202	339	3536	46	375	11071	1016	343	2715	461	1187	1443	424	11783	77	1107	8771	167672	11283	317	46	2255	9354	10436	1987	57	47	59	3856	12396	536	387	344	18520	77	88	1120	360	1516
	612	54	11964	720	1730	674	69	1929	1685	324	2911	651	554	57	55	11368	3317	791	985	459	5847	3153	789	36617	366	2377	321	6243	10840	397	59	723	10276	10801	1014	85	47	60	537	12153	1849	51	426	48492	77	336	1087	1517	3116
	1151	366	11777	1267	1058	15781	353	1131	969	46	1100	9054	3503	81	375	11024	999	9076	3893	464	1038	504	5489	11887	50	690	8738	48657	19633	5775	100	1262	9449	11460	1885	329	47	59	1643	12255	3683	97	5502	12312	77	45	4180	7379	636
	3367	55	11286	1959	2586	604	49	1191	1929	57	1059	296	567	316	56	10532	939	296	539	458	1060	688	298	10693	76	1138	321	11177	11094	314	339	1889	870	12090	1152	46	47	60	3728	618	536	388	301	11588	77	57	1101	351	1558
	477	365	18753	857	1122	15695	69	1038	822	81	1107	342	3541	47	374	11221	1863	347	2209	468	1002	3192	346	19853	367	2324	8759	20892	11827	397	46	888	11272	12183	1101	57	47	59	538	15700	1866	51	347	11605	77	89	1166	1010	3089
	608	54	48876	2097	1088	597	353	1047	1529	323	10305	678	553	57	55	11016	1049	7984	3558	459	5096	497	417	11027	49	706	318	14061	11381	5694	59	2154	9363	11695	1047	85	47	60	1738	671	3677	97	423	12005	78	335	1126	7320	641
	1284	366	11824	790	8629	15656	49	1872	1114	46	1075	9065	3495	79	375	10729	2647	292	550	461	3267	672	891	12321	76	1206	8716	40495	10802	318	100	760	869	12027	4465	328	47	59	3696	15819	536	387	1043	18889	77	45	1102	357	1649
	3328	55	18104	1674	1189	776	69	1065	1851	56	6439	296	571	314	56	10961	1029	339	3484	463	1170	3086	5476	12085	367	2158	319	1115	10747	394	339	1446	11268	10922	1067	46	48	60	538	782	1880	51	5531	26499	77	57	1865	754	3013
	473	365	11754	1075	2693	15775	353	1003	862	81	6647	342	3547	47	374	11765	1004	608	578	467	1054	515	297	11489	50	765	8844	23900	10470	5606	46	1385	758	10828	3124	57	47	59	1790	15889	3672	97	301	11832	78	88	5389	7304	657
	631	54	11263	2415	1061	665	49	1092	1681	323	1975	634	551	57	56	10385	985	9034	3565	458	1126	719	344	34688	77	1514	316	1246	10497	315	59	1524	11200	10503	2604	85	47	60	3677	657	536	387	346	11320	77	336	1055	356	2050
	1330	366	12072	679	3860	15709	69	1107	973	46	1094	9010	3482	81	374	11195	1116	293	548	465	1023	3265	430	11089	366	1293	8749	1139	10885	397	100	1245	745	10527	3155	329	47	59	539	15783	1900	51	422	10838	77	45	4861	930	1419
	3306	55	92892	1094	5442	753	353	1106	1931	56	20609	295	576	317	55	11349	1085	338	3470	466	1051	487	684	11204	50	1872	318	6717	11996	5606	339	1945	11189	10894	1097	46	47	60	1831	12373	3665	97	5312	10754	77	57	12651	7320	3166
	481	365	64028	2394	1813	15765	49	1019	820	81	5524	340	3558	47	375	12524	1039	687	584	463	4780	645	5528	89091	76	910	8784	29963	11301	320	46	856	9669	11808	1064	57	47	59	3663	12269	536	387	303	25961	77	89	1094	353	629
	609	54	11377	685	1083	617	69	1045	1524	323	1132	694	549	56	56	10227	1022	9034	3575	462	1108	2069	302	11697	367	2308	319	10561	11021	397	59	2008	9119	11158	1138	85	47	60	539	709	1929	51	345	40043	77	335	1038	7155	1439
	1666	365	10846	1117	1848	15599	353	1127	1120	46	1112	8999	3454	79	374	11695	974	296	547	458	6464	801	346	19415	49	711	8816	15672	18546	1202	101	823	1006	11081	1036	329	47	59	1872	15888	3655	97	430	11669	77	46	1110	348	3157
	1275	54	10992	2362	1075	12839	49	1771	1841	57	1818	297	587	312	55	10747	972	346	3446	468	1997	3336	422	11319	76	1228	321	1267	11275	6237	339	1822	11355	18859	1062	46	47	60	3648	842	537	388	1070	11173	78	57	1116	820	630
	3310	366	12146	695	1087	12190	69	1163	867	80	1098	343	3578	47	375	17866	1054	755	593	462	1145	479	815	11017	367	2089	8722	1286	10300	315	46	932	9266	11312	3945	56	47	59	540	15957	1977	51	5528	11642	77	90	1891	7315	1457
	488	55	20329	1155	1049	599	353	1041	1701	324	1134	622	546	58	56	11931	1014	9059	3591	461	1151	629	5500	13078	50	794	320	42010	11188	398	59	2285	733	10362	1013	84	47	60	1923	634	3638	97	301	26180	77	333	1034	354	3148
	626	365	12037	2288	1117	15680	49	1073	958	46	15804	9009	3375	84	374	11014	2376	296	546	460	1938	1513	300	12088	77	1697	8801	28820	11363	5623	101	713	11180	11410	2451	330	47	59	3631	15744	538	387	347	34981	78	46	12913	846	632
	1340	54	17906	718	1057	663	69	1033	1916	57	1924	294	615	317	55	10938	1009	343	3395	467	1107	2789	336	57154	366	1051	314	1211	12280	316	339	1218	861	11664	998	46	47	60	540	783	2086	51	433	17812	77	58	2028	7316	1476
	3317	366	19028	1260	1042	15680	353	1026	828	81	16860	344	3627	46	375	10507	944	7922	610	458	1107	569	424	11686	50	2433	8769	13785	10053	399	46	2029	11246	11552	985	57	48	59	2013	15881	3603	97	1083	11405	77	89	1157	351	3138
	479	55	19965	1983	970	599	49	5423	1554	323	9622	770	543	56	56	11177	1013	290	3624	468	1932	922	739	11829	76	674	318	20435	11661	5937	59	813	970	9922	1032	84	47	60	3600	12305	540	387	5519	10874	77	334	1845	884	633
	626	365	11430	845	1027	15625	69	986	1087	46	1118	9054	2936	78	374	10768	1072	344	544	463	7911	3369	5540	70522	367	1075	8868	20103	10606	318	100	1761	11342	11634	1940	329	47	59	542	735	2592	51	303	19932	77	46	1856	7319	1499
	1448	54	11628	2025	1025	627	353	1034	1891	56	21966	295	796	312	55	10520	1001	658	3246	463	1229	478	299	98171	49	2415	321	1202	10646	403	339	978	9391	10676	1086	46	47	60	2292	15858	1165	97	344	12648	77	57	1119	353	3126
	3228	366	20539	823	994	15616	49	5721	840	81	1987	339	3834	47	375	10618	1135	9073	661	461	1129	624	338	11534	76	679	8756	1096	10670	5889	46	2351	9305	10516	1060	56	47	60	3510	12402	3888	388	438	12355	78	88	1048	718	635
	483	55	33136	1893	7257	12242	69	1966	1603	323	4157	730	538	58	55	17724	1053	291	3707	466	10066	1426	421	11042	367	1094	322	6074	10834	317	59	692	817	10729	1047	84	47	59	559	12293	533	51	869	12490	78	335	3442	7289	1531
	651	365	35729	896	1114	769	353	1189	1040	46	33481	9032	2019	84	375	18355	975	340	541	466	17463	3183	698	12196	50	2394	8739	44203	10823	401	101	1133	11240	10701	977	330	47	60	3509	738	1641	97	5584	19553	76	46	3302	353	3107
	1799	54	18607	2266	1170	15804	49	1168	1938	56	1082	297	3613	317	56	10772	1003	829	2693	462	1814	499	5536	20135	77	685	319	1208	10504	5581	339	2249	9259	11036	1010	46	47	59	560	15817	3755	387	296	35375	77	57	1196	729	638
	956	365	48495	725	1017	1153	69	1135	817	81	2499	344	543	46	374	10708	1092	9025	1013	460	1137	675	300	11884	366	1117	8734	1999	18845	318	46	725	9704	10552	1234	57	47	60	3509	619	534	51	346	47892	78	89	4780	7301	1587
	3418	54	33147	1296	1030	16128	353	1109	1511	323	1102	962	3106	56	55	11111	1157	296	3894	467	3134	3122	333	11561	50	2362	317	3976	11045	388	59	1271	9172	18641	1155	85	47	59	559	15766	1725	97	441	12576	77	335	3272	350	3067
	472	366	11524	1862	1055	574	49	1116	1135	46	8107	9041	713	78	375	10973	1100	348	539	465	1192	508	426	26821	76	695	8859	17484	10811	5692	101	1858	1063	11224	1001	328	47	60	3510	788	3726	387	973	70896	77	45	1087	1094	646
	591	55	11780	916	1101	15564	69	1916	1814	56	5181	291	3765	312	55	10706	1070	7971	2208	465	1143	702	735	76837	367	1155	319	5128	11256	316	339	908	11405	10838	1025	46	47	59	559	15884	535	51	5555	11223	77	57	1064	7337	1736
	1646	365	11150	2327	1848	708	353	1091	883	81	1113	343	539	47	375	10951	1042	294	3558	467	1237	3235	5517	11822	49	2289	8744	21360	18068	398	46	2223	9431	11309	1939	57	47	60	3509	12279	1771	97	298	10620	77	89	1057	352	2888
	1360	54	11239	705	1122	15750	49	1138	1750	323	6760	618	2123	58	56	11279	1733	343	550	461	8376	491	299	41618	76	717	318	1214	18404	5652	59	734	1062	17878	1217	85	48	59	560	942	3709	387	344	18799	77	334	1191	1018	693
	3237	366	25808	1203	1094	635	69	1076	923	46	14237	9040	3579	84	374	11684	1009	8171	3484	465	1129	655	342	130857	367	1259	8824	6136	10789	320	101	1314	11402	12378	2746	329	47	60	3510	16041	536	51	428	12792	77	46	1089	7326	2791
	487	55	19738	2168	1120	15685	353	1052	1857	57	8635	294	546	317	55	25543	1794	295	578	467	1080	2664	417	11348	50	1989	323	1135	10704	392	339	1724	9480	11450	1874	46	47	59	559	12301	1795	98	673	19958	77	57	11396	349	725
	645	365	12258	760	1113	610	49	1098	858	80	13329	339	3371	46	375	11346	1024	345	3565	459	1816	595	835	10793	77	841	8769	35630	11224	5701	46	1009	8993	11931	3982	57	47	60	3508	680	3702	387	5637	11896	77	88	1818	719	2993
	2951	54	53222	1491	1029	15618	69	1103	1669	324	2002	594	616	56	56	11426	1068	783	549	467	2033	1086	5507	19512	366	2006	315	7721	10945	315	59	2366	9781	18383	1146	85	47	59	560	15871	535	51	298	12027	77	336	1149	7300	663
	533	366	17141	1336	1038	604	353	3976	982	46	2159	9028	3630	78	374	11069	1090	9077	3469	465	1126	3356	297	19367	50	833	8763	5047	10817	395	100	689	1065	12093	1091	330	47	60	3510	12283	1813	97	343	84232	78	45	1264	357	2192
	772	55	11586	1726	3650	15587	49	1183	1939	57	1198	294	542	312	55	11225	1057	292	584	458	1141	479	342	11573	76	1954	319	15122	10813	5559	340	1115	11400	25963	1058	46	47	59	559	739	3695	387	426	17928	78	57	1071	856	1136
	3334	365	11276	1024	1955	739	69	1165	817	81	5120	342	2914	47	375	11902	1691	338	3575	467	1096	626	413	11669	367	860	8710	4150	17440	315	46	2280	9713	10846	1005	56	47	60	3508	15838	535	51	5350	40185	77	89	3962	7311	3250
	476	54	11742	2442	1018	15821	353	1228	1511	323	3064	713	809	58	56	11126	991	612	547	462	1279	1454	843	26696	49	2112	321	4226	9986	396	59	715	959	11418	1065	84	47	59	560	610	1835	97	299	18043	77	335	1027	349	620
	627	365	11205	671	1748	626	49	1081	1135	46	26243	9011	3842	84	374	11117	983	9058	3445	462	7483	3128	5502	27088	76	783	8735	65572	10985	5716	101	1224	11332	17961	2995	330	47	60	3511	15747	3687	387	343	18056	78	46	1061	6809	1326
	1664	54	56256	1066	1076	15616	69	5662	1813	56	1135	294	538	317	55	10691	1263	291	593	459	1147	507	299	27102	367	1631	321	6441	10684	313	339	2010	8992	11916	1124	46	47	59	559	627	536	51	441	12215	77	57	1082	347	3203
	1207	366	11758	2423	1093	642	353	1089	883	81	8107	338	2011	46	375	10884	1123	345	3593	466	1146	700	343	48562	50	1124	8737	29896	11955	402	46	822	1076	11121	1060	57	47	60	3507	15803	1849	97	988	12414	77	89	1042	760	625
	3333	55	21611	677	1141	15628	49	1791	1752	323	1171	618	3615	56	55	10580	1016	727	545	460	2699	3229	410	19255	77	2350	316	65555	10803	5682	59	1814	11410	11137	1879	84	47	59	560	12327	3683	387	5553	46079	77	334	1113	7300	1379
	481	365	23100	1085	1122	629	69	1030	922	46	1215	9007	543	78	375	26327	1001	9073	3391	463	4639	492	772	11299	366	698	8767	1234	10936	315	103	938	9985	11032	1742	329	47	60	3513	12243	535	51	300	11402	77	46	1067	354	3183
	620	54	40866	2405	1080	15696	353	1861	1855	56	22376	292	3077	312	56	12867	1002	293	612	458	1112	657	5508	13403	50	1171	319	140469	10959	408	338	2297	1217	11538	1930	46	48	59	558	685	1863	97	342	10907	77	57	1734	833	627
	1344	366	36284	682	2489	602	49	1099	859	81	30141	343	725	47	374	11602	1026	340	3626	468	6562	2764	297	50630	76	2253	8711	1114	11517	5606	46	709	11523	11102	1096	57	47	60	3504	15817	3678	387	417	25470	78	89	1902	7304	1410
	3300	55	12076	1106	4675	15622	69	1022	1673	323	1083	607	3779	58	55	10667	1836	665	544	460	7774	573	340	11345	367	729	316	1216	11093	321	59	1201	816	11254	1093	85	47	59	562	634	536	51	5282	12832	77	335	1074	351	3170
	498	365	12465	2378	1180	629	353	1067	979	46	5874	9031	538	84	375	18633	1119	9056	3231	460	1216	949	427	25988	49	1319	8747	1126	11289	405	102	2078	11236	10798	7053	329	47	60	3515	15747	1881	97	300	20443	77	45	1867	788	629
	647	54	32881	690	1863	15690	49	1825	1937	56	1146	293	2098	317	55	11143	1044	290	667	463	6586	3370	807	70644	76	1784	315	1106	10736	5631	338	791	928	10845	2571	46	47	59	557	12486	3672	388	340	11212	77	57	1163	7302	1431
	1934	366	12794	1135	1036	12207	69	1078	817	81	3317	339	3587	46	375	10969	1050	346	3715	463	6541	478	5502	11826	367	973	873	57456	10863	320	46	1626	11305	10556	984	56	47	60	3500	12193	536	51	423	19989	77	88	3089	352	3160
	878	55	20052	2330	1005	674	353	1044	1516	323	11942	627	545	56	56	11974	1021	679	540	466	1870	625	300	11558	50	2423	10772	1338	10563	394	59	1108	10006	18433	997	84	47	59	564	897	1905	97	931	11417	77	336	1108	764	630
	3396	365	11663	704	1009	15674	49	2707	1130	46	9122	8995	3325	79	374	12110	1054	9082	2653	459	2658	1423	338	11636	77	677	317	7746	19575	5627	102	2292	9537	11828	1083	330	47	60	3520	15956	3663	387	5567	11714	78	45	12177	7308	1450
	473	54	12455	1199	1082	12747	69	2753	1822	56	1091	294	631	314	55	11652	990	295	1072	466	1940	3187	430	132405	366	1086	8769	3637	11196	321	339	711	9652	11176	1067	46	47	59	555	656	536	51	302	11168	77	57	1069	349	3152
	623	365	12254	2179	1063	12722	353	1044	878	81	1095	339	3656	47	375	12089	1005	345	3893	466	1051	498	771	63257	50	2404	318	61044	11081	402	46	1207	9192	10609	1083	57	47	60	3491	15727	1944	97	341	55412	77	89	1121	679	631
	1561	55	32705	756	1000	577	49	2057	1735	324	1128	691	542	56	56	10682	979	708	538	460	1138	673	5512	93047	76	682	922	28013	10393	5520	59	2061	10115	10787	2461	85	47	59	567	762	3650	388	430	11410	78	335	2638	7304	1468
	1391	365	11674	1466	1078	15545	69	11398	933	45	1186	9038	2633	80	374	11369	1074	9050	2210	467	1059	3109	298	34522	367	1106	10731	1214	10669	314	103	798	9303	11535	1116	328	47	60	3529	15837	537	51	5277	11237	77	45	1110	356	3143
	3288	55	11833	1386	5166	600	353	1045	1877	57	4318	294	1089	316	55	10351	2575	293	3558	462	2727	511	346	12856	49	2379	316	7820	11480	395	338	1673	9190	11230	3795	46	47	59	552	652	2006	97	297	26793	77	57	5146	737	632
	475	365	11227	1578	1071	15572	49	1061	848	81	6292	338	3886	47	375	10741	1014	345	550	459	1174	708	421	26841	76	689	8749	1272	11103	5556	46	1058	9533	10928	1129	57	48	60	3467	15794	3629	387	345	41832	77	88	1200	7299	1490
	634	55	18155	1192	1038	608	69	1948	1630	323	5783	627	538	56	55	10951	1054	924	3484	467	1879	3247	908	11284	367	1136	322	3857	10889	313	59	2351	9110	11210	1077	85	47	60	576	740	538	51	434	11092	78	336	1143	356	3131
	1604	365	39353	2199	1159	15657	353	5040	1015	46	1298	9035	1973	80	375	12353	1083	9066	578	458	5801	489	5472	11533	50	2329	8737	14187	11025	413	102	693	1003	10892	1087	329	47	59	3548	15856	2169	97	5274	11672	77	45	1213	1019	634
	1660	55	11661	749	1865	646	49	5465	1947	57	1097	295	3628	316	56	26100	1830	298	3564	466	2081	651	301	57026	77	705	321	1175	11061	5899	339	1132	11356	10995	1051	46	47	60	548	619	3579	387	300	11875	76	57	1157	7329	1517
	1607	365	27864	1422	5826	15701	69	2600	812	81	8188	342	542	46	374	10210	989	341	549	458	1082	2415	339	18188	366	1198	8777	5159	10980	319	46	2249	9210	10830	1859	57	47	59	3349	15714	542	51	344	11406	77	89	1085	356	3115
	1452	54	11261	1484	1065	813	353	1063	1496	323	1097	608	2934	57	55	10760	1074	8014	3471	460	1772	660	426	12335	50	2179	319	8738	10932	403	59	725	9003	10547	1068	85	47	60	617	12176	3252	97	437	11379	77	335	1946	837	636
	3212	366	11215	1349	979	15799	49	5342	1154	46	1078	8997	798	80	375	10641	1059	293	583	467	3687	2850	767	10870	76	757	8813	7059	10576	5607	101	1271	9337	11621	1127	328	47	59	3621	681	656	387	795	11139	77	46	4072	7321	1561
	497	55	176023	1689	1045	610	69	2630	1776	57	1067	293	3834	311	55	10838	1053	340	3575	465	1882	557	5516	11525	367	1464	323	5738	11593	317	339	1861	9324	11171	1053	46	47	60	541	15803	3709	51	5599	40042	77	57	6412	353	3087
	666	365	10923	1059	1688	15599	353	1069	906	82	10226	339	539	47	375	10533	1088	704	547	460	1019	867	299	51080	49	1389	8768	9878	10987	398	46	906	9408	11416	1038	57	47	59	2077	12288	535	97	301	11576	78	89	2695	976	642
	2968	55	11672	2428	1758	723	49	1125	1816	323	2714	598	2018	58	56	10477	1018	9068	3447	462	1766	3360	335	11985	76	1568	321	22301	11080	5571	59	2214	9506	11135	1063	85	47	60	3579	650	1796	388	342	33980	78	334	1942	7327	1655
	553	365	19591	675	1838	15716	69	1655	882	46	35275	8984	3612	84	374	11714	1126	292	592	462	1160	479	438	77021	367	1207	8759	49477	10556	318	100	737	9317	11200	1899	329	47	59	544	15808	3701	51	433	11725	77	46	1119	356	3006
	797	55	12788	1080	1003	737	353	1058	1746	56	1214	296	543	317	55	19846	1010	341	3591	459	1069	625	739	11530	50	2155	318	21495	11198	398	340	1329	9379	11126	1072	46	47	60	2700	688	536	97	1121	18961	77	57	4979	676	659
	3324	365	12020	2411	1025	15775	49	6558	925	81	1782	345	3103	47	375	10963	1010	638	546	462	1046	1444	5517	19179	77	766	8846	7243	11056	5603	46	1678	9265	10809	1059	57	47	59	965	15831	1816	387	5527	11839	77	88	1817	7289	2103
	481	55	12414	680	1017	695	69	8502	1862	323	8902	691	714	56	55	10524	1035	9054	3398	459	1129	3152	297	11144	366	1521	319	28566	11617	315	59	1053	9278	18561	1004	85	48	60	3875	635	3694	51	298	27180	77	335	3331	357	1289
	646	365	10547	1099	1021	15751	353	1979	856	46	1891	9059	3767	79	375	11347	1096	295	609	459	7841	503	339	18829	50	1282	8771	8264	18617	407	101	2354	709	12496	1104	328	47	59	536	15830	535	97	347	11369	78	46	1052	871	3216
	1449	54	11426	2388	1109	746	49	1935	1659	56	6538	294	539	315	56	10274	1005	346	3622	460	4477	689	421	11541	76	1908	320	7763	26292	5589	339	692	11163	17854	1877	46	47	60	1636	12272	1832	387	424	11004	78	57	1147	7311	623
	3159	366	11099	687	1100	15831	69	1938	990	81	18636	346	2119	46	374	18532	990	806	544	467	3792	3195	680	11362	367	887	8732	1872	10960	321	46	1128	9138	18385	2504	57	47	59	3731	628	3689	51	948	27721	76	89	5366	356	1363
	496	55	11153	1124	1063	756	353	1089	1943	324	38032	720	3580	57	55	11298	1023	9077	3256	460	1074	497	5528	11911	49	2232	316	4027	10641	404	59	2257	9735	10969	1109	85	47	60	537	15760	536	97	5575	11448	77	335	1098	771	3190
	672	365	100024	2350	1039	15796	49	1130	815	46	1044	9016	546	81	375	10330	1187	293	658	462	8753	670	297	26002	76	737	8739	12753	10453	1066	103	722	9491	10660	1249	329	47	59	1736	12214	1850	388	300	11093	77	45	1026	7298	626
	3211	55	19944	698	996	671	69	1090	1503	56	7840	292	3365	316	56	11933	1002	345	3702	463	1150	3075	344	34711	367	1355	321	8478	11744	6246	338	1260	9566	19102	1058	46	47	60	3696	12241	3682	51	347	11206	78	57	1026	361	1399
	484	365	18858	1172	1096	15718	353	1886	1144	81	6452	345	618	46	374	19672	1129	771	541	459	7214	517	417	17785	50	1668	8823	29189	19222	313	46	1897	799	11073	999	57	47	59	538	12527	536	97	440	20191	77	89	1719	827	3175
	655	55	11510	2251	1108	615	49	1117	1796	323	1219	722	3633	57	56	25831	989	9059	2723	459	1104	724	763	12453	77	1082	315	1179	11040	395	59	883	11218	10587	1083	85	47	60	1788	616	1859	387	916	11724	77	334	1095	7304	628
	3048	365	19170	730	2766	15615	69	1092	894	46	1941	9031	542	79	374	12883	980	298	975	459	1078	3274	5526	11664	366	2408	8771	36434	10474	5631	102	2134	838	11425	3253	328	47	59	3678	15743	3679	51	5574	12032	77	46	1173	358	1424
	509	54	56832	1321	1217	628	353	1220	1783	57	2580	295	2869	313	56	10968	981	341	3893	461	3189	485	298	11251	50	681	315	36301	11657	318	338	768	11261	10341	1091	46	47	60	539	699	536	97	301	18981	77	57	1082	802	3164
	740	365	25880	1775	1168	15697	49	5628	902	82	2744	343	839	47	374	11803	1063	714	539	458	1020	643	344	107020	76	1101	8775	167673	10368	403	46	1489	961	18808	1182	57	47	59	1829	15830	1875	387	346	26340	78	88	1084	7303	629
	3308	55	19193	981	1173	640	69	1093	1805	323	9376	640	3856	57	56	12260	1061	9056	2210	466	4115	1953	410	57655	367	2385	319	6243	18491	5797	59	1303	11326	11099	1158	85	47	60	3664	12362	3674	51	421	11955	78	335	1849	353	1443
	477	365	19951	2429	1033	15638	353	1139	888	47	7741	9021	538	83	374	10598	1006	293	3557	459	1836	877	689	12222	49	688	8733	48657	11437	313	102	1757	9177	10315	1134	329	48	59	539	12559	536	97	5163	12064	76	46	1135	1060	3155
	646	54	11446	675	1044	671	49	4587	1767	56	1902	295	1997	318	56	10877	983	341	550	463	1196	3362	5538	12486	76	1128	319	11177	10359	384	339	981	9567	11348	1154	46	47	60	1869	662	1893	387	305	10781	77	57	1131	7336	630
	1419	366	11678	1079	3056	15746	69	2420	912	82	3160	339	3620	46	374	10961	935	763	3484	467	1144	478	297	13027	367	2343	8783	20892	12002	5611	46	2354	9280	12507	1036	57	47	59	3650	15853	3668	51	348	11158	77	89	1213	354	1462
	3265	55	20610	2411	1160	652	353	1198	1831	323	11996	707	542	56	55	11451	1053	9077	578	461	1135	626	332	20907	50	700	316	14061	19319	317	59	692	9433	10981	1014	85	47	60	539	644	536	97	432	19859	78	335	3916	1071	3146
	494	365	33130	680	1110	15696	49	1136	872	46	5840	9023	3028	78	375	10390	1923	291	3565	465	1028	1439	414	12009	77	1180	8722	40495	26075	401	103	1129	946	10593	1076	329	47	59	1921	15767	1919	387	5449	26642	77	45	1052	7333	632
	636	54	26825	1099	1161	587	69	1218	1719	57	2602	293	748	307	56	10901	1898	339	548	466	1011	3161	905	207929	366	2231	316	1115	12646	5704	338	2255	11324	11113	1058	46	47	60	3631	12306	3659	51	301	30043	77	57	1066	352	1481
	2084	366	18690	2389	1835	15673	353	1197	945	81	6544	338	3799	48	374	10928	980	642	3471	466	1032	502	5490	11091	50	737	8747	23900	10737	319	46	723	9293	19313	1069	56	47	59	540	12339	536	97	344	11144	78	88	1013	882	3135
	839	55	12573	686	1058	637	49	7869	1898	324	1160	592	539	59	55	18510	1003	9030	583	460	1163	684	302	11318	76	1358	322	1246	11657	401	59	1262	1153	11943	3369	84	47	60	2007	634	1957	388	419	11649	76	336	6395	7323	634
	3317	365	18721	1123	2086	15628	69	1088	836	46	17266	9026	2063	88	375	12918	996	293	3575	459	1187	3179	342	40365	367	1659	8743	1132	12617	5617	102	1888	11478	11601	1876	330	47	59	3603	15735	3646	51	1029	26175	77	45	1068	351	1505
	487	54	11797	2352	1093	654	353	1086	1589	57	15449	291	3597	319	56	11985	980	338	547	459	1137	500	406	69947	49	1091	320	6727	11029	319	338	889	1310	11034	1074	46	47	60	541	12192	537	97	5550	35124	77	57	8683	6539	3122
	616	366	19404	698	1048	15729	49	1116	1053	81	1072	342	544	46	374	19047	1003	665	3447	461	1026	677	801	20179	76	2399	8748	29960	10802	393	47	2157	11584	10786	1070	57	47	59	2266	12304	2032	387	297	17692	77	89	5381	352	636
	1524	55	10998	1168	1795	597	69	1078	1929	323	2671	664	3243	56	55	17499	1064	9024	592	460	1230	3136	5515	11322	367	683	321	10561	10972	5611	58	758	864	10531	1100	84	47	60	3520	695	3621	51	336	11482	77	335	5971	831	1540
	2928	365	10777	2258	1079	15684	353	1047	821	46	3299	9029	660	78	375	11158	1021	294	3591	466	2856	506	296	39305	50	1113	8751	15672	11407	314	101	1440	11266	17591	1023	329	47	60	555	15889	538	97	417	10918	78	46	1169	7314	3101
	544	54	47959	728	1137	12404	49	1165	1528	57	3085	295	3700	309	55	10738	1024	341	546	460	1159	696	341	11886	77	2369	315	1266	10414	399	339	1398	854	19544	1026	46	48	59	3490	12263	2277	388	942	26740	78	57	1162	353	639
	812	365	18886	1309	2418	639	69	1050	1116	81	11463	346	540	47	375	11242	1037	811	3398	460	1208	3218	410	11669	366	692	8848	1296	10916	5608	46	1493	11250	11284	1165	56	47	60	568	638	3548	51	5572	11378	77	88	1100	911	1608
	3367	54	11029	1816	11983	15689	353	1831	1848	324	1038	783	2335	58	56	10689	1047	9073	609	467	1179	493	789	11469	50	1147	321	42001	10976	322	59	1296	9539	19276	2558	84	47	59	3529	15823	549	97	302	11226	77	335	1080	7313	3051
	480	366	19277	949	2683	12320	49	1181	863	46	1126	9044	3507	84	374	11164	1960	294	3623	465	3347	661	5510	110095	76	2307	8783	28820	19306	401	100	1779	9501	13820	1054	330	47	60	552	682	3507	388	346	12145	78	46	1058	355	649
	611	55	29105	2394	1111	729	69	7784	1687	56	1114	292	566	320	55	10995	1038	338	543	460	6571	2902	303	12446	367	712	318	1212	11488	6312	339	964	9885	11949	1048	46	47	59	3464	15803	568	51	425	17945	77	57	7919	925	1817
	1337	365	11611	685	1155	15753	353	1764	968	82	1163	344	3537	46	375	11681	1036	752	3255	459	1134	547	339	11651	49	1230	8767	13783	10958	317	46	2338	9379	11598	1079	57	47	60	578	12446	3560	97	935	11031	77	88	1040	7314	2641
	3297	54	11107	1118	2522	779	49	1074	1928	322	1103	614	553	55	55	10789	1086	9047	659	460	1967	828	414	11660	76	2082	318	20436	11016	397	59	697	9750	10787	1049	83	47	59	3550	686	546	387	5565	11456	77	335	3488	366	786
	476	366	11596	2361	1035	15775	69	1012	822	46	12873	9035	3502	77	375	11468	1011	296	3702	459	3279	3348	777	11753	367	796	8752	20103	17866	888	101	1148	9144	11746	1008	329	47	60	547	15800	3455	51	300	11740	77	46	1143	782	3128
	637	55	11400	694	1932	576	353	1960	1532	57	64994	292	568	310	56	10680	2504	345	541	467	1055	479	5509	10648	50	1720	321	1205	18588	6266	339	2215	797	10788	1946	46	47	59	3332	792	588	97	342	11941	77	57	4957	7304	635
	1353	365	12131	1157	1115	15626	49	1068	1111	81	1981	345	3542	47	374	11087	989	1004	2720	465	1122	627	298	19543	77	1029	8782	1094	10693	315	46	737	11230	10847	7860	57	47	60	623	15967	3596	387	440	11219	77	88	1843	356	1524
	3314	54	41117	2286	1212	12214	69	2037	1855	323	22937	630	552	58	55	10812	947	9037	979	463	1034	1474	345	11021	366	2441	318	6073	10530	402	59	1327	9493	10583	1076	84	47	59	3631	777	540	51	5448	84596	77	336	1055	6799	3111
	481	365	57334	718	1110	794	353	1045	860	46	1321	9013	3493	84	375	18093	976	298	3893	459	1190	3067	421	11169	50	672	8750	44203	11545	5608	103	1683	838	11644	1053	329	47	60	540	15883	2797	97	300	48607	77	45	1107	356	637
	642	55	11401	1264	1034	15797	49	1852	1673	57	10037	295	572	317	56	11732	1004	339	539	459	2008	517	748	12608	76	1067	319	1208	19071	314	338	1048	11253	19165	1054	46	47	59	2014	685	889	388	346	43418	78	57	1081	724	1574
	1738	365	12641	1971	4066	607	69	4130	979	82	32909	338	3549	46	374	10908	1037	840	2209	466	1244	730	5523	11955	367	2422	8834	1999	11035	392	46	2358	9529	11078	1076	57	48	60	3600	15885	3887	51	422	12487	77	89	1158	7301	3078
	1183	54	11539	851	1054	15623	353	2067	1936	323	14344	705	551	56	55	10732	2658	9062	3558	461	1153	3279	300	11921	49	677	315	3977	10222	5653	59	690	905	10165	1101	85	47	59	542	967	533	97	5208	11640	78	335	2760	352	643
	3317	366	11616	2063	1896	596	49	3456	818	46	4156	9027	3477	79	375	10457	1795	292	550	467	1862	485	347	11804	76	1086	8944	17483	10674	314	102	1125	11290	10703	1260	330	47	60	2301	16061	1641	387	304	11790	77	45	1873	862	1695
	482	55	11488	805	1186	15653	69	1893	1515	57	1183	296	578	314	56	18656	1017	344	3484	466	1141	641	426	11353	367	2404	316	5128	12022	391	339	2264	840	11730	2675	46	47	59	3505	714	3755	51	347	48304	77	57	1178	7312	2957
	631	365	10646	1775	1126	655	353	1161	1131	82	1144	342	3562	47	374	10573	990	1078	578	464	1126	1882	696	10877	50	682	9185	21360	53173	5674	46	720	11255	31897	1806	57	47	60	561	15855	534	97	419	11230	78	88	2614	354	672
	1544	55	11832	981	1075	15680	49	1236	1822	323	12649	693	548	57	55	11222	997	9011	3564	458	1144	938	5533	11580	77	1107	321	1214	12984	318	59	1248	9105	11708	1069	84	47	59	3515	786	1728	387	5223	12220	77	336	1161	1116	2451
	1530	365	11216	2429	1060	584	69	1103	878	46	1274	9056	3444	80	375	11405	1028	293	549	467	1144	3369	303	89926	366	2377	8783	6136	11444	411	103	1933	748	11283	1155	330	47	60	557	15971	3725	51	302	35028	77	45	4871	7352	890
	3006	54	34840	675	1062	15574	353	1078	1735	57	5030	294	591	316	56	11728	1056	341	3471	459	6514	478	335	11672	50	690	318	1135	10629	5551	338	862	11182	10937	1057	46	47	59	3501	696	535	97	340	10600	77	57	1140	357	3217
	531	366	62986	1079	1076	608	49	1156	933	82	25065	340	3584	46	374	10981	991	638	583	464	1099	624	417	49494	76	1137	8740	35630	10993	315	46	2043	803	10721	1174	57	47	60	563	15859	1768	387	434	11196	77	89	1880	677	623
	785	55	34182	2411	1012	15670	69	1051	1877	323	1063	585	545	56	55	17212	994	9059	3575	466	1817	1424	832	40197	367	2327	316	7721	11342	398	59	807	11233	11393	1019	84	47	59	3520	646	3711	51	5345	18916	77	335	2002	7297	1361
	3316	365	11959	680	1065	596	353	1133	847	46	7537	9004	3336	79	375	18495	1098	294	547	461	1126	3186	5498	11753	49	705	8750	5047	11156	5625	102	1722	9112	10541	1054	330	47	60	555	15804	535	97	295	11715	78	46	1203	351	3191
	477	54	11817	1098	1822	15624	49	1065	1630	57	1035	292	628	314	55	10474	1041	342	3447	467	3793	498	300	116278	76	1203	320	15122	10851	312	338	1011	697	11562	1031	46	47	59	3492	12414	1795	387	341	11010	77	57	4147	804	626
	644	366	11574	2389	1178	856	69	1848	1015	82	1104	345	3650	47	375	10441	972	731	592	460	1139	674	341	55897	367	2166	8734	4150	11442	393	46	2366	11160	11232	1017	57	47	60	567	711	3701	51	431	12108	77	90	2991	7320	1398
	1397	55	32738	687	1954	15811	353	15850	1947	323	1150	610	542	57	56	10795	983	9051	3591	464	2315	3113	429	12262	50	762	321	4219	11208	959	59	688	9522	10972	1029	85	48	59	3528	15868	536	97	5485	12265	77	333	8050	355	3175
	3247	365	11686	1123	4902	12657	49	1074	813	46	1097	9048	2689	81	374	11338	1003	290	546	465	1100	510	706	11035	77	1493	8745	65579	13128	6277	102	1115	760	11407	1087	329	47	60	552	12412	1819	387	305	45966	77	46	1076	709	628
	478	54	11922	2352	4164	579	69	2610	1496	57	6248	293	1005	317	55	10674	1027	344	3396	462	1077	707	5526	11133	366	1331	321	6441	11713	318	339	2281	11190	11179	1080	45	47	59	3469	647	3693	51	343	11533	77	58	5240	7296	1422
	611	366	11177	697	1007	15576	353	7975	1153	81	1096	340	3890	47	375	11253	910	686	610	465	5924	3244	300	10717	50	1743	8738	29896	10642	401	46	715	9272	26144	1133	57	47	60	576	15804	535	97	438	10906	77	89	1778	360	3165
	1929	54	18123	1169	1009	12456	49	1015	1777	323	6262	621	538	56	55	12049	1086	9067	3623	466	5543	489	342	184235	76	1008	319	65555	18601	907	59	1223	9654	20242	1081	85	47	59	3546	12275	1837	388	793	25471	78	334	3272	756	629
	898	366	39368	2258	1057	12810	69	1755	906	46	5479	9034	1971	79	375	11537	990	294	544	458	2569	652	415	11947	367	2441	8710	1234	10768	6275	103	2012	9296	11756	1138	329	47	60	548	787	3687	51	5603	12899	77	46	11336	7310	1442
	3383	55	11661	728	1873	629	353	2545	1816	57	1197	295	3628	312	56	18213	1033	346	3250	466	2466	2478	694	44056	49	672	320	140469	10884	316	338	821	9403	12782	1706	46	47	59	3365	15879	535	97	301	20416	77	57	1085	350	3156
	468	365	28615	1310	1074	15714	49	1749	881	81	14253	346	542	47	374	18309	1029	7956	661	458	2662	642	5528	12270	76	1067	8788	1114	11998	392	46	1809	9866	19878	1084	57	47	60	612	624	1856	387	344	11159	77	88	1046	821	630
	609	54	12248	1813	1081	737	69	1052	1747	323	1107	637	2925	58	55	11380	1035	298	3704	463	1873	1886	303	19437	367	2422	317	1216	11303	5636	59	942	9405	11037	1070	84	47	59	3612	15788	3681	51	420	19989	78	335	1031	7312	1461
	1454	366	26444	951	1029	15748	353	1126	925	46	1820	9034	803	83	375	10383	1046	340	541	466	1120	933	342	11100	50	677	8709	1126	11022	320	102	2303	9027	33081	1774	329	47	60	541	648	535	97	888	11414	77	46	1161	353	3146
	3116	55	27702	2397	1751	584	49	1071	1862	56	19242	296	3838	317	55	11182	1804	715	2706	467	1157	3370	412	18053	77	1086	321	1101	18542	391	338	707	1091	11076	1089	46	47	60	2159	15733	1871	387	5581	11725	77	57	1139	748	632
	513	365	49140	684	1108	15657	69	1009	856	81	9934	343	538	46	375	11370	989	9076	995	461	1217	478	823	11122	366	2404	8756	57462	11274	5817	47	1193	11421	10678	1190	57	47	59	3554	602	3675	51	303	11169	77	89	8071	7302	1480
	710	54	11823	1114	1058	603	353	1135	1659	323	1217	670	2015	57	56	11617	1021	293	3895	462	1024	624	5508	11498	50	682	318	1327	10300	315	58	2102	9091	10931	1142	85	47	60	546	15706	536	97	346	55411	77	335	2014	349	3136
	3255	366	26458	2367	1085	15604	49	1181	990	46	3183	9037	3613	80	374	10452	1836	343	539	467	1132	1424	294	12128	76	1107	8793	7756	11188	394	100	781	900	10729	1976	329	48	59	3278	12168	1891	387	423	11410	78	45	3193	902	633
	485	55	12721	693	4105	12282	69	1074	1943	56	23249	298	543	312	55	11632	1049	7956	2208	459	1034	3186	348	27102	367	2377	318	3636	11363	5559	340	1563	11288	11663	1047	46	47	60	641	664	3668	51	5265	11238	77	57	1222	7318	1505
	653	365	11503	1149	1092	12510	353	1123	815	81	1109	339	3092	47	375	11007	1014	292	3558	467	1848	498	413	11200	49	690	8738	61045	12280	317	46	1187	948	11787	1872	57	47	59	3660	15754	537	97	302	26786	77	89	2054	350	3122
	2196	54	10710	2303	1054	600	49	1145	1503	323	1074	702	719	58	55	10915	1079	346	550	458	1965	674	951	10795	76	1137	318	28013	10053	406	59	2117	11332	12429	1120	85	47	60	539	602	1918	387	343	41873	77	334	1929	733	636
	745	365	41851	712	1074	15585	69	1052	1144	46	2773	9047	3772	83	375	10541	1017	662	3484	459	1039	3115	5471	27749	367	2327	8761	1214	11662	5764	100	775	9593	11783	1872	328	47	59	1880	15731	3659	51	431	11116	77	46	1074	7304	1539
	3306	55	193055	1238	1005	12437	353	6800	1796	56	15048	296	539	316	56	11136	1062	9068	578	459	2565	510	299	11323	50	705	315	7820	10606	319	339	1527	9436	10495	992	46	47	60	3646	12314	536	97	5180	12022	78	57	1899	356	3101
	484	365	44544	2059	1174	12413	49	1871	894	80	1038	343	2109	47	374	10616	1046	292	3565	462	1899	705	338	11476	77	1202	8779	1275	10652	395	46	1239	854	11499	1030	57	47	59	539	668	1959	388	298	11817	77	88	10034	711	639
	638	54	26940	807	1169	636	69	1080	1783	324	6864	652	3583	57	55	10509	1017	338	548	467	1070	3242	427	11755	366	2170	315	3859	10669	5602	59	1963	11254	11101	1126	85	47	60	1935	15779	3645	51	348	11340	77	336	1114	7300	1604
	2314	366	34533	1788	1068	15622	353	1080	901	46	9093	9037	545	80	375	10779	1012	683	3470	459	1175	490	780	26662	50	760	8947	14182	10841	313	100	846	9322	11047	1000	329	47	59	3627	701	537	97	439	11743	78	45	1139	352	3054
	650	55	84242	970	983	574	49	1149	1805	57	7901	295	3348	314	56	17875	1034	9049	584	463	1153	653	5503	19326	76	1486	319	1175	10817	390	339	1957	10329	10607	1061	46	47	60	540	15835	2036	387	886	11529	76	57	2790	957	649
	3149	365	11962	2420	4882	15628	69	1093	888	81	8189	346	624	47	374	18394	1158	292	3575	459	1163	2520	301	11667	367	1345	8726	5161	10492	888	46	850	9293	11250	1050	57	47	59	2037	657	3620	51	5573	11400	77	89	1970	7325	1799
	515	54	11810	678	1118	741	353	1136	1768	323	1287	720	3643	57	56	10772	1206	339	547	463	1039	630	345	11288	49	1699	322	8736	18843	6281	59	1972	1143	10949	1054	85	47	60	3593	15810	538	97	298	10809	78	334	5731	356	2715
	708	366	11725	1088	1041	15787	49	1867	911	46	1201	9043	542	81	374	10705	1048	722	3445	459	4025	1535	417	11472	76	1049	8804	7059	11047	315	100	841	11468	10660	1130	329	47	59	542	12226	2292	388	349	11743	78	46	2449	805	754
	3208	55	150691	2401	1019	597	69	1154	1831	57	1081	290	2759	315	55	11105	2516	9061	593	465	1911	2437	679	18111	367	2434	315	5738	10813	393	339	1928	9794	10655	1074	46	47	60	2419	815	3544	51	421	50516	76	57	1119	7297	3074
	495	365	26397	683	1845	15655	353	1033	873	80	1203	342	928	46	375	10974	1912	293	3592	461	1032	653	5536	107078	50	674	8744	9878	11258	5666	46	865	9859	18605	1019	57	48	59	2337	15901	551	97	5322	11955	77	88	1054	359	645
	664	54	13152	1110	1044	676	49	1031	1720	324	4247	599	3882	57	56	10702	1079	338	546	465	2524	2545	299	12073	77	1074	318	22301	18072	319	59	2054	9060	10981	1062	85	47	60	3475	12261	3519	387	299	19201	78	335	1112	830	1707
	3127	365	13005	2373	1963	15676	69	3629	944	46	2650	8983	538	81	374	10957	1023	711	3393	464	3430	624	349	12533	366	2416	8766	49477	18397	405	101	802	9345	10156	1111	330	47	59	574	667	563	51	348	11427	77	46	3432	7308	2938
	509	55	46762	691	1107	740	353	1282	1895	57	6485	297	1976	313	55	11204	963	9073	611	466	1815	1405	411	11307	50	678	320	21495	10790	5695	339	1690	9288	10538	1303	46	47	60	3541	15810	3551	98	428	27086	77	57	7828	359	678
	700	365	10919	1142	1058	15747	49	1087	838	81	1911	338	3627	47	375	11773	995	292	3625	466	5470	3209	859	11205	76	1094	8734	7243	10704	319	46	1040	9789	11538	1198	56	47	59	549	12306	549	387	5178	11462	77	89	4488	762	2568
	3226	54	10692	2318	1153	12199	69	1050	1594	323	4436	606	542	57	55	25452	1017	338	543	458	1882	495	5501	42845	367	2395	321	28566	11216	390	59	2362	9105	11738	1174	84	47	60	3403	607	3498	51	308	11026	77	335	9570	7302	821
	499	366	25644	708	1196	613	353	2471	1048	46	15666	9044	2945	81	375	11292	1089	675	3239	463	1092	664	300	12181	49	685	8782	8264	10952	5556	101	690	9801	11087	1172	330	47	59	600	15782	572	97	341	26613	78	45	5425	359	3169
	648	55	21278	1215	1139	15665	49	2685	1933	56	1165	297	791	316	56	11523	1038	9038	664	465	1093	2986	342	12748	76	1116	322	7763	10821	323	338	1120	9078	11219	1023	46	47	60	3589	12159	3567	387	429	11776	77	57	1088	1021	628
	3120	365	11676	2130	1120	902	69	1145	819	81	2909	345	3831	46	374	11114	989	295	3711	458	2875	532	412	11519	367	2363	8716	1872	10812	389	47	2272	789	11323	1029	57	47	59	542	685	544	51	1005	10708	77	88	3162	7318	1436
	505	54	11066	776	1104	15848	353	1113	1521	323	10317	796	538	57	55	11219	1024	341	541	465	4190	773	719	11799	50	694	320	4023	17442	5657	58	717	11219	10730	1041	84	47	60	2479	15831	3405	97	5550	11475	77	336	2869	351	3158
	706	366	26780	1583	1155	632	49	1904	1124	46	1953	9046	2023	81	375	11896	1017	629	2671	461	6516	3320	5518	11563	77	1154	8745	12757	9988	322	100	1237	9189	9888	1017	330	47	59	1504	686	605	387	301	100407	77	45	1100	7025	630
	3230	55	19688	1185	2051	15712	69	1853	1834	56	1133	295	3611	314	55	11126	1011	9072	1043	462	1811	481	296	11982	366	2292	314	8481	10983	394	340	1970	949	10786	1092	46	47	60	3775	15846	3626	51	346	11358	78	57	1068	351	1454
	503	365	10904	2216	1077	575	353	2616	871	81	3980	343	543	47	375	11121	975	293	3895	458	1075	632	343	137997	50	717	8931	29186	10685	5799	46	842	11321	10797	2507	56	47	59	537	12375	538	97	418	28557	77	89	5437	806	3150
	687	54	11241	742	1120	15604	49	1113	1713	323	14164	658	3118	57	56	10691	982	340	538	468	2762	1578	423	101728	76	1252	317	1179	11953	316	59	1935	9259	11967	985	84	48	60	1690	12458	2214	387	5252	11560	77	334	8628	7305	631
	2982	365	12108	1389	1058	653	69	4516	949	46	1191	9058	708	81	374	10885	1091	649	2209	460	1168	1812	885	42621	367	2008	8759	36434	10803	399	100	861	9103	11071	1066	330	47	59	3712	12306	3565	51	300	18979	77	46	1164	350	1473
	537	55	11170	1572	987	15681	353	2705	1903	56	2721	298	3760	315	55	10579	1048	9078	3558	467	1063	1015	5487	26766	49	832	318	36301	10936	5603	340	2037	9656	11185	1866	46	47	60	538	12225	545	97	340	10994	77	57	3541	796	3140
	779	365	11507	1201	978	685	49	1938	834	81	1939	338	539	47	375	26327	957	297	550	460	1027	3367	297	23119	76	1948	8719	167672	10959	319	46	809	802	10993	1041	57	47	59	1761	12285	3415	387	425	11746	78	88	1064	7313	633
	3332	55	11212	2171	998	15779	69	1079	1579	323	16190	623	2134	57	55	12866	1063	344	3483	461	1180	478	338	34969	367	863	323	6243	11517	405	59	1740	11221	11470	1037	84	47	60	3688	602	601	51	5166	11311	77	335	2683	347	1494
	483	365	53118	759	1063	633	353	1151	1062	46	22084	9030	3575	81	375	11599	1017	676	578	460	1198	625	424	32513	50	2131	8762	48657	11093	5719	101	996	1195	11093	1073	329	47	59	538	15786	3620	97	300	12463	77	46	1162	6860	3128
	590	54	35684	1484	3242	15716	49	1199	1921	56	1164	295	546	314	56	10668	1021	9057	3565	466	3597	1429	730	12415	77	775	322	11177	11289	315	339	2362	11503	11286	1015	46	47	60	1807	693	539	388	350	40973	77	57	1144	356	635
	1386	366	36999	1350	1091	680	69	1025	825	81	2773	344	3390	47	374	18609	1059	294	549	466	1897	3178	5518	11527	366	1583	8722	20892	10737	393	46	689	1087	10805	976	57	47	60	3671	15835	2279	51	426	113666	77	89	4020	928	1524
	3280	55	11493	1684	1238	15691	353	1090	1546	323	20691	734	610	57	55	11123	1063	338	3469	461	1071	499	298	11030	50	1186	317	14061	10862	5704	59	1120	11434	10835	988	85	47	59	539	12388	3548	97	885	26284	78	335	1186	7319	3111
	496	365	18804	1064	1226	750	49	1027	1096	46	5084	9062	3619	81	375	10999	1165	727	584	459	8383	678	344	14535	76	2215	8759	40495	10563	318	102	2273	9514	10558	1047	329	47	60	1846	12349	550	387	5581	12702	77	45	3567	356	637
	628	54	11429	2424	1212	15815	69	2650	1878	56	7443	294	542	318	55	12065	1162	9037	3576	464	3409	3140	417	12268	367	743	317	1115	19575	396	339	717	957	18432	1049	46	47	59	3658	12445	3509	51	298	20128	77	57	1151	958	1574
	1798	366	10833	677	1041	629	353	1143	847	81	8808	340	3032	46	375	12178	1106	291	547	458	1095	506	655	11612	49	1388	8719	23900	11195	5667	46	1235	11341	11829	1016	57	47	60	539	710	567	97	341	11422	77	88	1056	7324	3078
	1090	54	11675	1084	988	15613	49	1098	1628	323	1152	607	747	57	56	11803	1016	345	3445	464	1128	694	5556	10742	76	1572	317	1246	11081	316	59	1976	9416	11175	1039	85	47	59	1890	15868	3558	388	430	27213	77	336	6060	354	643
	3381	366	49603	2406	1005	626	69	2505	1017	46	1130	9016	3797	78	374	11745	1030	708	593	460	1834	3212	303	11672	367	1201	860	1133	10394	398	102	839	910	10609	1255	329	48	60	3642	603	546	51	5515	18863	78	45	1923	830	1694
	480	55	41558	682	1062	15616	353	1053	1947	56	9270	296	538	313	55	10593	1025	9089	3592	467	1048	494	345	50641	50	2172	10731	6725	10668	5618	338	1917	11295	10787	1133	46	47	59	540	15746	3466	97	300	11408	77	57	3773	7310	2959
	648	365	11479	1104	1051	875	49	3204	813	81	8527	345	2066	47	375	11516	979	295	545	461	1100	664	409	12183	77	759	315	29961	11481	318	46	871	9309	11535	1000	57	47	60	1951	695	584	388	347	12514	77	89	1951	351	671
	1235	54	13874	2381	1075	15872	69	1118	1496	323	2710	1001	3597	58	55	10367	1009	343	3393	467	1231	2957	704	78114	366	1483	8778	10561	11102	396	59	2086	1073	11230	993	84	47	59	3621	15886	3589	51	411	26931	77	334	2758	799	2443
	3342	366	26466	689	3406	12554	353	1167	1153	46	1228	9036	544	82	375	10693	1048	864	611	459	3485	537	5544	11429	50	1351	323	15672	10890	1023	102	788	11411	10928	1038	330	47	60	541	723	541	97	5324	12080	77	46	1110	7315	895
	483	55	11877	1132	1887	600	49	1047	1777	57	1191	296	3250	317	56	10964	1041	9070	3626	466	4914	790	302	12716	76	1682	8735	1267	11027	6268	339	1605	864	11211	1040	45	47	59	2077	15852	2992	387	300	20833	78	57	1252	357	3220
	628	365	26560	2335	1103	15626	69	9408	905	80	1106	345	658	46	374	12402	1040	290	543	466	6597	3331	339	11707	367	1066	320	1285	11059	316	46	1132	11260	10891	2436	57	47	60	3580	12302	764	51	336	11790	77	88	1222	1183	623
	1578	54	10669	703	1053	12425	353	1060	1815	324	14794	784	3696	56	55	26030	1848	346	3236	465	1867	480	420	18554	49	2423	8736	42011	10979	404	59	2250	945	10994	2715	85	47	59	543	12226	3825	97	437	17796	77	336	1103	7342	1358
	2102	366	11418	1191	1055	577	49	1098	882	46	2726	9034	540	79	375	10233	1062	696	666	458	4545	630	834	11223	76	677	315	28820	10933	5579	101	725	11331	10831	1185	329	47	60	2703	716	534	388	5261	19000	77	45	1109	360	3191
	788	55	50585	2199	1005	15629	69	4611	1750	57	5463	296	2353	312	56	10768	1055	9050	3712	467	1076	1532	5491	10571	367	1086	8924	1212	10576	317	339	1270	9623	10547	1034	46	47	59	962	15800	1667	51	298	12258	77	57	2641	794	626
	3320	365	12221	749	1023	714	353	1860	923	81	4934	345	3493	47	374	10641	1014	293	540	458	1174	2499	301	80866	50	2403	316	13783	11593	394	47	1863	9479	11622	1070	57	47	60	3874	12262	3746	98	339	19411	78	89	1096	7291	1396
	478	54	27314	1422	1151	15816	49	1928	1858	323	7812	667	572	58	55	10831	998	340	2665	459	1111	636	345	49856	77	683	8826	20436	10987	5676	58	904	9860	11170	1113	84	47	59	536	12206	534	387	428	11608	77	334	3529	356	3176
	624	366	11722	1485	2557	880	69	1090	858	46	17728	9052	3549	82	375	10552	1075	674	1053	463	1091	1678	412	11621	366	1106	318	20103	11080	322	100	2210	9419	11416	1848	329	47	60	1637	635	1740	51	5242	20512	77	46	1106	6858	628
	1539	54	11576	1347	1057	15901	353	1046	1668	57	5786	295	551	317	55	10457	1047	9024	3894	458	1012	1271	744	11578	50	2378	8834	1206	10556	392	340	739	1127	11135	1033	46	48	59	3731	15751	3720	97	302	33117	77	57	1192	352	1421
	2287	365	10764	1693	1049	639	49	1038	983	80	18689	344	3477	46	375	11726	1035	296	538	468	2573	3298	5525	12109	76	690	315	1093	11198	5548	46	1337	11445	11201	1086	57	47	60	537	614	535	387	341	27221	77	88	6242	855	3165
	694	55	10762	1056	1079	15711	69	1081	1939	324	2615	679	578	56	56	19964	984	345	2209	460	2430	483	298	34500	367	1136	8785	6074	11056	318	59	1656	969	11126	5353	85	47	59	1735	15715	1777	51	441	21616	78	335	1907	7314	630
	3274	365	25179	2429	1028	12202	353	2015	816	46	17891	9064	3562	78	374	10999	1004	8052	3558	467	1148	636	341	11381	49	2328	321	44202	11617	396	100	1074	11338	10810	1070	329	47	60	3697	12178	3708	97	5387	12466	77	46	954	355	1440
	484	55	11137	675	999	798	49	1143	1511	57	1088	293	548	312	55	10535	1023	298	550	459	2639	1706	417	11817	76	705	8760	1208	18617	5727	339	2337	934	18565	1031	46	47	59	538	12294	535	387	302	20136	77	57	9516	6228	3156
	618	365	11291	1079	2736	15872	69	1068	1136	81	1187	337	3443	47	375	11333	1035	341	3484	467	4027	1198	756	11432	367	1201	319	1998	26292	316	46	697	11316	12477	6292	57	47	60	1788	12416	1802	51	346	12460	77	89	1160	361	631
	1833	55	12770	2411	1253	690	353	1123	1812	323	1164	605	591	58	56	10280	1026	685	578	466	1177	3326	5515	70930	50	2171	8727	3977	10960	402	59	1150	1087	17850	1096	84	47	59	3678	12171	3699	97	426	12497	77	335	1105	811	1459
	991	365	11273	680	1222	15788	49	1074	883	46	1138	9025	3585	84	374	18618	956	9070	3565	461	4735	480	306	43182	77	759	315	17484	10641	5634	101	2211	11422	18385	1092	330	47	60	539	850	535	388	5277	54002	78	45	1885	7308	3147
	3360	55	10495	1098	1080	708	69	1049	1755	56	1079	290	545	317	55	11210	989	295	548	464	2041	631	342	32988	366	1485	8712	5128	10453	314	339	738	1270	10878	1073	45	47	59	1829	15991	1825	51	303	11579	77	57	5510	352	632
	478	365	40879	2390	1048	15737	353	1071	920	81	1139	340	3334	46	375	10240	1032	339	3470	458	2663	1551	414	11386	50	1348	317	21360	11744	407	46	1335	11559	10685	1032	57	47	60	3664	637	3691	97	344	85435	77	88	9952	932	1478
	612	54	27600	686	1065	12618	49	1875	1851	324	5573	656	629	56	56	11735	1886	666	584	467	1135	2167	681	32698	76	1691	8806	1214	19222	5794	59	1661	1186	19313	1060	85	47	59	538	15829	535	387	452	12414	77	336	15641	7317	3137
	1568	365	10798	1122	2574	746	69	1152	861	46	5581	9014	3651	78	374	12405	1004	9072	3575	459	1043	751	5542	49636	367	1057	315	6136	11040	317	101	1070	11510	11082	1088	329	47	60	1870	12221	1844	51	5191	20209	77	45	3440	356	633
	1903	55	17816	2354	1062	15785	353	1205	1681	57	8343	293	541	313	55	10906	978	290	547	468	8105	3302	297	11300	49	2429	8840	1135	10475	398	339	2341	9518	10831	1103	46	47	59	3650	12286	3684	97	303	11147	78	57	1106	907	1503
	891	365	11470	697	1010	636	49	4075	973	80	7721	340	2678	47	375	10392	3889	343	3445	460	10000	483	342	12192	76	675	319	35631	11656	5590	46	696	882	11286	1140	57	48	60	539	12237	536	387	345	27155	77	89	1143	7324	3124
	3369	54	10912	1166	1058	15660	69	1108	1932	324	1184	680	1020	58	55	11239	1066	853	593	466	3319	635	411	47177	367	1079	8799	7721	10367	319	59	1144	11282	10551	1101	85	47	59	1920	12426	1853	51	421	19733	77	334	1160	355	635
	476	365	26694	2264	1090	707	353	1159	820	46	3857	9032	3890	82	375	11609	1767	9058	3592	465	1092	1677	782	11700	50	2412	315	5047	18491	406	103	2224	9849	12511	1013	329	47	60	3632	787	3682	97	860	11141	77	46	1097	858	1536
	602	54	11476	726	1201	15742	49	1759	1524	57	1139	295	538	318	56	11420	1005	297	546	467	1100	1274	5502	18374	77	680	8996	15122	11437	891	338	734	930	11022	1033	45	47	59	540	15884	535	388	5588	11984	77	57	1057	7310	3103
	1215	365	11293	1298	1096	579	69	2725	1120	81	1164	340	1971	46	374	11774	1032	340	3394	464	1123	3297	301	19923	366	1098	318	4150	10358	6267	46	1313	11301	10982	996	57	47	60	2007	12264	1872	51	300	12118	78	88	11058	357	639
	3365	54	12046	1853	1004	15559	353	8583	1841	323	10003	695	3628	56	55	10408	999	700	610	463	1094	483	338	12057	50	2389	8710	4219	12004	323	59	1726	9553	17687	1063	85	47	60	3603	12374	3675	97	348	10704	77	335	1938	1094	1597
	477	366	17948	922	1111	12184	49	5488	867	46	1901	9043	542	78	375	11541	992	9053	3625	459	1811	636	421	10996	76	686	319	65579	19319	395	102	1007	9580	12096	1077	329	47	59	541	12504	536	387	420	17547	77	46	3375	7334	3060
	612	54	11041	2344	1839	781	69	1214	1700	56	5862	296	2925	308	55	18751	995	295	543	466	1187	1719	766	11087	367	1123	8716	6441	26074	5690	338	2366	9513	10568	1029	46	47	60	2266	665	1890	51	5195	11536	77	57	3081	348	647
	1418	366	11518	700	1811	15775	353	1038	958	81	3391	342	803	47	375	17889	995	344	3241	466	1123	1170	5515	20716	49	2353	317	29896	12655	314	46	689	9122	11246	1033	57	47	59	3520	15759	3668	97	305	20409	77	89	2732	800	1773
	3209	55	11896	1180	1035	626	49	1143	1917	323	17879	611	3838	59	56	19126	1035	781	664	458	1013	3335	298	12239	76	697	8759	65555	10737	393	59	1115	10109	10700	1118	84	47	60	555	12256	536	387	350	12182	78	335	4604	7309	2800
	488	365	11796	2230	1086	15641	69	1134	828	46	9884	9027	538	87	374	11011	966	9067	3710	468	7648	480	337	45305	367	1168	316	1234	11661	5622	102	2280	9813	19928	1122	329	47	59	3491	779	1916	51	421	26544	77	45	4118	350	722
	653	54	11172	737	982	12422	353	1058	1552	56	37857	298	2015	319	55	10987	1011	293	540	461	1067	629	424	11908	50	2260	8732	140469	12328	320	339	715	10375	10780	1089	46	47	60	567	15896	3660	97	5233	13899	77	57	1031	764	2982
	3167	366	115662	1360	1087	748	49	1088	1089	81	3332	338	3614	46	375	11405	1114	340	2678	462	2498	1518	787	10940	77	727	316	1114	11014	398	46	1224	975	10868	1021	57	47	59	3529	12237	536	387	298	12702	78	88	1138	7308	666
	502	55	11806	1656	1047	15840	69	1164	1889	323	3125	606	543	56	55	10940	1034	733	1033	462	1045	2719	5500	25363	366	1306	8738	1216	11017	5683	59	2009	11334	11155	1033	86	48	60	552	638	1955	51	342	18980	77	336	1081	353	2275
	682	365	20272	1094	1018	12211	353	1873	841	46	1294	9031	3090	78	375	11626	1037	9054	3895	467	1038	583	299	42810	50	1826	315	1126	11024	315	103	823	9390	11040	3429	329	47	59	3466	15784	3646	97	432	11506	77	45	1157	1210	1035
	3174	54	19861	2394	1032	754	49	1134	1607	56	2148	290	720	310	56	12034	968	296	539	458	3922	1002	343	11084	76	941	8724	1104	11449	404	338	1819	10459	10729	1107	46	47	60	577	898	537	387	862	36203	77	57	1120	7343	3254
	494	366	11506	685	1085	15776	69	1166	1036	81	1068	344	3772	47	374	10840	999	346	2208	460	1936	3368	407	11503	367	2383	322	57459	10409	1142	46	934	9088	18496	5055	57	47	59	3549	15977	2025	51	5591	11480	78	89	4530	356	620
	674	55	11533	1118	1083	12388	353	1825	1940	324	1186	665	539	59	55	11503	1070	7927	3558	467	5374	478	868	11306	49	688	8712	1330	10896	6246	59	2289	1027	12578	3880	84	47	60	547	12291	3623	97	299	32993	76	334	2570	833	1322
	3212	365	26415	2361	1128	683	49	1973	816	46	11300	9011	2109	84	375	10689	1167	291	550	458	1033	625	5487	11593	76	1131	321	7753	10973	320	102	712	11372	26266	1010	329	47	59	3341	12205	538	387	346	27598	77	46	2002	7320	3204
	490	54	10909	694	1086	15733	69	1059	1508	57	12166	296	3583	320	56	10973	1095	345	3483	460	4869	1426	297	48531	367	2338	8710	3637	19121	395	338	1212	9381	10704	3967	46	47	60	620	12284	2240	51	412	12265	77	57	1130	356	625
	654	365	11577	1157	1132	641	353	1035	1139	81	30612	345	545	45	374	10545	1017	731	578	461	5330	3182	340	17790	50	702	319	61044	11622	5704	47	2047	9377	20330	1019	57	47	59	3626	604	3559	97	1159	12390	77	88	1203	933	1377
	2816	55	20365	2285	1748	15675	49	7110	1805	323	1379	723	3347	56	55	11648	945	9086	3566	467	1025	499	416	11896	77	1187	8740	28013	10946	311	58	805	9243	10804	3395	85	47	60	540	15789	546	387	5520	32860	77	335	8217	7321	3184
	565	365	11496	719	1097	856	69	12892	888	46	19277	9064	624	78	375	19090	981	292	548	463	1831	676	693	19658	366	2210	315	1214	11021	403	100	1708	790	10749	1185	329	47	59	2045	607	3465	51	298	11475	77	46	1176	359	627
	896	54	18453	1265	1228	15880	353	1044	1767	56	1093	295	3644	305	56	11002	1051	339	3469	464	1055	3128	5536	39263	50	745	8816	7820	17683	5513	340	1023	11215	10389	1239	46	47	60	3590	15719	585	97	344	11760	78	57	2615	749	1408
	3409	365	12241	1967	1104	742	49	1043	912	81	10193	339	542	48	374	10250	1908	667	584	462	1164	507	299	20284	76	1400	317	1274	17959	317	46	2366	951	18587	1957	57	47	59	542	785	3589	388	430	11173	77	89	1147	7296	3171
	475	55	18705	853	1048	15771	69	2481	1832	324	3690	619	2753	59	56	10665	1166	9035	3576	462	2477	700	345	11238	367	1540	8758	3865	11425	392	59	689	11327	10677	3357	84	47	60	2470	15942	541	51	814	18748	77	335	1099	353	629
	598	365	12438	2075	993	602	353	2442	872	46	6305	9035	933	87	374	12161	1042	296	547	465	1073	3228	423	39967	49	1250	323	14177	10608	5684	101	1115	963	10591	1101	329	48	59	1571	12316	2992	97	5600	21141	77	45	1868	921	1430
	1552	54	21420	799	1061	15582	49	1144	1717	56	16646	292	3883	322	56	49131	1030	345	3444	466	2574	492	714	40020	76	2017	8761	1175	11611	323	339	2281	11335	11494	2627	46	47	60	3753	12576	763	387	302	11848	77	57	1133	7311	3161
	1481	365	26730	1740	1053	605	69	2640	946	82	5516	337	538	45	374	11951	1126	7924	594	466	1168	657	5542	12765	367	827	320	5163	19093	402	46	714	834	19158	1015	57	47	59	537	12204	3826	51	346	11781	78	88	14525	351	630
	3208	54	13139	1011	1063	15634	353	3264	1900	322	1132	609	1976	56	56	11823	1091	294	3592	459	1199	2774	298	19674	50	1920	8755	8735	11034	5681	59	1223	11238	11081	1039	84	47	60	1710	635	533	97	427	11214	77	336	3460	904	1449
	491	366	12670	2441	1046	650	49	2722	836	46	1106	9019	3626	77	374	11456	1051	343	546	465	1049	572	343	11078	77	880	317	7058	10216	316	101	2012	9542	10166	985	329	47	59	3705	15803	1669	387	947	18230	78	45	1083	7311	3152
	643	55	45766	672	1133	15678	69	3229	1585	57	1820	296	543	301	55	20469	990	838	3391	458	15919	938	422	35772	366	2205	8745	5738	10662	399	339	822	855	10706	1015	46	47	60	538	659	3745	51	5565	18620	78	57	7395	359	631
	1772	365	11670	1066	1869	12251	353	1933	1056	81	1101	343	2942	49	375	12976	997	9045	612	467	1109	3369	754	12264	50	746	320	9878	12026	5738	46	1810	11261	11732	1124	57	47	59	1773	15795	535	97	299	11573	76	89	2668	753	1467
	1087	54	10929	2423	1014	823	49	1095	1926	324	1132	798	793	60	56	11634	1126	291	3626	461	1100	478	5515	10660	76	1409	8725	22302	53246	319	58	940	946	31896	1144	85	47	60	3683	12243	1736	387	342	19541	77	334	4057	7301	3143
	3388	366	25449	677	1053	15901	69	1048	823	46	15814	9016	3832	94	374	11648	1024	346	543	465	3964	625	302	11490	367	1519	315	49477	12586	390	100	2301	11335	11710	1007	329	47	59	539	12194	3722	51	421	12509	78	46	1901	360	632
	476	55	35153	1086	3375	12377	353	1017	1534	56	1917	296	538	320	55	11774	978	728	3233	458	4037	1423	341	49061	49	1285	8724	21495	10946	5801	340	708	844	11280	1198	46	47	60	1816	662	535	97	802	36138	77	57	1019	979	1489
	603	365	17572	2404	1064	691	49	1855	1109	81	2600	342	2021	46	375	10980	1037	9068	666	462	1197	3186	422	18188	76	1898	316	7243	11056	315	46	1196	11253	10938	1216	57	47	59	3668	15765	1772	387	5612	12849	77	88	2576	7328	3131
	1721	54	11256	682	2642	15753	69	1062	1859	324	1131	648	3612	56	55	17263	1039	291	3714	459	1127	498	649	12288	367	893	8805	28566	10377	409	59	2094	9726	10720	1057	85	47	60	539	12404	3710	51	298	25763	77	335	10535	356	634
	1101	366	11245	1106	3184	710	353	1055	857	46	1821	9024	543	77	375	18422	977	346	541	459	2034	675	5547	10856	50	2257	315	8264	11344	5538	100	784	9235	11394	992	328	47	59	1855	623	535	97	341	11058	77	46	1937	6122	1516
	3358	55	19529	2378	1052	15721	49	15896	1664	57	5386	297	3114	301	56	10508	970	741	2655	467	1062	3112	301	11550	77	728	8844	7763	11123	323	339	1584	1167	10541	1037	46	48	60	3655	15777	1795	387	437	11210	77	57	1024	353	3116
	486	365	12090	690	1071	12716	69	1110	987	80	2757	341	710	49	374	10431	1026	9063	1068	465	1117	510	344	50465	366	1311	317	1872	11047	398	46	1159	11473	11562	1808	57	47	59	539	870	3702	51	1022	13519	77	89	1108	976	636
	610	54	83585	1136	1257	687	353	2749	1940	324	12722	719	3761	60	55	10734	1141	296	3893	460	1135	707	431	12331	50	1811	8861	4026	11395	5597	59	2189	1106	11232	1086	85	47	60	1901	16008	535	97	5548	18370	77	335	1882	7320	1558
	1478	365	20863	2329	3576	15701	49	7682	816	46	1102	9022	539	94	375	11330	1270	346	539	459	1190	3244	740	77864	76	952	316	12754	11123	313	100	747	11430	10972	1059	329	47	60	3639	638	1814	388	300	11122	77	45	1032	359	3089
	3064	55	41358	704	1155	660	69	1063	1507	57	1101	293	2131	320	56	10672	1087	7898	2210	459	1085	489	5515	11356	367	2400	8742	8480	11727	408	340	1376	9376	11407	1014	46	47	59	539	15829	3694	51	342	10855	78	57	17898	1785	642
	519	365	71072	1200	1107	15668	353	989	1140	81	4006	345	3576	46	374	11254	1075	291	3557	459	1099	652	302	49328	49	683	321	29187	11449	5587	46	1547	9725	11179	1059	57	47	60	1971	634	536	97	428	12032	77	88	1171	7410	1647
	731	54	12762	2176	1090	680	49	11218	1804	323	1071	866	546	56	55	12034	976	345	550	460	1954	2478	344	11300	76	1111	8816	1179	10714	316	59	1210	1041	26144	2829	85	47	59	3615	15733	1837	387	1233	20039	77	336	1941	348	3014
	3289	366	26342	757	1693	15740	69	1033	889	46	15133	9025	3384	77	375	11553	1045	885	3484	467	1073	642	412	11372	367	2372	319	36434	10837	402	101	2053	11390	20108	1129	329	47	60	540	12211	3686	51	5488	11928	77	45	1089	832	657
	486	55	18555	1472	1031	586	353	1039	1769	56	2739	291	612	306	56	18213	1641	9036	578	460	1053	1890	826	11794	50	691	8738	36301	10515	5599	339	802	916	11689	3864	46	47	59	2132	12320	536	97	298	11489	77	57	2898	7309	2048
	606	365	12024	1374	1789	15594	49	8971	910	81	10601	341	3622	48	374	18309	980	296	3565	460	1099	930	5517	61589	77	1145	319	167672	10574	319	46	1691	11308	11658	1074	57	47	60	3563	639	1853	388	346	11925	78	89	1068	358	1426
	1708	54	26693	1611	1055	599	69	1070	1828	323	1168	664	543	59	55	11380	1794	341	549	464	1100	3369	302	17402	366	2312	8753	6242	10907	399	59	1039	9776	11556	1041	85	47	59	545	15763	3681	51	439	10718	78	334	3207	708	3163
	1227	366	11552	1148	1083	15603	353	1262	875	46	1164	9061	2995	87	375	10383	1778	752	3470	460	2810	478	345	59804	50	710	319	48658	11940	5630	101	2362	9578	11344	1101	328	47	60	3132	718	536	98	1052	11820	77	46	2825	7303	629
	3334	55	19043	2305	1922	783	49	1100	1725	56	24689	296	764	319	55	11182	1081	9086	583	460	9278	624	413	11854	76	1223	8747	11177	11240	316	339	690	9376	10627	1074	46	47	59	694	15863	1864	387	5541	11311	78	57	1118	352	1446
	479	365	19288	712	1106	15777	69	1275	940	81	1084	344	3812	46	375	11370	2529	294	3575	461	1062	1425	882	11414	367	2104	318	20892	11050	397	46	1120	9503	11463	1067	57	47	60	3732	12371	3677	51	301	11666	76	88	1170	989	3153
	639	54	11086	1234	1152	599	353	2709	1890	323	2488	757	539	56	56	11617	1120	342	547	466	2470	3184	5487	18058	49	787	8718	14061	18613	5545	59	2272	1118	10600	1870	85	48	59	537	679	536	97	349	11952	77	335	1165	7329	631
	1137	366	10885	2070	1058	15643	49	1150	841	46	1093	9065	2045	78	374	10452	1007	650	3447	461	1005	499	296	11268	76	1655	322	40495	11300	316	101	718	11429	12707	1080	329	47	60	1733	15858	1883	387	422	37052	77	46	4887	359	1464
	3390	55	11959	802	1215	581	69	1032	1604	56	13282	295	3603	307	55	11632	989	9044	592	461	3179	674	334	29721	367	1095	8743	1115	10280	388	339	1235	9517	12230	1075	46	47	59	3698	654	3671	51	1090	17780	77	57	1162	1057	3144
	474	365	26605	1754	1021	15635	353	1038	1038	81	1123	343	544	48	375	11007	1044	291	3591	462	1852	3117	415	12372	50	2393	322	23900	11186	5671	46	1974	9511	11542	1017	57	47	60	538	15813	536	97	5527	10956	77	89	1101	7327	632
	612	54	10698	998	998	843	49	1971	1939	323	8312	617	3192	59	55	10915	1186	337	546	458	1076	509	741	19472	77	686	8752	1246	11382	320	59	840	9539	11457	1037	85	47	59	1787	603	1905	388	300	11365	77	335	3532	350	1484
	1519	365	11339	2439	969	15835	69	1899	817	46	1167	9049	679	88	375	10540	1034	732	3397	468	1105	705	5530	11081	366	1118	322	1137	12277	400	103	1925	835	12664	1020	328	47	60	3678	15685	3663	51	345	11635	78	45	1109	777	3134
	1689	55	49768	673	1030	12587	353	1855	1509	57	4086	297	3725	319	56	11137	1029	9033	610	460	1032	3240	303	18032	50	2360	8789	6719	10044	1314	338	867	11247	10570	1885	46	47	59	539	655	537	97	431	12332	77	57	3484	7309	634
	1285	365	132240	1069	1142	12397	49	1064	1137	80	10113	339	540	46	374	10616	969	295	3623	467	1087	490	339	11123	76	695	315	29963	11668	6217	46	2064	944	12069	1082	57	47	60	1828	15790	1936	387	5344	11239	77	88	1151	348	1509
	3313	54	19525	2420	1065	640	69	1160	1810	324	7407	621	2230	56	55	10509	1031	344	543	466	1085	653	411	11500	367	1158	726	10561	10619	316	59	797	11329	11616	1020	85	47	59	3664	652	3653	51	300	49926	77	336	1120	771	3120
	488	366	11093	677	1121	15738	353	2454	885	46	1289	9052	3546	78	375	10779	961	7897	3253	466	1708	2562	850	12126	49	2282	10690	15672	10854	399	102	1662	9455	10743	1041	329	47	60	539	15822	536	97	343	20802	77	45	1877	7303	636
	619	54	11191	1089	1105	604	49	1035	1758	57	9905	297	551	307	55	17875	991	295	660	462	6153	619	5493	27103	76	720	316	1266	10781	5603	338	1069	9176	18478	1046	46	47	59	1868	12302	1992	388	423	71275	78	57	4904	353	1546
	2002	366	11723	2401	1078	15701	69	1052	918	81	1235	341	3485	47	375	18394	2028	343	3703	459	5511	1341	298	11201	367	1269	8728	1302	18269	319	46	2342	9400	11438	1021	57	47	60	3650	12206	3634	51	5618	12155	77	89	3185	1021	3097
	810	55	26343	683	1014	756	353	2620	1845	323	8546	649	575	59	56	10772	996	842	541	459	1112	3262	346	10789	50	1953	323	41995	11518	405	59	695	9277	10586	1036	85	47	59	539	674	537	97	301	40714	78	335	1086	7318	640
	3356	365	34391	1110	1055	15749	49	3254	865	46	2027	9029	3556	86	374	10706	1111	9068	2713	459	1069	487	416	27759	77	861	8749	28820	10551	5565	102	1143	1425	18658	1033	328	48	60	1919	15826	2122	387	343	12861	77	45	1079	358	1620
	466	54	17845	2373	1041	636	69	1119	1691	56	37874	296	549	319	55	11106	1028	295	987	459	3504	646	753	11316	366	2114	319	1211	11141	310	339	2227	11665	11222	1054	46	47	59	3632	12504	3593	51	424	12022	77	57	1041	949	3040
	621	366	11470	691	1051	15628	353	1105	965	81	19587	344	3461	46	375	10974	3050	338	3893	461	6014	2132	5524	11475	50	783	8717	13785	10643	401	46	733	9637	10828	1018	57	47	60	540	12524	540	97	743	11058	78	88	1126	7311	652
	1474	55	10925	1142	1042	672	49	1075	1924	323	5204	833	585	56	56	10703	1033	627	539	465	1140	768	299	11755	76	1625	314	20435	10636	5598	59	1306	9691	11310	1005	85	47	59	2003	778	2888	387	5615	12078	77	336	1895	347	1880
	3110	365	26639	2317	1052	15695	69	10945	824	46	30125	9008	3573	78	374	10955	2491	9020	2209	463	7539	3315	343	26662	367	1130	8727	20105	11082	316	103	1747	788	17878	1055	329	47	60	3604	15892	823	52	301	12096	77	45	1066	921	2272
	512	54	11501	708	3608	923	353	1175	1539	56	1062	295	546	307	55	11226	1008	293	3558	458	2660	482	415	19326	49	2339	322	1203	17943	396	338	990	11222	12382	1095	46	47	59	541	808	3862	97	351	42283	77	57	1814	7315	1038
	709	366	11285	1216	1069	15890	49	2718	1103	81	7200	345	3398	48	375	11745	1131	342	550	468	1098	632	802	11667	76	702	8754	1092	18477	5610	46	2359	732	11515	1131	57	47	60	2250	15976	533	387	438	33446	77	89	1098	349	3254
	3223	55	12065	2128	1028	601	69	1945	1868	323	5384	690	607	58	56	25471	1105	667	3484	460	9466	1598	5503	11288	367	1185	320	6076	10775	320	59	691	11186	11784	1079	85	47	59	3526	624	1649	51	1025	11558	77	335	2412	742	620
	503	365	17950	777	1176	15672	353	1036	853	46	1191	9042	3614	86	374	11322	1755	9078	578	467	6516	1640	299	11472	50	2215	8736	44202	10704	398	102	1122	9786	19196	1020	329	47	60	553	15777	3752	97	5536	12643	78	45	5224	7311	1322
	650	54	11045	1590	4496	763	49	2592	1647	56	11415	296	543	320	56	11495	1013	290	3565	466	1932	1405	349	18111	77	743	316	1208	11207	5604	338	2267	9362	11767	944	46	47	59	3475	12177	534	387	303	26665	77	57	1133	350	3205
	2426	365	11540	1175	1063	15845	69	1102	1000	81	1144	344	3089	46	374	11075	4112	346	548	459	4377	3210	411	107077	366	1389	8739	1999	10954	317	47	720	873	13066	1126	57	47	60	574	622	1730	51	350	12492	77	89	13589	818	624
	648	55	11918	2244	1023	645	353	1057	1946	324	4390	701	720	56	56	11234	1020	681	3470	467	16990	494	686	12074	50	1571	314	3977	10833	399	58	1243	11276	11389	1106	85	47	59	3541	15726	3724	97	425	12818	77	334	6300	7314	1378
	2835	365	11772	732	3394	15659	49	1099	813	46	9513	9058	3773	76	374	11925	1930	9055	584	464	1110	665	5531	12533	76	1203	8838	17483	10813	5770	100	1948	866	10531	1033	328	47	60	549	12261	535	387	1295	46119	77	46	24334	352	3184
	552	54	11156	1335	1059	692	69	1895	1497	57	1154	294	539	301	55	11140	1751	298	3575	467	1063	2979	300	11307	367	2166	315	5128	17442	314	340	854	11273	10413	986	46	48	60	3406	12283	1770	51	5472	11511	77	57	1960	769	626
	869	366	106533	1732	1149	15780	353	1106	1152	81	5259	337	2107	49	375	11087	1075	339	547	459	1005	533	341	11206	49	761	8748	21360	9995	407	46	1997	9139	10924	1048	57	47	59	598	682	3710	97	300	10906	77	89	1178	7300	1408
	3388	55	11112	1018	1804	12311	49	2827	1781	323	5712	642	3584	61	56	10689	1042	7973	3446	467	1052	777	420	79991	76	1496	316	1214	10979	5581	58	829	995	10693	1859	85	47	60	3588	15805	535	387	341	25472	77	335	1035	359	3171
	478	365	10711	2442	2658	629	69	1051	903	46	1207	9001	545	92	374	10885	1786	293	592	463	3395	3322	672	11687	367	1326	8860	6135	10690	319	99	1855	11348	11274	1261	329	47	59	542	12308	1796	51	417	12901	77	45	1064	971	629
	619	54	19042	672	1831	15731	353	3346	1809	56	1107	294	3343	321	55	10581	1124	337	3592	459	1768	481	5547	12376	50	1759	316	1136	11943	408	340	910	9297	10708	1089	46	47	60	2511	691	3701	97	914	20414	78	58	1136	7323	1430
	1205	365	19959	1065	1069	12221	49	1103	886	81	1096	340	626	46	375	26317	1006	665	546	464	1840	631	294	11654	77	994	8726	35631	10801	5605	46	2227	1234	11087	1844	57	47	59	1348	15784	535	388	5575	11159	77	88	1060	354	3161
	3375	55	11446	2423	1071	675	69	1040	1759	323	6514	603	3646	56	55	12885	977	9024	3395	460	1095	1567	347	12505	366	2438	318	7721	10933	319	59	732	11531	10979	9519	85	47	60	3821	796	1816	51	303	19988	77	335	1081	697	630
	472	365	11679	677	1210	15736	353	1052	917	46	1120	8994	541	76	375	11629	983	297	610	466	1130	1947	420	124287	50	672	8766	5047	10963	392	99	1307	9659	11433	1111	330	47	59	537	15938	3694	99	336	11414	78	46	1837	7305	1449
	628	54	20609	1086	1092	683	49	1094	1843	56	6443	297	2733	302	56	10678	997	339	3624	464	1163	881	808	57252	76	1071	321	15122	11519	5574	340	1746	1047	11096	1094	46	47	60	1659	634	535	386	433	11725	77	57	1146	354	3152
	1154	366	33130	2404	1918	15691	69	1099	866	81	7990	341	954	48	374	18766	3336	1043	544	467	1820	3363	5521	75879	367	2419	8776	4150	11093	316	46	990	11400	11289	1014	56	47	59	3723	15732	1829	51	5292	11169	78	88	1163	7006	631
	3401	55	26843	682	1145	12806	353	3683	1695	323	1123	732	3886	60	55	11036	1047	9045	3244	463	2810	478	303	11764	49	678	318	4219	11289	404	59	2360	9774	10804	1037	84	47	60	538	649	3690	97	299	55411	77	335	1076	355	1468
	482	365	18814	1106	1091	596	49	1049	962	46	1858	9005	538	92	375	10955	1052	295	662	458	2490	625	337	26740	76	1090	8760	65579	10736	6002	101	691	9682	10836	1127	330	47	59	1745	15829	536	387	344	11410	77	46	4058	968	3142
	631	54	12177	2379	1010	15630	69	2526	1921	56	19098	297	1973	322	56	11879	1091	347	3708	468	1800	1438	419	12436	367	2399	320	6441	10863	317	339	1122	9383	10558	1881	46	47	60	3693	12518	1845	51	429	11238	77	57	1077	7326	632
	1299	366	18746	689	1027	624	353	1143	825	81	1115	345	3628	46	374	12085	1967	7993	541	460	1087	3164	799	11928	50	684	8736	29896	10563	391	46	2268	899	18432	1033	57	48	59	538	693	3684	97	913	26786	77	88	1062	354	1489
	3297	55	12370	1135	983	15718	49	1794	1545	323	14089	640	542	55	56	11652	1135	293	2688	467	1944	502	5504	12995	77	1111	315	65555	19574	5574	59	719	11293	11829	1043	84	47	60	1796	15892	536	387	5578	41872	78	335	1127	776	3132
	480	365	49280	2331	1045	573	69	1130	1097	46	11192	9028	2935	76	374	12209	1054	342	1019	459	1719	683	297	11698	366	2371	8775	1234	11196	314	101	1241	9697	11175	1053	329	47	59	3675	12297	1862	51	296	11114	77	46	1083	7309	633
	662	54	12382	704	1065	15617	353	1827	1878	56	1896	296	797	301	55	10729	1049	867	3895	459	1869	3172	341	39934	50	692	321	140469	11081	393	339	1954	958	10609	1062	46	47	60	539	657	3678	97	344	12038	77	57	1163	355	1516
	1326	365	12364	1197	1000	580	49	2471	847	81	6502	342	3834	48	375	11304	980	9066	539	460	1856	500	417	25527	76	1145	8774	1114	10394	5600	46	851	11326	10787	1039	57	47	59	1836	15764	536	388	409	11816	77	88	1011	832	3116
	3328	55	45837	2182	1077	15579	69	1005	1629	323	20220	793	539	61	56	10338	965	291	2208	459	5868	680	791	10959	367	2310	322	1215	10667	316	59	1983	979	11535	1049	85	47	60	3661	790	1879	51	1211	11354	77	336	7713	7305	637
	484	364	11578	755	1079	12866	353	3190	1016	46	1130	9046	2018	92	374	10680	1011	338	3558	463	1037	3155	5513	11898	49	711	8737	1126	11482	399	101	836	11352	11231	1056	329	47	59	539	15885	3673	99	5503	11810	77	45	2780	359	1557
	627	55	10922	1458	1921	607	49	1921	1947	56	6545	297	3612	321	55	10967	1049	614	550	460	1119	503	300	26613	76	1225	318	1095	11102	5591	339	1896	9561	10927	1131	46	47	60	1877	775	536	386	294	11652	78	58	1048	869	3089
	1297	364	25370	1403	1178	15598	69	1142	813	81	17090	346	544	46	375	12431	987	9061	3483	467	2680	687	346	11033	367	2098	8732	57469	10890	321	46	884	1461	11212	1022	56	47	59	3647	15947	1903	51	343	11253	77	88	1101	7316	642
	3330	55	21542	1535	1053	643	353	1012	1495	323	1149	797	3104	55	56	26045	1001	293	578	459	4195	3192	422	11311	50	789	317	1327	11028	406	59	2136	11696	10890	1240	84	47	60	539	12509	3664	97	423	10798	77	335	4879	354	1647
	481	365	11698	1258	1788	15642	49	1038	1154	46	10499	9057	713	76	374	10225	975	342	3565	462	3596	497	634	27764	77	1672	8778	7756	11058	5594	101	767	9450	10994	2016	330	47	59	1931	12457	536	387	839	11656	78	46	1923	1231	3014
	607	54	11011	1991	1147	759	69	1105	1777	56	1049	290	3767	302	55	10785	1115	631	549	467	1096	672	5555	12398	366	1077	322	3635	10980	316	339	1483	9057	10831	1078	46	47	60	3629	12258	1930	51	5603	49717	77	57	1033	7346	657
	1597	365	26866	840	1118	15780	353	1044	905	81	2596	340	539	49	375	10669	1942	9076	3469	461	1078	3091	300	119447	50	2413	8737	61046	10932	406	46	1314	9473	10547	1027	57	47	59	540	12306	3655	97	301	21048	77	88	1141	354	2046
	2485	55	19793	2000	1042	576	49	1707	1816	323	5315	596	2120	60	55	10804	1011	291	584	466	1096	514	342	11420	76	680	321	28013	10576	1091	59	1723	9933	11621	1025	85	48	60	2029	12726	537	388	345	11091	77	335	1892	965	1430
	599	365	10910	836	1038	15624	69	1912	882	46	5629	9023	3580	93	375	10527	961	338	3576	458	1045	717	415	11707	367	1096	8766	1214	11593	6240	102	1010	9207	11171	1016	328	47	59	3595	12552	1975	51	433	11322	77	46	1944	7322	3162
	1729	54	11275	1972	3685	12230	353	1064	1748	56	2913	295	545	319	56	10421	1030	653	547	460	13909	3261	722	11713	49	2392	321	7820	10987	317	339	2366	839	11416	1079	46	47	60	542	761	3640	99	1021	27063	78	57	1136	352	629
	1083	366	12551	850	7329	621	49	1858	924	81	1120	342	3368	46	374	11731	991	9025	3444	462	3586	488	5536	11281	76	685	8717	1275	11080	397	46	689	11248	11134	1068	57	47	59	2375	15867	537	386	5539	11443	77	89	1136	832	1449
	3369	55	10947	2057	1053	15709	69	1179	1860	323	3163	681	617	56	55	19659	1057	293	593	458	1044	646	301	10768	367	1120	323	3864	10556	5709	59	1115	9719	11201	2845	85	47	60	3364	612	2079	51	301	11022	77	335	5091	7305	3152
	483	365	11983	808	3706	708	353	3047	856	46	1259	9003	3632	78	375	10942	1015	340	3593	467	1059	2131	339	50507	50	2358	8741	14177	11198	319	103	2281	9166	11125	1189	330	47	59	613	15732	3605	97	350	26825	77	45	2756	358	631
	628	54	11236	1793	1078	15725	49	1082	1664	57	2566	297	542	307	56	10372	997	719	545	466	3326	768	427	88398	77	695	323	1175	11056	403	338	714	9187	10809	1100	45	47	60	3612	12475	540	387	427	11616	77	58	1084	737	1467
	1141	366	34548	966	1052	629	69	2605	987	80	1114	345	2886	48	374	11495	1009	9038	3391	467	1899	3316	727	12299	366	1163	8742	5163	11617	5616	46	1223	9405	18557	3329	57	47	59	541	789	2535	51	5297	10662	77	88	1905	7301	3143
	3393	55	31614	2417	1036	15681	353	1078	1941	324	1058	798	827	58	55	10368	992	296	612	462	2746	481	5514	12484	50	2273	316	8735	18617	319	59	2012	9307	12513	1138	85	47	60	2153	15874	1331	97	299	11480	77	335	1140	356	632
	470	365	12204	678	1064	601	49	1314	815	46	1085	9010	3851	86	375	18437	1766	348	3627	464	1872	633	300	18213	76	723	8767	7058	26292	392	102	821	9392	17857	1035	330	47	59	3556	774	3852	387	345	100330	78	46	1101	754	1488
	616	54	18071	1093	1050	15683	69	7331	1507	57	5206	292	538	319	56	11392	2600	859	543	461	1196	1596	346	17756	367	1283	321	5738	10959	5613	338	1811	9237	18353	1017	45	47	60	546	15857	533	51	426	11390	77	57	3240	7299	3132
	1107	366	11299	2396	956	12150	353	1053	1140	81	1267	337	2002	46	374	10349	1010	9053	3231	462	3540	1649	430	11666	49	1905	8732	9878	10641	316	46	940	9179	10878	1056	57	47	60	3247	12434	1654	97	1349	20022	78	89	6559	362	634
	3428	55	12167	685	1062	579	49	1098	1803	323	2077	596	3618	56	55	12291	1027	292	667	463	1038	1371	862	21450	76	889	323	22302	10454	398	59	2301	9151	10683	1012	85	47	59	652	619	3751	387	5434	11143	76	335	1123	749	1515
	479	365	11724	1114	1831	15551	69	4224	889	46	1211	9000	543	78	375	21819	1683	342	3715	458	1116	3241	5497	12878	367	2239	8740	49477	11744	5667	102	708	892	19285	1861	329	48	60	3676	15716	534	51	301	42198	77	45	4325	7304	3117
	611	55	11322	2366	1069	696	353	4052	1772	56	5157	297	3045	312	55	10552	1047	690	540	468	1074	490	301	11607	50	734	317	21495	19223	318	339	1196	11278	11061	1059	46	47	59	538	642	1731	97	339	10843	78	57	1172	347	636
	1348	365	11092	693	1056	15769	49	1277	909	81	14229	347	740	47	375	25395	1146	9064	2651	460	1067	653	342	50051	77	1343	8941	7243	11040	402	46	2093	964	10704	1051	57	47	60	1835	15725	3724	387	434	10889	78	89	2428	729	1556
	3268	54	32657	1152	2364	12874	69	4065	1824	323	5841	691	3792	58	56	10384	1094	293	1075	459	1119	2553	414	34143	366	1706	320	28566	10474	5560	59	785	11341	11381	1197	85	47	59	3661	12320	534	51	784	10484	76	335	12203	7302	3090
	489	366	12048	2297	1048	667	353	1081	877	46	2611	9041	538	83	374	11628	1088	339	3893	460	1050	621	725	57172	50	1042	8736	8264	11656	317	103	1586	9035	10433	1069	328	47	60	539	12271	1773	97	5616	34096	77	45	4680	357	642
	659	55	11025	714	986	15694	49	1955	1731	56	6555	298	2074	317	55	10459	1015	601	539	467	1041	1373	5515	12993	76	2437	318	7763	10368	400	338	1156	9274	19217	1104	46	47	59	1876	12394	3709	387	299	10983	77	57	1007	968	1644
	1973	365	10900	1247	1008	582	69	3296	936	81	1151	339	3594	46	375	11766	1042	9053	2210	460	1030	3240	298	12280	367	673	8879	1872	18493	5630	46	2198	801	11093	979	57	47	60	3647	12403	535	51	346	34097	78	89	4750	7321	3017
	835	54	12103	2029	1113	15614	353	2014	1882	324	17265	709	545	56	56	18921	999	296	3557	460	1764	490	341	11568	49	1071	320	4021	11437	317	59	743	11221	19663	1022	85	47	59	539	683	1799	97	426	12147	77	334	2692	353	657
	3373	366	11679	821	1158	729	49	5036	845	46	15471	9015	3271	78	374	18993	1007	344	550	462	1036	653	427	11755	76	2419	8743	12759	10359	401	102	1358	940	11872	1155	329	47	60	1929	15837	3700	387	5144	11240	77	46	11009	696	2025
	479	55	11296	1880	1005	15771	69	3448	1619	56	1080	295	650	312	55	10390	1035	8049	3485	466	4858	2568	728	26664	367	678	316	8476	12000	1439	339	1596	11320	11898	1091	46	47	59	3629	650	535	51	304	26742	78	57	1089	7301	1494
	640	365	32763	905	1205	791	353	1188	1025	81	1922	341	3685	47	375	10484	980	291	577	460	3003	618	5533	19605	50	1089	8740	29191	19319	6193	46	1144	755	10523	3644	57	47	60	540	15799	1816	97	347	11900	77	88	7658	354	3129
	1442	54	11522	2294	1190	15887	49	1112	1945	323	7077	629	541	58	56	11493	993	345	3565	467	1172	1318	299	11489	77	2400	317	1179	26075	320	59	2226	11193	12870	1183	85	47	59	2024	12644	3694	387	430	19710	77	336	1060	743	634
	2811	366	12008	715	1047	580	69	10186	813	46	17877	9012	2414	84	374	11002	1031	7959	548	458	2509	3275	346	11335	366	683	8726	36434	12642	394	102	733	819	11966	1838	328	47	60	3597	12205	536	51	1073	20067	77	45	2487	7295	1524
	571	55	11248	1251	988	15577	353	1067	1499	57	1897	291	3205	317	55	11190	968	295	3471	460	1028	485	422	11443	50	1112	322	36301	10733	5574	339	1308	11244	10655	3706	46	48	59	542	12269	1831	97	5536	18255	77	57	1167	352	3111
	890	365	18658	2016	1021	742	49	1174	1150	81	9461	337	674	46	375	11025	1059	341	584	459	1152	643	743	18171	76	2371	8738	167672	11630	315	46	1742	684	12015	1134	57	47	60	2347	776	3689	387	297	11005	78	89	3761	891	637
	3393	54	12424	827	1057	15790	69	1971	1785	323	65668	620	3719	56	56	11397	2252	674	3574	459	7738	1933	5517	114376	367	691	314	6243	11915	401	59	994	11144	11380	988	85	47	59	3461	15964	536	51	343	11717	77	334	1182	7324	1573
	468	365	20620	1923	1796	628	353	1901	900	46	1981	9011	540	78	374	12601	1090	9081	547	459	1031	892	297	11156	49	1145	8751	48657	11140	5602	102	2361	1275	11640	982	329	47	60	579	634	1844	97	428	11888	77	46	1030	344	3079
	617	54	18713	878	1105	15698	49	1125	1803	56	22932	291	2254	313	55	10857	1012	295	3448	461	1118	3365	340	11183	76	2311	320	11177	11322	312	339	690	11557	11605	1098	46	47	59	3552	15762	3684	388	891	11481	78	57	1109	781	643
	1294	366	12694	2198	1035	12279	69	3459	889	81	1283	336	3539	47	375	12204	960	345	592	459	1221	479	431	25745	367	710	8736	20892	10994	401	46	1120	9397	11098	1080	57	47	60	546	638	536	51	5579	11090	76	88	1756	7306	1691
	3325	55	25710	749	1040	574	353	1087	1772	323	10096	613	553	58	55	17371	991	8082	3590	459	2480	624	779	19363	50	1225	315	14061	11569	5561	59	2272	937	11356	1039	85	47	59	3303	15804	1861	97	298	84618	77	335	1020	351	2962
	481	365	12042	1425	1094	15560	49	1935	909	46	33621	9033	3498	82	375	11042	1039	291	546	467	1240	1433	5509	21800	77	2101	998	40495	10655	318	103	718	11319	10435	1038	328	47	60	633	701	3678	387	347	48668	77	46	6408	784	671
	604	54	11566	1478	1039	597	69	1876	1823	56	1220	292	570	317	56	10823	1054	345	3399	463	1066	3172	298	21106	366	788	10776	1115	10855	397	338	1236	1034	10914	1170	46	47	59	3647	15889	536	51	412	84462	77	57	1088	7305	2416
	1688	366	26739	1360	1166	15677	353	1869	877	81	1159	345	3544	46	374	19151	1964	735	609	466	1014	500	340	26945	50	1663	318	23900	10795	5548	46	1971	11378	10972	1087	57	47	60	539	12295	1878	97	5263	18913	77	89	1106	349	913
	1221	55	12513	1655	1164	594	49	1031	1734	323	1071	625	552	56	55	10902	1005	9079	3622	459	1051	681	418	12331	76	1087	8737	1246	48778	313	59	842	9085	19512	1006	85	47	59	1931	736	3672	388	301	11581	78	335	1135	828	3228
	3332	365	41584	1096	1076	15575	69	2627	934	46	1881	9013	3487	79	375	10080	1061	295	543	459	1173	3155	684	11492	367	2402	316	1133	11307	393	102	1931	1137	11387	1114	329	47	60	3628	15838	536	51	344	11140	77	45	4650	7308	623
	477	54	11666	2392	1073	740	353	1130	1880	57	8209	291	574	314	55	10748	1130	343	3259	465	2029	503	5532	11345	49	683	8753	6725	10353	5574	338	864	11450	11086	1974	46	47	59	540	12270	1898	97	434	11389	78	57	1145	358	1348
	657	366	26474	685	1181	15803	49	4667	846	80	19217	340	3554	47	375	11442	1978	8022	657	466	1139	687	298	19328	76	1107	319	29961	18108	318	46	2045	9452	11022	1100	57	48	60	2029	777	3666	387	1045	18723	77	88	1185	844	3195
	1197	55	12794	1120	1127	673	69	1108	1625	324	1237	657	550	56	56	28118	1113	292	3700	466	1050	3190	343	12571	367	2377	8720	10561	11129	386	59	805	9452	25234	1141	85	47	59	3595	15938	536	51	5540	40607	77	336	1179	7312	626
	3367	365	11478	2358	1013	15732	353	1169	1019	46	4404	9010	3466	81	374	20476	1812	339	541	458	1856	497	422	48338	50	690	322	15672	10566	5650	102	1716	10330	10722	1032	328	47	60	542	752	1926	97	301	11177	77	45	3397	355	1391
	471	54	10663	695	1125	606	49	1183	1947	57	34270	294	582	316	55	17990	1090	695	2732	462	1057	673	785	11501	77	1138	8737	1266	11665	320	339	1016	10134	10834	991	46	47	59	2371	15886	3656	387	340	27157	78	57	3249	687	3178
	624	365	42338	1162	1068	15695	69	1116	813	81	1052	338	3570	46	375	10691	1020	9035	966	467	1039	3099	5510	28141	366	2325	322	1299	19106	411	46	2367	844	10584	1923	57	47	60	3388	696	536	51	442	11240	77	89	1066	7290	627
	1185	54	12897	2275	1089	605	353	1074	1496	323	1136	600	547	57	55	10873	1001	292	3892	459	1101	512	299	65815	50	706	8728	41998	11021	5587	59	688	11259	11626	1065	85	47	59	604	15854	1966	97	794	11373	77	335	1737	360	1418
	3380	366	11622	722	1866	15615	49	5084	1153	46	1149	9030	3414	79	375	10254	1758	342	539	467	1100	713	344	177382	76	1205	321	28820	10217	324	103	1115	1035	19163	977	329	47	60	3599	12532	3643	387	5591	13245	77	45	1107	767	3167
	490	55	12811	1280	1075	12909	69	1848	1779	57	1097	297	601	312	56	11244	1013	640	2210	464	1077	3256	433	11649	367	2159	8792	1211	10668	397	338	2282	11380	11079	3423	46	47	59	542	754	537	51	302	11403	78	57	7150	7316	628
	604	365	17773	1915	1036	756	353	7677	904	80	6251	343	3604	47	374	11069	1058	9041	3557	459	4568	488	788	19620	49	764	317	13785	12019	5577	46	714	9738	10165	994	57	47	60	2316	15927	2048	97	345	11482	76	88	2736	355	1438
	1524	54	11888	883	1025	15851	49	2009	1811	324	1099	664	544	58	55	11081	953	292	550	468	6178	648	5503	11214	76	1513	8735	20435	53063	319	59	1222	9137	10704	1032	85	47	60	3495	12226	3616	387	423	12269	77	336	4564	817	3158
	2488	366	11361	2216	994	801	69	1070	884	46	6262	9063	3188	83	375	11346	1919	341	3485	463	5273	2234	299	10986	367	1295	320	20102	26454	397	102	2016	1115	11730	1055	329	47	59	566	735	539	51	1052	12261	77	45	1216	7312	630
[truncated: 111 more columns]
