# Supplementary material for: Automatic classification of nerve discharge rhythms based on sparse auto-encoder and time series feature
Source: BMC Bioinformatics. 2022 Feb 15;22(Suppl 3):619. doi: 10.1186/s12859-022-04592-3 (PMC8848584; doi:10.1186/s12859-022-04592-3)
Supplement: Supplementary file 2 — Additional file 2. Testing datasets: Testing datasets composed of different types of ISI sequences simulated by theoretical models, and the Category labels of Training datasets. [file 12859_2022_4592_MOESM2_ESM.xlsx]

## Sheet: Testing datasets
ID of Testing data	1	2	3	4	5	6	7	8	9	10	11	12	13	14	15	16	17	18	19	20	21	22	23	24	25	26	27	28	29	30	31	32	33	34	35	36	37	38	39	40	41	42	43	44	45	46	47	48	49
Category label of each Testing data	2	2	2	2	2	2	2	2	2	2	2	2	2	2	2	2	2	2	2	2	3	3	3	3	3	3	3	3	3	3	3	3	3	3	3	3	3	3	3	3	0	0	0	0	0	0	0	0	0
Value of ISI in each Testing data	3142	1864	1327	2878	477	3404	3487	2161	569	3579	1475	2307	1349	1865	910	3347	680	487	622	648	1027	976	47784	1243	10601	1075	34384	1052	36267	1085	5740	19474	1858	3639	1065	10628	3396	17479	1067	10784	69	45	57	605	58	108	87	363	517
	512	854	3251	719	617	478	578	745	756	546	2950	1110	3212	863	1865	635	3249	642	1260	2536	1921	1043	11585	1184	27399	1029	39603	3341	12793	1808	9890	21191	13988	61060	1103	11439	1057	1290	1041	10484	453	44	83	604	95	531	87	49	517
	720	1655	483	3062	1221	632	3569	1308	1488	3515	535	3320	490	1747	689	1982	492	1704	3253	935	1099	1210	18546	5250	10933	1030	1100	1212	25433	1180	21455	17247	1108	30110	1146	11320	2626	1195	1014	11647	69	45	327	604	337	108	88	75	517
	3305	994	632	664	3280	2182	549	1606	919	573	780	630	647	937	1065	2579	664	1144	482	3341	1048	1085	11581	1978	11213	1042	11674	1101	10584	1117	32912	10565	16015	1149	1093	12018	3302	1858	1189	10694	453	45	46	604	46	531	87	363	517
	487	1944	1481	2591	480	767	3482	1090	2477	3583	3310	1702	1822	1961	1553	890	3180	3321	628	638	1835	1863	11393	1167	11025	1132	12984	1967	59687	1164	17397	36780	1143	5774	1025	12370	1212	1137	1051	21224	69	45	57	605	58	108	87	49	517
	652	814	2754	848	625	3372	581	2144	551	545	481	3092	962	814	835	3311	503	479	1320	2206	1027	4041	12098	1820	11155	1043	8371	1144	11387	6189	21478	11825	1243	5039	942	12263	1090	9381	1079	12888	453	44	83	604	95	531	87	75	517
	2971	1501	567	3246	1298	480	3572	751	715	3508	627	661	3345	1543	1669	637	695	622	3212	1424	1101	1799	27689	1144	10800	1046	8622	2652	10922	1065	1217	11077	22341	19810	1098	11397	8396	17007	1036	12902	69	45	327	604	336	108	87	363	517
	542	1147	901	633	3240	637	548	1336	1252	576	1414	2615	477	1119	770	2065	3284	1316	488	3288	1046	1044	80402	1029	10670	1028	7407	16373	10791	2638	6092	11061	8757	9531	1036	11086	4218	7752	1894	11326	453	45	46	604	46	531	89	49	517
	825	1790	3359	1706	485	2494	3477	1538	1238	3589	3162	845	615	1922	1383	1986	486	3248	639	642	4332	1763	11837	1135	11853	1036	1206	1077	27114	1055	1168	10900	20628	7084	1013	17949	18886	1082	1119	10837	69	45	57	605	58	108	86	75	517
	3378	897	473	3065	635	650	583	1171	1267	544	500	3257	1225	833	970	2559	652	486	1516	2351	1283	3319	17953	1177	11245	1054	1890	1058	12320	962	27349	11040	1859	5735	1033	27081	3209	2480	1199	11235	453	44	82	604	95	531	87	363	517
	481	1795	610	663	1458	3073	3576	1979	1206	3497	674	635	3287	1627	1821	904	3008	639	1871	1129	11444	1059	12905	1108	11924	1062	8786	12123	12123	1059	8266	12214	5838	9957	995	11374	9934	1058	1041	10707	69	45	328	604	337	108	89	49	517
	638	894	1177	2578	2833	523	548	821	1347	580	3062	1830	480	1033	705	3317	532	1633	900	3359	7387	1084	199592	1874	20382	1186	2057	1089	18134	6593	7764	11240	1170	7675	981	11208	7183	7149	1017	10603	453	45	46	605	46	531	86	75	517
	2239	1785	3322	856	551	765	3469	1683	1074	3598	516	2942	626	2025	1120	636	790	1327	3329	636	1127	1023	11762	1150	11154	1025	7014	1106	17233	7701	1863	10421	3319	1150	1038	11757	1859	1131	1878	11759	69	45	57	604	58	108	87	363	517
	739	901	475	3251	830	3370	586	1014	1891	543	720	703	1344	786	1398	2050	3373	3241	476	2167	2481	1018	19465	1056	11147	1064	3638	1114	11120	3531	3290	11517	11931	7392	2037	11281	1103	1163	1049	11016	453	44	83	604	95	531	87	49	517
	3325	1802	615	632	3317	480	3582	2202	697	3477	3249	3029	3216	1422	955	2098	478	487	612	1557	1077	1005	11332	3250	10963	1036	61061	4843	10629	1099	1179	10960	6393	37317	1083	11517	1105	1011	983	11643	69	45	328	604	336	108	88	75	517
	485	890	1234	1694	478	637	547	730	1161	588	487	676	489	1283	1847	1787	630	641	1163	3235	30605	1014	11005	1099	10848	1149	30108	2701	11013	1951	2610	12007	1160	18157	1037	44442	1041	10151	1948	25680	453	45	46	605	46	531	88	363	517
	647	1772	3301	3076	617	2517	3459	1246	1486	3611	642	2862	646	1552	695	3067	1858	1695	3294	648	3241	1019	12622	1766	10848	1084	1116	1860	11128	1115	9710	11105	4740	21469	3213	11959	6427	1094	1015	11123	69	45	57	604	58	108	86	49	517
	2801	908	477	660	1219	643	589	1775	921	542	1787	731	1774	1109	1086	676	1000	1163	479	2538	1120	1074	36172	1894	11463	1043	5830	7404	19225	1123	5605	11437	1933	1167	1019	11022	1225	1054	1150	11075	453	44	83	604	94	531	87	75	517
	575	1824	619	2516	3281	2885	3589	941	2477	3438	1025	3113	1019	1939	1493	2936	3408	3316	618	933	1056	1217	11909	8754	19538	1118	1257	1862	11423	1079	4298	17999	1078	34680	1112	11538	1940	1115	4126	11179	69	45	327	605	338	108	89	363	517
	988	877	1281	895	480	558	547	2136	550	602	3353	656	3341	825	876	716	477	479	1214	3341	1121	1033	115315	11408	11938	5003	4610	1060	10279	1226	1175	12523	1967	8262	1013	11283	1084	3529	4435	19525	453	45	46	604	46	531	86	49	517
	3399	1733	3279	3274	624	909	3444	754	716	3636	478	2501	476	1590	1808	3114	626	623	3275	637	2754	1040	181805	1146	40603	1122	18965	1091	17437	1126	26528	11863	6971	7781	1055	11491	1943	10745	1036	11014	69	45	57	604	58	108	88	75	517
	481	934	479	630	1298	3419	595	1350	1253	541	620	919	617	1069	710	665	1694	1330	480	2208	1140	1079	17549	1042	11090	1023	9531	1039	10848	1109	37672	11681	5785	1848	1047	19093	1032	8117	4737	10926	453	45	83	604	94	531	87	363	517
	635	1881	625	1650	3240	478	3599	1504	1235	3340	1316	3297	1230	1996	1137	2816	1337	3239	622	1421	3547	1032	84639	1077	10972	1051	7134	2691	11291	1045	9944	25856	2080	3210	982	11464	6081	10487	1151	11029	69	44	327	605	337	108	87	49	517
	2084	846	1350	3109	485	631	546	1217	1275	635	3258	631	3284	798	1356	763	3317	487	1258	3289	2680	2618	57514	4731	11681	1053	5692	1886	11365	1872	3670	17627	7827	22015	2447	12353	9798	1191	5871	11232	453	45	46	604	46	531	87	75	517
	818	1622	3233	653	634	2077	3421	1857	1191	3693	486	1743	481	1475	997	3202	483	642	3254	642	3278	1000	123643	1055	11763	1082	23350	1157	11767	2597	12374	10724	1136	29149	1090	21265	8750	3192	1912	10985	69	45	57	604	58	108	87	363	517
	3375	1022	485	2302	1454	825	603	887	1391	538	640	3056	626	1205	1759	648	641	1712	483	2347	8500	1096	11552	8686	11013	995	2679	1966	11224	3370	1893	11108	5758	37687	1161	11878	7335	1162	1064	11156	453	45	83	604	94	531	87	49	517
	481	1946	638	1092	2874	3400	3615	1986	1016	2989	1706	670	1351	1734	730	2468	2548	1128	627	1135	1129	1084	32894	1166	11089	1962	2591	9312	11954	1762	8401	11140	8705	9949	1028	11489	11945	4250	1159	10789	69	44	327	605	337	108	87	75	517
	639	813	1617	3307	544	479	544	818	2232	782	1158	2771	3210	946	1209	976	630	3326	1317	3357	3335	1306	18835	2640	11084	1278	3613	2647	11442	1917	167678	20259	1114	1172	1011	11003	1214	3541	1041	11192	453	45	46	604	46	531	87	363	517
	2261	1497	1350	628	803	633	3381	1665	600	3855	3324	767	490	1978	1204	3339	1843	479	3215	637	4126	1067	49276	1202	11697	1112	31282	9511	12676	3998	6261	18604	1861	1156	997	11629	4102	10253	5149	10927	69	45	57	604	58	108	89	49	517
	730	1152	3234	1596	3305	2211	617	1031	832	536	479	3179	648	806	1214	635	1018	621	487	2168	1086	1036	11433	1166	11765	1051	1184	8601	34507	5736	33665	11738	5483	11997	1007	11180	5106	5459	1050	35023	453	45	83	604	95	531	86	75	517
	3315	1781	485	3145	478	753	3639	2198	2110	2329	625	644	1850	1511	1196	2000	3407	1307	639	1554	1912	2548	12330	1139	11434	961	16975	1313	11326	1169	1070	11257	2498	2680	1020	12534	3108	3628	1967	12131	69	44	328	605	337	108	87	363	517
	486	903	638	646	619	3361	543	731	629	3553	1375	2129	934	1158	1228	2471	477	3254	1498	3236	1131	1035	46873	1040	11597	1010	21440	1140	11176	1073	1137	11473	1111	9325	1073	11805	14105	2681	1205	11323	453	45	46	604	46	531	87	49	517
	649	1808	1614	2089	1242	481	3297	1250	918	555	3213	1479	3345	1844	1171	973	626	485	2089	647	4524	1089	11874	3373	11051	1114	1161	1145	21196	1035	1108	19296	13021	65031	1220	11305	1149	1134	1910	10744	69	45	57	604	58	108	88	75	517
	2891	886	1361	1548	3270	639	646	1764	2473	3549	492	3221	476	875	1280	3338	1696	637	763	2533	1119	1171	18352	9814	19534	1010	34691	1151	11547	5407	1134	11313	1956	2049	1027	10981	3160	4938	1084	10572	453	45	83	604	94	531	87	363	517
	557	1761	3223	3172	482	2620	3687	950	551	557	655	639	616	1791	1090	635	1332	1590	3270	938	2623	1115	19773	1805	12539	944	8257	10135	11390	1871	10547	11964	10161	1193	1031	10700	1875	8256	6668	10728	69	44	328	605	337	108	87	49	517
	891	916	487	642	626	616	542	2150	717	3553	2398	1942	1225	907	1479	2001	3319	1516	481	3341	3480	1918	11555	1942	11667	2752	7841	1199	10826	1005	11255	11826	9481	21610	1066	11670	4045	1195	1907	11510	453	45	46	604	46	531	87	75	517
	3395	1841	641	1953	1327	1498	3087	748	1260	554	659	2560	3286	1893	886	2462	483	2257	623	638	1147	2599	11333	1087	11061	1871	2629	1089	11459	1772	20774	11869	9569	77790	1041	19936	1124	1220	1137	11749	69	45	56	604	58	108	88	363	517
	480	867	1722	2353	3219	3211	728	1326	1220	3549	2646	879	481	848	1835	982	640	704	1269	2204	1078	1007	10918	9132	11713	1124	5471	1065	10922	1132	14090	11072	20828	6295	2669	11465	7774	6368	1174	21757	453	45	83	604	95	531	87	49	517
	636	1700	1092	1032	487	500	3788	1563	1312	557	595	3278	626	1686	700	3340	2497	3204	3248	1431	2896	1046	56594	4932	11645	5974	1193	3889	20363	1061	14345	10933	1125	33606	1053	11736	10105	1155	1144	11522	69	44	328	605	337	108	88	75	517
	2112	958	3345	3307	641	691	540	1139	1126	3553	1068	633	1345	983	1102	635	644	492	483	3286	1157	1045	42397	4238	11921	1150	1793	1141	11427	1038	26153	11188	2021	1067	1044	10990	1017	8654	1020	11971	453	45	46	604	46	531	86	363	517
	802	1917	474	628	1590	3291	2677	2054	1627	554	3346	1780	3215	2020	1445	1997	2716	654	629	642	1212	1075	10924	2002	11701	1028	1077	1759	11438	1149	1096	19069	2003	1140	1056	11700	9634	6210	6632	12944	69	45	57	604	58	108	87	49	517
	3367	827	611	1597	1424	488	1045	787	819	3549	478	3016	489	787	913	2486	590	2217	1341	2359	10972	988	213188	12266	11200	1035	1145	1170	12861	7799	23892	11067	2480	1135	3570	12597	1116	8004	1014	11341	453	45	82	604	94	531	87	75	517
	482	1553	1195	3144	3049	657	3898	1508	1994	556	621	680	646	1431	1868	961	1096	719	3192	1118	12874	1948	11757	1161	11010	1017	1117	1087	12170	2684	9059	11618	28800	1127	1046	11141	5086	21331	6558	10545	69	45	327	605	337	108	88	363	517
	640	1089	3316	646	514	3162	539	1212	663	3554	1328	2894	1781	1269	689	3335	3395	3238	491	3359	1121	1934	18064	1798	10658	1000	1123	1105	11251	1002	8722	11530	1047	9315	1212	11409	8117	1831	1907	11342	453	44	46	604	46	531	87	49	517
	2329	1890	475	2092	709	508	2459	1869	1025	554	3250	719	1010	1583	1061	635	477	487	646	637	1153	1038	12274	1105	11885	1195	11455	1102	11078	4603	21326	11470	2621	1133	1091	10987	4237	7177	8169	11340	69	45	57	604	58	108	87	75	517
	703	841	616	1538	3196	715	2364	880	2179	3549	487	3083	3342	1076	1561	2007	628	643	1670	2165	1145	1128	18751	1124	19493	1056	29153	1783	10856	1075	6289	35827	5276	8562	1034	11561	2015	9300	2753	12331	453	45	83	604	95	531	88	363	517
	3280	1604	1246	3177	491	3327	3503	1959	612	557	642	663	477	1989	830	2419	1744	1721	1158	1564	1135	1034	40658	3401	11170	1010	37690	1085	12397	3815	1148	11120	4936	1998	3315	10735	11834	14260	1112	40016	69	45	327	605	337	108	87	49	517
	490	1038	3296	641	649	483	572	831	866	3553	1777	2662	616	801	1650	1023	1191	1112	3296	3231	1856	1168	56226	4203	10982	1074	24213	1927	19278	2685	3163	11000	2730	1100	1035	41601	1145	9566	1107	25783	453	44	46	604	46	531	88	75	517
	660	1939	477	1930	1804	646	3556	1732	2335	554	1039	819	1228	1491	780	3346	3371	3330	478	649	5412	1157	11978	1153	11507	2671	2703	2534	25821	6338	15609	12748	1927	1177	1173	11142	2647	6354	1124	10917	69	45	57	604	58	108	87	363	517
	3103	817	620	2508	972	2982	551	974	577	3549	3351	3237	3285	1183	1426	634	479	478	618	2550	1096	999	40831	1907	20161	1781	9364	2557	11251	1083	1285	57296	2564	19260	2502	19191	1171	5700	1854	11651	453	45	83	604	95	531	87	49	517
	518	1509	1295	901	3339	540	3502	2181	778	557	477	637	481	1786	929	1986	630	621	1212	924	1946	1197	31981	4176	11506	1030	65019	2457	10838	1082	1234	19123	2768	14132	1051	10718	6022	1210	1051	19859	69	45	327	605	337	108	87	75	517
	742	1137	3272	3276	476	825	572	738	1645	3553	621	1890	626	911	1872	2561	1868	1298	3276	3337	8148	1090	11899	1129	25981	2608	1953	4768	11900	1020	34558	11283	3155	13486	1000	17610	1121	1103	3944	11572	453	44	46	604	46	531	87	363	517
	3326	1810	480	630	614	3401	3557	1275	808	554	1319	2795	1349	1903	687	903	988	3259	480	638	1051	1020	49227	1061	64381	1097	22899	6371	10663	1019	8215	10646	1238	26223	1187	11062	5468	1066	1224	11599	69	45	57	604	58	108	87	49	517
	485	885	626	1645	1190	478	551	1694	1907	3549	3256	757	3212	842	1057	3316	3409	485	622	2215	1815	970	18312	1086	11048	993	42160	1080	19911	6595	28096	11564	1858	25759	1316	11320	1203	12677	1791	10598	453	45	83	604	95	531	87	75	517
	647	1758	1379	3113	3292	633	3500	1004	691	557	486	3164	490	1666	1576	636	477	636	1255	1399	1051	3017	12120	1188	18269	2605	1191	3602	11091	1159	1213	11342	1070	9066	1742	12743	10734	7952	1184	10783	69	45	328	605	336	108	87	363	517
	2780	918	3204	652	479	2208	573	2201	1137	3553	641	647	647	999	821	2052	626	1557	3256	3297	1155	2972	10829	7691	12442	1787	1803	1317	10684	9318	34167	11218	1095	8660	1039	26286	1874	4394	1054	11382	453	44	46	604	46	531	88	49	517
	579	1845	490	2282	622	754	3558	730	1583	554	1723	2209	1829	2028	1608	2085	1689	1743	482	642	2506	1123	11634	1203	25663	1062	1232	1287	10748	1914	10467	26441	11450	21433	1006	11280	4245	4613	1020	11093	69	45	57	604	58	108	88	75	517
	1016	865	648	1118	1269	3364	551	1248	847	3549	1124	1271	955	784	802	1855	1354	1076	627	2324	1177	1161	79698	2041	11327	1042	31414	1209	19089	1144	9649	11035	14279	6228	1092	11195	3095	3371	1090	11284	453	45	83	604	94	531	86	363	517
	3398	1692	1966	3306	3257	480	3498	1771	2215	557	3334	3293	3345	1417	1525	2984	3309	3338	1312	1169	4858	1135	11631	1143	12193	1103	2269	1069	10896	1924	1213	10794	5802	1161	970	18693	1228	1078	1061	26009	69	45	327	605	338	108	87	49	517
	480	964	839	627	483	638	574	944	604	3554	478	631	476	1292	854	701	484	477	3219	3354	1051	1100	11290	3984	11210	1147	37625	4968	10689	7474	1099	10758	2643	3154	994	11933	2638	10129	2747	26604	453	44	46	604	46	531	88	75	517
	636	1923	3345	1599	629	2597	3560	2142	843	554	624	1750	616	1531	1742	3064	643	620	486	637	15065	1060	110223	4840	10891	1791	1068	1055	26283	1081	6097	22128	7408	15631	1030	10963	1982	1092	1073	18756	69	45	57	604	58	108	89	363	517
	2096	824	474	3143	1375	622	551	751	2195	3548	1352	3050	1225	1134	736	676	2683	1284	638	2176	2005	1059	11726	1082	26143	1023	1145	1104	20658	1080	23617	12779	1097	9454	1037	12047	6962	1200	1122	10903	453	45	82	604	94	531	86	49	517
	811	1541	611	647	3166	1660	3495	1340	608	557	3233	670	3286	1893	1239	2941	597	3267	1475	1522	1172	1056	11447	1069	11244	1063	1138	1727	11444	1033	20529	12017	16468	2081	990	25985	1827	2654	1240	10744	69	45	328	605	337	108	88	75	517
	3372	1102	1195	2096	496	1601	575	1528	856	3554	489	2796	481	848	1153	715	1163	483	2467	3250	1114	2701	12645	9201	11020	1017	1118	1168	10461	1167	24723	11467	10348	16420	1107	11291	3981	9481	1066	112646	453	45	46	604	46	531	87	363	517
	481	1870	3315	1522	660	2359	3562	1184	2278	554	648	757	626	1686	1320	3109	3379	634	630	646	2748	2646	28259	4768	19059	957	8387	1195	11067	1130	5150	10725	1117	1249	1000	11154	2091	1236	1018	11524	69	44	56	604	58	108	87	49	517
	639	851	476	3185	2315	693	550	1946	590	3549	2019	3163	1344	983	1038	666	478	1510	1355	2481	3608	1065	12221	1140	12076	1037	10596	6039	11075	1201	21346	10154	3989	1249	2090	17423	6407	10654	1250	11574	453	45	83	604	95	531	87	75	517
	2290	1643	616	640	677	3297	3493	838	806	556	820	647	3216	2020	1633	2830	630	2383	3175	982	1189	1097	12666	6751	11819	1067	2720	1123	18173	1825	1197	11348	1049	12623	1177	12003	2006	1889	1143	12126	69	45	328	605	337	108	87	363	517
	718	1004	1246	1894	2974	487	576	1766	1889	3554	3332	2212	489	787	789	758	1818	661	493	3352	1856	1057	12190	1049	12816	1006	20838	10444	19204	2491	6122	10891	2622	44466	998	11562	1139	1122	1244	11679	453	45	45	604	46	531	87	49	517
	3302	1947	3296	2693	527	655	3564	947	697	554	479	1265	646	1431	1464	3192	1054	2617	653	637	1126	993	12708	1757	11926	3350	14145	1080	11967	1017	1155	11442	5017	21239	955	11269	1083	1202	2575	12139	69	44	57	604	58	108	88	75	517
	487	813	477	795	745	3145	550	2148	1165	3548	623	3294	1773	1269	898	650	3402	600	1866	2180	4717	997	11695	4090	11060	992	13470	3371	11526	1926	35638	10875	4955	10393	3596	11415	1047	4950	1071	11076	453	45	83	604	95	531	86	363	517
	653	1495	620	3199	3259	511	3489	750	1478	557	1356	632	1020	1583	1852	2507	477	1092	904	1511	3203	977	11222	1240	10958	1887	26268	8725	11173	4954	7708	11582	1108	9647	1764	11450	2540	17953	3439	10681	69	45	327	605	336	108	87	49	517
	2992	1154	1295	638	483	724	578	1329	927	3554	3230	1746	3341	1077	694	943	627	3335	3329	3255	10047	1029	100542	1157	10808	1046	25724	1081	25567	1221	2841	11739	1121	1961	1080	11345	1140	2854	1017	10787	453	45	46	604	46	531	88	75	517
	538	1777	3272	1842	629	3336	3567	1554	2475	554	489	3053	476	1987	1080	3331	1711	478	476	645	2614	988	12127	1065	10694	1092	9069	1067	10934	3508	17366	32679	12886	6511	1070	10710	14559	1154	1021	11733	69	44	57	604	58	108	88	363	517
	810	905	480	2865	1366	483	549	1150	551	3548	649	670	617	802	1510	635	1280	620	612	2466	5025	2617	11384	1872	35422	3646	8660	4711	10688	1906	4947	11024	1099	44157	1038	10849	998	4096	1067	19114	453	45	84	604	95	531	88	49	517
	3371	1815	626	724	3178	643	3485	2030	717	557	2065	2785	1230	1491	863	2017	3341	1290	1163	996	1081	5059	42424	1019	11405	992	21427	1145	10898	1155	3439	10696	10155	6350	1044	11614	19607	1038	1121	18927	69	45	327	605	337	108	86	75	517
	482	882	1380	3075	494	2899	580	797	1256	3554	793	762	3284	1183	1771	2346	481	3264	3294	3355	2477	1154	11775	1087	10861	1990	6227	5465	11588	1213	65535	10907	1216	18366	1054	12029	2704	17106	2059	10929	453	45	46	604	46	531	88	363	517
	639	1750	3202	660	655	556	3569	1562	1227	554	3319	3169	481	1788	725	1109	636	484	479	637	1035	1150	11148	1037	11440	1043	1173	1141	19196	2594	5754	11672	28850	5326	2695	11374	5056	1143	8597	18819	69	44	57	604	58	108	87	49	517
	2293	923	490	2520	2080	895	549	1141	1295	3548	480	646	626	909	1193	3347	2157	634	618	2174	12655	1174	27575	4198	10880	6014	3149	1166	20170	6381	1986	19395	1155	21264	2646	11108	4550	3984	2767	11465	453	45	84	604	95	531	87	75	517
	717	1858	649	893	771	3417	3481	2050	1154	557	626	2177	1351	1899	1234	634	770	1528	1214	1530	1866	1691	33273	9697	11422	1068	15635	4939	18243	1118	28607	25797	1909	1165	1067	25943	2884	1186	1210	11355	69	45	327	605	337	108	88	363	517
	3300	858	2012	3272	3285	478	581	789	1517	3555	1388	1344	3210	845	1160	1984	3362	2082	3275	3246	4155	1100	11319	1162	11683	1096	1342	11276	10732	1829	65523	11912	1155	5264	1085	11226	1146	1179	1908	11335	453	45	46	604	46	531	87	49	517
	487	1667	810	630	480	631	3574	1517	895	554	3198	3272	490	1676	1304	2573	478	779	480	647	2557	1088	88348	1183	11569	1088	1215	1093	11363	1858	6394	10913	1947	1208	1064	14014	4958	1163	1100	13216	69	44	57	604	58	108	86	75	517
	654	984	3334	1652	623	2094	548	1199	2439	3547	494	633	648	990	1059	894	633	3305	622	2494	1114	1023	18303	13705	11868	1824	14973	1049	11716	3434	1339	11345	28742	36382	998	28829	1897	3874	4024	13166	453	45	83	604	94	531	87	363	517
	3004	1939	475	3108	1287	815	3474	1908	557	557	661	1794	1854	2025	1570	3312	1943	480	1257	970	7107	1019	27413	1148	26387	1135	3950	1921	11414	1138	133981	11566	1990	7695	985	11376	1090	2672	1154	10823	69	45	327	605	337	108	88	49	517
	535	816	612	653	3247	3396	584	857	731	3555	2704	2998	930	785	824	637	911	625	3255	3350	13186	2703	21287	14706	11493	1031	21620	4037	11485	1893	1113	11523	7627	2797	963	11090	6331	4786	1176	11153	453	45	46	604	46	531	86	75	517
	803	1510	1212	2312	484	478	3578	1862	1332	554	582	685	3345	1422	1625	2062	3408	1359	482	637	14795	1316	12119	1165	11658	1165	44433	1174	19824	1995	1235	11857	16927	19537	1051	32513	17170	6312	1063	11269	69	45	57	604	58	108	88	363	517
	3367	1137	3309	1080	632	634	548	884	1095	3547	986	2937	476	1284	793	2014	476	3215	627	2185	2040	1147	34429	1119	18527	1158	21267	1088	11701	2492	1123	26710	1903	1176	995	11570	1192	2834	1163	11897	453	44	83	604	95	531	88	49	517
	482	1811	477	3308	1419	2241	3466	1973	1781	558	3357	705	616	1551	1484	2368	627	490	1316	1492	1178	1071	11422	1106	11646	4008	10389	1143	10845	1935	1092	12333	7860	5123	2610	11320	1059	1083	1137	12557	69	45	327	605	337	108	87	75	517
	640	884	617	627	3068	739	586	824	740	3555	477	3035	1226	1111	883	1081	1695	651	3216	3263	3270	1092	11927	1908	11313	1837	9627	2059	10992	1093	11983	11509	25744	29861	1768	10883	1082	1135	1090	19531	453	45	46	604	46	531	88	363	517
	2329	1757	1260	1596	511	3352	3585	1698	1386	554	620	675	3286	1936	1825	3347	1332	2034	487	644	1246	1011	11040	8672	11269	2553	1966	1074	11848	1890	45487	27235	1131	35647	1061	10532	2058	2082	1003	11136	69	45	57	604	58	108	87	49	517
	703	918	3289	3145	701	481	547	1002	1023	3547	1311	2843	480	826	704	635	3320	805	639	2438	1137	1004	47562	3258	32940	1129	6509	1115	11802	1934	1356	11832	7523	4167	1028	11375	18108	10724	11068	19008	453	44	82	604	95	531	86	75	517
	3280	1848	478	646	3167	640	3454	2199	2192	557	3261	738	626	1595	1114	1981	482	3320	1495	1024	3813	1015	19402	1099	11445	1086	8648	1101	25852	2069	7717	26280	1080	8672	1066	19834	1149	1090	6528	13001	69	45	328	605	336	108	88	363	517
	490	863	622	2087	496	2738	591	731	609	3556	485	3128	1345	1064	1412	2586	641	478	2140	3358	10209	1013	11136	1049	11121	1143	1180	1090	33266	1164	3646	10473	11604	1176	1161	11590	1140	1777	3414	13029	453	45	46	604	46	531	88	49	517
	660	1688	1314	1555	659	589	3593	1249	858	553	639	653	3216	2001	942	886	2499	623	739	637	6855	1927	48577	1104	10811	2610	12366	5287	10994	1121	61049	11134	19281	9488	1798	18364	1051	1053	1127	12366	69	45	57	604	58	108	87	75	517
	3102	968	3260	3168	2279	1110	546	1768	2283	3547	1676	2414	489	796	1862	3308	644	1320	3245	2167	1116	1019	41050	1122	10595	1026	21952	1154	11078	1155	28114	11469	1247	12891	1040	12544	1198	4714	1123	10950	453	44	83	604	95	531	87	363	517
	518	1927	481	643	689	3405	3437	946	588	557	1227	991	646	1465	690	637	2672	3246	483	1558	1053	2564	11236	12320	11628	1101	7200	1157	10793	4547	1201	11267	5060	32827	1069	26174	4818	2658	1112	12291	69	45	328	605	337	108	88	49	517
	742	822	630	1969	3110	478	597	2145	804	3556	3301	3316	1784	1219	1068	2072	599	486	630	3234	1031	1052	11258	5098	19608	1059	17531	1112	10451	2684	7697	10916	13960	32631	1013	11899	6389	14303	1005	13095	453	45	46	604	46	531	86	75	517
	3327	1533	1433	2234	504	632	3604	750	1867	554	481	630	1006	1702	1549	1943	1191	640	1353	648	1741	989	11435	3321	11483	1246	23829	2721	11378	1895	5075	11799	1157	67775	958	11340	1255	5778	1901	31921	69	45	56	604	58	108	87	363	517
	485	1110	3093	1189	682	2180	546	1335	706	3546	629	1709	3342	970	837	2767	3371	1658	3178	2540	1114	1246	19145	1144	12338	1079	2611	6508	19238	1123	14282	21516	9108	73943	1036	11575	7012	2675	1030	11119	453	44	83	604	95	531	88	49	517
	647	1857	507	3297	3052	768	3408	1540	1201	558	1449	3087	477	2009	1679	786	478	1251	493	932	1999	1140	42579	2581	11038	1040	44167	1126	11391	1172	1161	13276	9378	1104	1055	11525	4965	8636	1031	11224	69	45	329	605	337	108	86	75	517
	2775	858	693	628	514	3372	608	1168	1360	3556	3079	662	616	792	765	3229	631	3283	651	3340	1901	1079	17905	3617	24885	1936	7690	1111	10677	1191	5107	11301	1056	11641	1012	21810	2794	1172	1127	10965	453	45	45	604	46	531	88	363	517
	580	1669	3192	1612	707	480	3622	1988	1056	553	513	2644	1228	1451	1362	645	1867	482	1822	638	1060	1098	11891	6319	10955	4013	2803	6993	11751	1025	1229	10941	1133	30027	3557	49299	1206	2603	1031	10992	69	45	57	604	58	108	88	49	517
	1023	983	492	3135	3193	637	544	817	2001	3546	711	829	3285	1239	991	2343	989	630	944	2208	7545	1037	21102	15813	11474	1079	19498	7687	10713	1072	7556	20292	1151	19282	1112	12658	3826	1144	1061	11513	453	44	83	605	94	531	87	75	517
	3397	1939	652	648	492	2491	3357	1662	660	557	3235	3245	481	1653	1769	1113	3409	1431	3332	1417	1057	4604	12370	1150	18851	2412	1199	1142	12568	1030	7067	11668	1093	1287	1028	11394	10758	1175	1075	10458	69	45	327	604	337	108	87	363	517
	480	816	2212	2143	650	651	625	1033	1018	3557	488	636	626	1010	726	3346	476	3098	476	3291	1115	1083	11558	12367	12357	11951	5093	1053	11147	3337	5740	11846	6232	7771	1055	11364	1102	1144	1017	11520	453	45	46	604	46	531	87	49	517
	637	1511	715	1379	1853	3087	3653	2198	2216	553	648	1864	1348	2030	1195	635	627	509	612	641	1031	1020	40883	11292	18036	1889	29886	1064	10951	1045	9890	10669	1096	3643	994	11053	1758	1066	1106	19261	69	45	57	604	58	108	86	75	517
	2099	1135	3248	3245	923	522	543	731	604	3546	1990	2869	3213	783	1230	1984	1688	697	1159	2342	6432	1053	70753	1100	18903	1043	35668	1763	43785	4175	21455	11287	2020	61057	1000	11316	1043	15502	1821	39524	453	44	83	605	95	531	88	363	517
	809	1813	484	633	3337	755	3241	1252	842	558	837	728	489	1414	1168	2570	1360	3187	3296	1142	2006	4230	116089	1056	11311	1734	3363	1116	11557	3232	32912	19558	1135	30110	1012	10811	1206	1195	1017	10907	69	45	327	604	337	108	88	49	517
	3371	883	632	1708	476	3364	666	1759	2184	3557	3340	3107	647	1297	1284	896	3306	495	478	3358	4843	1026	11636	8156	10600	4551	20122	1923	10553	1193	17397	26486	8521	1148	1009	10641	1892	2699	1066	19633	453	45	46	604	46	531	86	75	517
	481	1754	1500	3063	615	480	3716	953	611	553	478	658	1821	1519	1085	3313	483	660	618	636	1244	1005	48964	1119	27401	1060	44194	1210	26012	1075	21478	11655	2787	5776	1939	11736	5081	3289	1904	11677	69	45	57	605	58	108	88	363	517
	639	921	2451	663	1191	639	541	2157	863	3545	622	2536	964	1148	1496	637	645	2593	1212	2170	1165	1016	18185	1062	10934	1043	34167	1864	11041	1069	1217	10733	12748	5070	1015	11349	13491	2032	2619	13840	453	45	82	604	94	531	87	49	517
	2301	1851	637	2589	3292	2587	2952	746	2321	558	1341	894	3345	1866	873	2059	2734	606	3276	1547	1952	1071	12373	1871	11214	1005	67731	1150	11806	1140	6164	41691	1096	19887	3330	12011	5767	1178	1068	12678	69	44	328	604	337	108	87	75	517
	714	861	1592	849	479	625	796	1315	580	3558	3242	3286	476	862	1807	2029	586	1135	480	3239	1208	1116	10899	4888	11023	1053	34384	1266	11264	1152	1337	10748	1818	9422	1085	12346	2751	1371	3046	11054	453	45	46	605	46	531	88	363	517
	3296	1680	1455	3248	622	1741	3842	1589	785	552	488	633	616	1747	711	2258	1065	3324	622	647	1087	1033	11521	5323	11161	1067	39603	1078	10723	2629	27108	25630	1114	7084	1017	12287	1255	6294	1189	12700	69	45	57	604	58	108	87	49	517
	488	974	2994	632	1269	1246	540	1108	1696	3545	645	1762	1225	937	1138	1251	3400	479	1255	2523	1097	1118	28657	1043	10803	1040	1100	4006	17862	2731	8266	10877	1905	5735	1169	11476	5182	7186	1061	33015	453	45	84	604	95	531	88	75	517
	655	1933	523	1703	3257	3367	2547	2115	781	558	1887	3036	3286	1962	1353	3325	477	621	3256	946	3520	1080	12285	1818	10668	1026	11674	1049	20763	1200	7764	11306	14092	9957	1858	11040	1237	10635	1177	10763	69	44	327	604	337	108	87	363	517
	3024	819	740	3068	483	480	1359	762	1666	3559	916	675	481	814	1001	636	627	1311	482	3344	5925	1033	12333	1054	11844	1723	12984	1117	11232	1178	1863	34422	7338	7676	1010	17553	17269	1864	7954	11196	453	45	46	605	46	531	86	49	517
	532	1523	3284	662	630	638	3842	1387	796	552	3356	2841	626	1541	1743	2029	1720	3252	626	638	2839	1053	20299	1158	11240	1106	8372	1038	11983	10759	3275	11255	1155	1150	1056	11524	10260	1843	1092	11184	69	45	57	604	58	108	87	75	517
	788	1122	479	2564	1376	2548	540	1423	1799	3544	477	739	1344	1121	737	2259	1254	485	1313	2198	1156	1028	12106	2488	11926	1223	8621	1093	11274	1134	1189	11161	7029	7399	1074	11145	1013	3429	1066	13215	453	45	82	604	95	531	87	363	517
	3361	1836	623	864	3164	635	2548	1351	733	559	620	3130	3216	1918	1237	1249	3351	639	3219	1448	3469	999	43339	1144	20375	1092	7405	1118	11804	1015	2625	11022	23453	37307	1780	12171	4102	1141	1053	17653	69	44	328	605	337	108	88	49	517
	482	870	1332	3257	495	2322	1355	1501	1342	3559	1312	653	489	835	1155	3326	479	1608	486	3280	4195	1012	11442	3469	11151	1068	1209	994	42880	1038	9697	11277	1939	18152	1858	11444	1056	1157	2492	10944	453	45	46	604	46	531	89	75	517
	641	1708	3248	632	661	707	3842	1223	1080	552	3261	2403	646	1635	1312	636	634	1421	638	642	1112	999	11366	3284	11157	1084	1890	4011	10870	2381	5591	10917	18805	21476	1753	11201	2647	1158	3447	10639	69	45	57	604	58	108	86	363	517
	2401	952	483	1682	2368	3317	540	1840	1862	3543	485	1001	1775	1026	1049	2028	2037	3126	1477	2380	8397	1026	19305	1186	10962	1200	8784	2558	10779	1181	4319	10885	1040	1168	1128	11331	3332	11031	1111	10828	453	45	83	604	94	531	87	49	517
	678	1909	633	3085	661	484	2546	898	708	559	639	3317	1017	2028	1601	2264	840	504	2439	1091	1827	1037	11808	1082	10853	1955	2038	1109	10742	6692	1176	10789	6883	34679	1043	10789	3110	1169	1075	11254	69	44	327	605	337	108	87	75	517
	3221	831	1508	658	2344	649	1364	2020	1208	3560	1683	630	3341	784	806	1239	3393	685	638	3360	1147	1914	11719	1133	10848	1643	7035	4033	11503	2707	26523	11520	9160	8262	1043	10763	6404	19340	4249	19337	453	45	46	604	47	531	88	363	517
	498	1568	2287	2457	668	3049	3840	802	1342	551	1210	1707	477	1417	1543	3328	477	3127	1471	637	1130	1143	11300	2067	11463	1053	3636	1078	19545	5069	37672	19541	7189	7781	1036	11216	1120	1166	2774	11422	69	45	57	604	57	108	86	49	517
	683	1074	688	938	2714	528	540	1583	1080	3542	3307	3088	616	1291	842	636	628	504	2530	2162	7234	1053	10750	1092	19538	2434	61062	1119	11693	1238	9944	11835	8799	1849	1910	11069	1127	1919	1135	10281	453	45	82	604	94	531	87	75	517
	3237	1908	3166	3290	575	779	2551	1115	1857	560	481	662	1230	1535	1696	2022	1748	685	614	1576	20448	4497	80374	1098	11938	2591	30108	5074	11824	11868	3670	18879	13267	3210	1035	48216	1130	1158	1120	17439	69	44	328	605	337	108	88	363	517
	496	831	495	629	928	3380	1343	2102	709	3561	627	2634	3284	1129	757	2304	1183	3124	1175	3225	10264	1108	17514	1094	40604	994	1116	13906	11458	1065	12375	20733	1289	3796	1024	11789	1856	1959	1096	10902	453	45	46	604	46	531	87	49	517
	676	1569	663	1622	3338	479	3846	767	1222	551	1427	835	481	1903	1323	1170	3374	504	3290	649	1097	1030	84622	1072	11089	1064	5831	14086	11675	7911	1905	11522	5609	1156	1098	18159	6169	28737	1119	11309	69	45	57	604	58	108	87	75	517
	3214	1073	2764	3129	476	636	540	1411	1307	3541	3139	3249	627	843	1036	3341	478	686	479	2570	5242	1003	57202	4461	10973	1044	1240	2070	11974	1122	8388	11122	2030	1084	1121	11593	1848	1981	1103	11298	453	45	82	604	95	531	88	363	517
	499	1910	565	649	614	2406	2540	1375	1133	561	503	636	1350	1666	1641	635	630	3134	619	910	2655	1062	50261	1989	11681	1010	3985	1141	12172	1112	167678	11072	1840	1076	1024	12019	1805	26684	1078	11804	69	45	328	605	336	108	88	49	517
	686	830	892	2182	1191	677	1390	1449	1596	3561	685	1852	3210	999	784	1996	1856	503	1222	3331	1049	1041	11235	1174	11762	1054	19609	2491	41264	1059	6261	10962	1917	1249	1097	11936	2664	4031	1003	11241	453	44	46	604	46	531	87	75	517
	3246	1566	3358	1286	3292	3261	3833	1304	838	551	3144	2897	490	2028	1445	2495	1002	682	3272	639	2795	1082	11244	1109	11013	1097	9527	3419	10516	1072	33665	26688	20524	1114	1062	13498	1966	7172	982	11560	69	45	57	604	58	108	86	363	517
	494	1075	473	3275	479	492	539	1618	2159	3540	503	718	648	784	913	953	3408	3102	480	2228	8564	1047	11895	2663	11090	1878	7134	3524	11379	1154	1070	17926	1029	1099	1054	12858	1137	22127	1030	11407	453	45	83	604	95	531	88	49	517
	673	1907	610	630	622	669	2566	1077	617	561	682	3081	1849	1416	1869	3333	477	508	623	1363	1215	1019	11918	4841	11083	1044	5692	1036	11144	1846	1140	10691	1113	1217	1063	11421	1175	2866	1188	11638	69	45	327	605	337	108	88	75	517
	3198	832	1179	1648	1268	3231	1290	2162	881	3562	3127	663	935	1293	688	635	626	696	1266	3309	1149	1065	26556	1283	11699	1118	16874	1155	19202	1066	1107	10886	1027	1789	1036	10883	11029	1999	1175	10537	453	44	46	604	46	531	87	363	517
	502	1573	3321	3111	3258	497	3859	744	2399	551	505	2673	3345	1530	1061	2011	1692	3178	3250	640	1080	1049	11317	1126	11767	1049	46648	6297	11199	1078	1134	11583	1982	4811	992	40720	1159	3195	1182	10591	69	45	57	604	58	108	87	49	517
	693	1068	475	653	483	681	540	1307	565	3539	690	814	476	1134	1565	2390	1345	496	483	2290	1043	999	10820	1194	11434	2594	1162	1064	11801	1158	10544	11846	1185	32776	1006	11847	19318	1143	1028	10723	453	45	82	604	95	531	87	75	517
	3262	1915	615	2291	629	3272	2515	1610	748	561	3169	3231	616	1894	827	1055	3313	664	628	1229	3313	1840	27359	1065	11594	1195	16952	1088	11595	2721	11219	11690	1153	37683	994	12024	1186	1148	1122	11449	69	45	328	605	337	108	87	363	517
	492	828	1235	1105	1376	490	1527	1085	1431	3563	498	638	1226	847	1640	3348	483	2737	1334	3343	1156	1056	11613	1134	11051	1158	21479	4111	12561	1117	20811	18731	1105	9949	1038	12566	1905	1081	2623	11492	453	44	46	604	46	531	87	49	517
	667	1556	3300	3307	3165	665	3791	2151	972	551	672	1906	3286	1686	785	634	643	574	3199	638	10280	1049	11554	1874	19540	5357	1157	1100	11487	1044	14090	12116	1828	1172	1047	11558	1170	9955	5299	12574	69	45	57	604	57	108	88	75	517
	3161	1086	478	628	495	3212	540	748	2406	3538	3024	2737	480	983	1448	1982	2613	933	490	2199	32676	1124	11808	3222	12520	1066	34695	1197	10802	3118	14345	10813	1089	1156	1228	25960	1996	19285	1110	18901	453	45	83	605	94	531	86	363	517
	508	1894	619	1597	661	500	2669	1325	563	562	522	783	626	2020	911	2584	613	3350	644	1446	16083	1033	26869	7037	11659	1009	8257	1140	41131	1862	26153	11271	1188	11994	2008	19301	10139	1246	5899	11670	69	45	328	604	337	108	87	49	517
	711	838	1282	3144	2343	690	1056	1565	746	3564	739	3199	1345	788	1866	887	1381	477	1607	3280	4526	1089	26359	3435	11030	1097	7841	1069	11342	1061	1096	35992	2503	2681	1019	12541	18572	1233	1014	10515	453	44	46	604	46	531	88	75	517
	3292	1597	3278	646	668	3291	3898	1137	1415	550	3275	641	3216	1430	689	3309	3295	618	1321	643	9537	1023	53338	2020	11734	1158	2658	1027	11421	1027	23892	12100	21482	9327	1107	13549	1968	1161	1730	11246	69	45	57	604	58	108	88	363	517
	488	1045	479	2092	2722	488	539	2059	989	3536	484	2032	489	1270	1064	637	485	1265	3211	2376	5507	1007	32795	1213	11539	1088	4527	1828	11378	3180	9059	20499	36821	65031	986	35059	6622	1165	1063	11940	453	45	83	605	95	531	88	49	517
	656	1935	625	1538	573	657	2459	785	2358	563	635	1935	646	1580	1554	2070	648	3276	488	1095	1196	1074	11344	1116	11945	989	11372	1085	26776	1120	8722	12393	1132	2039	1031	18615	1151	7965	1086	11702	69	45	327	604	336	108	87	75	517
	3050	819	1352	3177	921	3163	2346	1498	573	3566	1574	2601	1780	1080	834	1955	2897	483	640	3361	1182	1038	40765	1041	11830	3097	1112	1968	19647	1099	21326	53348	2767	4950	1120	11395	1874	1111	1102	18062	453	44	46	604	46	531	87	363	517
	527	1518	3232	641	3338	508	3516	1226	766	549	1675	854	1011	1983	1666	2720	553	631	1520	636	1148	3903	30525	1127	11340	1068	7333	1893	11082	1089	6289	31078	1944	17864	1030	10704	1812	1216	1006	41007	69	45	57	604	58	108	86	49	517
	773	1127	485	1927	476	715	566	1830	1556	3535	1230	3263	3342	804	772	808	871	1461	1822	2163	1318	1093	18427	1860	10941	992	29154	1046	11011	1108	1149	18249	1153	77789	1170	26920	1041	2800	1178	11419	453	45	82	605	95	531	88	75	517
	3351	1828	639	2520	614	3325	3545	904	866	564	3300	634	476	1500	1387	3253	3402	2977	945	1574	4901	1810	11744	1208	10665	1855	37690	6062	11314	1778	3158	12414	5235	6295	1027	11985	1287	13481	1153	10812	69	45	327	604	337	108	86	363	517
	483	874	1629	893	1191	484	554	2042	2326	3567	481	1816	616	1171	966	642	477	529	3332	3226	1115	5021	71395	1178	11687	1024	24213	1150	19400	1099	15614	53070	13211	33606	1093	12603	1249	1052	1033	10932	453	45	46	604	46	531	88	49	517
	642	1725	1306	3272	3292	646	3515	792	579	549	629	2966	1229	1814	1827	2247	627	757	476	649	2496	1004	26803	1037	19676	2480	2703	1095	11428	1866	1285	10906	3788	1067	1039	18914	2556	18173	1105	10800	69	44	57	604	58	108	88	75	517
	2506	940	3265	631	479	2989	566	1535	782	3533	1454	695	3285	893	703	1275	1714	3286	612	2567	11460	1028	12181	3263	11350	1038	9364	1156	11806	1774	1234	11079	1167	1140	1070	12316	1107	1082	5861	11663	453	45	83	605	94	531	87	363	517
	646	1891	481	1651	622	539	3546	1175	1679	564	3061	2993	481	1851	1112	3319	1271	481	1159	912	4618	3170	11470	4849	11076	1000	65019	1271	10530	1939	34560	18102	6690	1135	1041	18184	1198	1990	1049	19846	69	45	327	604	338	108	87	49	517
	2730	840	628	3108	1269	820	553	1970	790	3569	516	687	626	871	1417	637	3345	630	3295	3332	1055	2681	11397	1181	11416	1035	1953	14643	10955	1119	8215	27063	12681	1127	1015	18870	7410	1154	1080	11579	453	45	46	604	46	531	87	75	517
	590	1603	1407	654	3257	3399	3515	825	1739	549	720	2945	1349	1777	937	2042	480	1419	479	639	1100	2779	19111	1130	19850	1052	22899	1161	11143	1131	28094	12547	1150	9315	1086	12204	3395	8522	1076	11575	69	44	57	604	58	108	88	363	517
	1096	1040	3161	2309	483	479	566	1706	760	3530	3250	702	3211	916	1866	2156	635	3129	617	2226	3957	1102	20987	1747	11367	1082	42160	1266	11016	1055	1214	71544	6549	1133	1049	11254	7169	2816	1869	10611	453	45	83	605	93	531	88	49	517
	3386	1938	496	1082	630	633	3547	995	1507	566	487	3024	490	1917	689	1522	2103	503	1213	1368	7256	1020	96136	1894	19113	1061	1191	1216	11266	1086	34166	11275	8524	8562	1012	10891	22153	12726	1070	10817	69	45	327	604	338	108	86	75	517
	480	817	665	3308	1377	2213	553	2197	903	3571	642	678	648	835	1065	3234	799	685	3276	3307	1163	965	40881	1079	11339	1048	1797	4085	26500	3382	10467	10875	2586	1998	1856	26050	4901	1088	1084	11374	453	45	46	604	46	531	88	363	517
	638	1511	2856	628	3163	752	3514	732	2452	548	1784	2873	1831	1637	1553	644	3378	3120	480	641	1074	1042	70722	1915	17986	1059	1220	2587	28485	8255	9650	11362	11009	1100	1883	11195	4847	1817	1156	11093	69	44	57	604	58	108	86	49	517
	2177	1135	548	1596	496	3361	567	1252	555	3527	1029	727	953	1025	835	2324	477	505	621	2293	6041	1031	116012	1131	19105	1122	31432	1152	10659	1003	1211	10838	2546	1177	1115	11045	11680	1107	1084	11283	453	45	83	605	94	531	87	75	517
	767	1813	820	3144	661	481	3547	1758	726	567	3352	3103	3345	2028	1671	1140	630	687	1255	1222	4298	1052	11693	3070	11669	1136	6307	1192	10873	2611	1101	11587	2666	19260	1037	18855	19231	1915	1133	26010	69	45	327	604	337	108	87	363	517
	3348	883	3339	647	2377	638	553	953	1303	3574	478	658	476	784	769	3344	1830	3142	3256	3345	1206	1061	49013	1109	11042	1050	33587	1097	21214	3299	6096	11752	1173	14132	2406	12602	1266	13304	1837	26601	453	45	46	604	46	531	87	49	517
	483	1753	474	2087	658	2622	3514	2158	1141	547	620	2561	616	1416	1375	635	1036	502	482	638	5057	1096	18188	8777	11248	1064	1068	1146	11819	1096	23617	32671	1035	13486	996	12271	4994	3036	1812	18761	69	44	57	604	58	108	88	75	517
	643	921	612	1554	2188	616	567	746	1564	3524	1317	878	1225	1293	978	1988	3406	678	627	2196	4439	1851	12349	1136	18212	1097	1144	1251	11227	1068	20529	11022	2761	26223	1037	18034	24265	1171	1064	10902	453	45	82	605	94	531	88	363	517
	2545	1854	1205	3169	723	1487	3547	1313	860	569	3258	3278	3286	1530	1800	2543	476	3071	1313	1455	1143	1071	10891	5924	20805	1012	1139	1308	11106	994	7356	10697	5459	25759	1020	12618	9395	3987	1828	10744	69	45	328	604	337	108	87	49	517
	635	860	3312	642	3228	3228	553	1594	2294	3577	485	633	481	1134	713	916	627	513	3218	3277	1178	1037	11536	1058	10816	1048	1120	1157	11354	4136	17367	10904	4917	9066	3954	18675	1054	1076	6362	112902	453	45	46	604	46	531	87	75	517
	2039	1676	476	1967	487	497	3513	1103	586	546	640	1780	626	1893	1149	3321	1702	710	487	643	4921	1093	28849	1173	42822	1027	8382	1157	10740	3217	5150	11675	7817	8660	1041	11250	1139	7028	1081	11535	69	44	57	604	58	108	88	363	517
	847	977	617	2251	638	683	567	2124	798	3518	1711	3015	1344	848	1328	636	1308	3221	637	2387	1115	1073	12149	5197	17838	969	10598	1167	10044	1128	21346	19394	17718	21433	1196	10882	1152	23465	1034	11744	453	45	84	605	95	531	88	49	517
	3385	1935	1253	1162	1525	3275	3548	758	1812	572	1149	681	3216	1687	1029	2039	3330	489	1477	1081	3094	1881	12271	1279	11585	1058	2721	12128	11272	1094	1197	25798	5814	6228	1060	62153	1085	1922	1128	17866	69	45	327	604	337	108	86	75	517
	481	818	3293	3301	1871	490	553	1372	727	3580	3327	2896	489	982	1660	2182	481	649	2440	3361	1066	1014	20366	2680	10926	1038	20838	1850	10913	1069	6122	11912	18652	1162	985	19374	6228	1811	1067	11012	453	45	46	604	46	531	87	363	517
	637	1518	478	628	907	663	3512	1456	1312	546	479	718	646	2020	775	1437	639	1935	638	636	4568	1047	12158	1891	19358	1000	14145	2737	11622	1888	1155	10913	2652	3154	5407	11559	1094	1055	1810	11295	69	45	56	605	58	108	87	49	517
	2181	1127	620	1606	3336	3204	568	1292	1126	3512	624	3081	1773	787	1402	3269	2314	870	1468	2162	1833	2491	29252	2919	11336	1010	13470	1160	10885	2582	35638	11345	7407	15631	963	19471	1164	16963	1043	17328	453	44	83	604	95	531	88	75	517
	766	1828	1305	3139	477	501	3548	1648	1629	574	1369	664	1019	1432	951	640	703	3342	2578	1577	973	1007	85053	1180	19262	1006	26268	1092	11477	1836	7708	11566	1120	9457	1027	10948	2007	1981	1965	11040	69	45	328	604	336	108	86	363	517
	3346	875	3266	647	614	694	553	1047	818	3586	3219	2670	3341	1268	1851	2191	3296	477	603	3225	9421	1067	12458	1119	12356	1055	25724	1100	11323	3420	2841	11522	26751	2043	1889	41919	8525	3436	4082	11373	453	45	46	605	46	531	88	49	517
	483	1724	481	2121	1193	3298	3511	2190	1981	545	491	815	477	1585	694	1410	485	619	1082	649	5176	1961	11682	7159	11667	1119	9069	1105	11526	1082	17367	11858	1018	16456	960	11402	2759	16567	1078	19082	69	45	57	604	58	108	88	75	517
	643	941	627	1441	3291	487	568	734	667	3502	652	3233	616	1074	1082	3279	648	1278	3317	2573	1139	1059	11637	2715	11485	1912	8660	1143	12199	1124	73920	26710	2425	1241	1086	11646	12876	1139	1197	19012	453	44	83	604	95	531	87	363	517
	2561	1890	1406	3221	479	655	3549	1263	1039	578	2273	637	1230	1991	1501	639	2882	3270	477	908	1160	1101	13236	1900	10887	1002	21427	2071	10457	1165	5754	12329	1837	1273	2445	11570	1949	7529	1093	10925	69	45	327	604	337	108	86	49	517
	631	841	3163	636	622	3140	553	1729	2097	3594	701	1903	3285	800	870	2159	556	483	614	3330	12191	1050	11966	1109	10942	1031	6227	6123	11266	1202	1990	11509	10036	13314	1942	12438	2609	9130	4286	19180	453	45	46	605	46	531	88	75	517
	1832	1603	496	1769	1271	512	3511	976	633	544	3210	2752	481	1486	1793	1514	884	633	1178	639	15795	1048	19796	5832	10802	7843	1174	1165	12419	1097	28603	27235	1233	43758	1079	21114	2598	2106	1050	11620	69	45	57	604	58	108	88	363	517
	1050	1039	664	2996	3256	726	568	2184	927	3485	492	776	626	1190	716	3238	3404	1491	3290	2230	1224	986	92015	1134	10788	1111	3152	1132	11077	3252	65523	11834	2774	21239	1066	19045	13576	1140	2499	11712	453	44	83	604	95	531	87	49	517
	3393	1939	2821	681	483	3339	3550	736	2475	585	656	3190	1351	1770	1159	643	477	2684	478	1358	6027	3117	12353	1104	12292	1075	15632	1100	18626	2613	6394	26277	3246	10393	1019	12540	2005	7147	1098	11357	69	45	327	604	337	108	87	75	517
	481	817	554	2859	630	482	553	1272	551	3605	2468	642	3210	921	1307	2310	627	585	619	3310	1065	1075	28376	1193	13068	986	1341	1941	11986	2784	1334	10469	1187	9647	1073	26183	9227	2755	8234	11350	453	45	46	605	46	531	88	363	517
	636	1510	846	726	1380	644	3509	1705	717	543	639	2074	490	1930	1054	1161	1705	993	1226	641	1108	979	13140	1176	26649	1065	1213	7233	13336	1104	133986	11143	9436	1961	4665	10560	1225	4466	1024	19527	69	45	57	604	58	108	87	49	517
	2121	1136	3347	3081	3158	2876	569	995	1255	3457	1686	1701	648	829	1585	3342	1299	3350	3270	2284	3527	1889	12877	1944	17684	3144	14983	1214	12232	1131	1113	11469	3520	6511	976	11592	2420	21102	2479	11534	453	44	82	604	95	531	86	75	517
	797	1812	474	659	497	560	3550	2198	1232	595	1202	3093	1853	1610	816	635	3334	477	480	1238	1072	1066	11991	3964	10896	989	3978	2801	10886	1078	1235	11267	2639	44154	3358	19847	13747	1040	1026	10485	69	45	328	604	336	108	87	363	517
	3364	884	611	2482	663	917	553	731	1282	3623	3310	661	931	1049	1586	1993	481	618	624	3342	3405	1052	71152	1171	11601	997	22281	3010	20123	1068	1123	10915	5801	6354	1026	11606	1091	1155	1037	11086	453	45	46	605	46	531	89	49	517
	482	1754	1191	919	2475	3420	3508	1252	1176	542	480	2611	3345	2015	815	2511	637	1266	1269	638	2023	1080	58182	1130	11929	1028	43738	8036	11301	1255	1083	11800	1248	18365	1002	18478	2066	1039	1034	12066	69	45	57	604	58	108	87	75	517
	641	920	3317	3284	630	477	570	1759	1436	3393	628	847	476	790	1583	940	2270	3276	3248	2204	1180	1012	12039	1154	11286	1821	21266	1090	11736	1251	12014	21511	16583	5328	1784	12060	6404	1185	1132	11981	453	44	84	604	95	531	87	363	517
	2357	1851	476	629	1382	632	3551	953	968	617	1418	3259	616	1440	816	3330	720	482	483	1431	2019	1125	99289	1038	11091	1048	10389	5244	26513	1092	45465	13311	9285	21262	1071	19039	1910	6081	1143	18775	69	45	327	604	337	108	86	49	517
	693	862	616	1633	3155	2073	552	2156	2422	3663	3156	635	1225	1255	1590	636	3319	632	629	3286	1088	1087	11805	1788	26242	1082	9627	1796	10519	3460	1340	11426	1923	1163	1035	12043	1793	5402	1168	11237	453	45	46	605	46	531	87	75	517
	3262	1681	1242	3121	497	827	3508	746	560	539	500	1826	3286	1616	813	2018	482	1463	1340	642	3146	1027	12605	1086	11384	1075	1966	3352	11589	2561	7733	10985	36540	5263	2576	10951	1051	1806	1023	10660	69	45	56	604	58	108	87	363	517
	492	972	3297	651	664	3402	569	1316	738	3188	677	2949	481	1044	1574	2333	641	2960	3193	2359	4942	1003	53322	1209	11822	1064	6509	2041	12230	1114	3648	19658	3339	1212	1099	11067	16110	1180	3343	11668	453	45	83	604	95	531	87	49	517
	666	1932	478	2224	2536	478	3553	1587	1373	690	3088	700	626	2019	822	1128	2518	532	490	1118	1098	1048	33598	1113	18588	1834	8652	1105	19247	1051	61047	11474	3105	36381	1071	20044	1177	2011	1093	18806	69	44	328	604	336	108	88	75	517
	3162	820	620	1205	615	633	552	1111	1039	3771	512	3019	1345	788	1617	3345	638	766	647	3359	1124	1029	11660	2588	11647	1119	1177	1920	11266	1180	28114	11710	2714	7695	1821	12186	6583	1220	1030	12224	453	45	46	605	46	531	89	363	517
	508	1525	1290	3294	1196	2201	3506	2110	2089	537	707	679	3215	1432	797	634	2330	3294	1667	637	15003	1208	56632	5453	11297	1149	12415	1161	11584	1065	1202	10715	1906	2797	995	25526	9207	1088	1166	11124	69	45	57	604	58	108	86	49	517
	711	1119	3274	629	3290	757	570	764	635	2540	3226	2889	490	1267	1504	1986	698	481	1164	2165	4260	1180	54043	1218	11204	1996	5804	4978	12105	1105	7696	20931	12406	19530	1028	10635	6389	1044	1095	11650	453	45	82	604	95	531	88	75	517
	3291	1842	480	1616	480	3366	3554	1396	934	1463	490	721	646	1588	868	2558	3286	627	3294	1564	1128	1044	12176	2527	32924	1038	16088	1094	26797	5124	5078	12315	12149	1177	981	27904	8024	5835	1131	34477	69	44	327	604	337	108	87	363	517
	489	867	626	3132	622	480	552	1404	2473	3832	650	3089	1784	1071	1786	905	486	1391	478	3231	1106	1224	10965	7910	11451	3457	7211	1067	18915	1879	14278	11233	30571	5101	3158	12407	8579	1235	8774	10517	453	45	46	605	46	531	88	49	517
	656	1698	1370	649	1274	638	3505	1388	551	536	2132	661	1006	1994	718	3317	651	3180	618	648	1200	1149	26578	1103	11125	1055	17529	1039	11861	1042	1162	18866	19984	29889	1078	11192	1099	1206	1044	10913	69	45	57	604	58	108	86	75	517
	3052	960	3214	2160	3254	2571	570	1420	718	2367	759	2632	3342	799	1170	636	2984	495	1216	2551	11808	1106	11801	8651	10806	1001	23829	4526	10894	3941	5107	11522	1922	35647	965	18250	4434	4207	2954	11007	453	45	83	604	95	531	87	363	517
	527	1917	488	1336	483	629	3555	1357	1262	3539	3296	836	477	1481	1282	2050	536	663	3274	924	2751	1001	26881	1046	10595	3461	2612	5025	12007	1299	1262	10858	1156	4167	1851	12904	1170	9574	1099	11106	69	44	327	604	337	108	87	49	517
	771	827	644	3260	631	1933	551	1487	1216	561	481	3250	616	1197	1088	2103	806	2720	480	3337	1156	1876	12212	1152	11629	1084	44167	1064	27990	1192	1982	11700	1174	8672	1036	33459	3384	1129	4509	11196	453	45	46	605	46	531	88	75	517
	3349	1551	1836	631	1387	937	3504	1244	1322	3563	631	636	1228	1754	1485	1756	3381	577	622	638	1986	986	11459	2713	19608	1844	7690	1053	11377	1008	1911	18802	1213	1174	1075	10581	1001	2678	2834	11670	69	45	57	604	58	108	88	363	517
	483	1091	945	1676	3146	3422	571	1782	1109	551	1471	1849	3285	932	882	3095	477	952	1259	2216	1191	997	11398	6405	11483	1893	2803	3969	18629	1067	1100	10959	1159	9491	1082	11707	2756	19185	1111	10490	453	45	82	604	94	531	87	49	517
	643	1886	3362	3090	499	477	3556	936	1712	3537	2972	2904	481	1951	1824	669	630	3351	3254	1397	1217	1193	19111	1143	12337	1074	19497	1158	12020	1068	4212	11202	1084	12890	1019	11035	4454	4151	1088	11579	69	44	328	604	337	108	87	75	517
	2520	843	472	657	667	631	551	2125	772	562	531	715	626	818	704	2869	1812	477	482	3298	11300	1047	20985	18475	11038	1862	1203	1167	13067	1815	4665	11074	1908	32827	1126	11935	21130	1931	1359	19264	453	45	46	605	46	531	87	363	517
	642	1612	610	2429	2699	2065	3502	758	1605	3565	767	3074	1348	1564	1115	742	1062	618	627	641	9427	1067	96155	1143	24892	1067	5100	1153	11976	1020	5769	10909	5444	32631	1081	11252	1044	6641	1112	39530	69	45	57	604	58	108	88	49	517
	2490	1031	1174	961	578	833	572	1369	833	550	3302	665	3212	1097	1411	3167	3401	1264	1319	2322	1114	1060	40871	1964	10954	2498	29876	1101	11171	1054	1220	10876	1886	67775	1021	11228	1114	16029	1086	10938	453	45	84	604	95	531	86	75	517
	650	1943	3323	3297	944	3403	3557	1462	2111	3536	481	2703	490	1960	943	654	477	3277	3213	1172	1104	991	70732	3877	11472	1040	35668	16507	18699	2192	1131	10794	1071	73943	996	17886	1024	4483	1160	19752	69	44	327	604	337	108	88	363	517
	2922	814	475	628	3339	478	551	1282	629	563	629	799	647	814	1861	2619	627	482	488	3354	1339	1066	116056	1208	18845	1034	3363	1077	11142	1183	15931	12169	20652	1104	1045	12220	1983	8064	1850	11715	453	45	46	605	46	531	86	49	517
	551	1503	615	1612	475	633	3500	1675	916	3566	1445	3217	1822	1546	691	864	1719	632	639	637	1894	1189	11661	4096	12355	1816	20121	1040	10483	7969	1213	11810	4490	11641	1035	11396	1111	1115	5323	19071	69	45	57	604	58	108	87	75	517
	864	1145	1232	3135	615	2183	573	1022	2472	550	3090	639	963	1116	1069	3297	1255	1458	1505	2177	20169	1106	48984	5894	18036	1041	44195	2024	11587	1143	45452	11642	22544	30028	1146	11082	1250	1177	1067	18415	453	45	82	604	95	531	89	363	517
	3389	1795	3301	648	1189	766	3559	2200	551	3534	512	1960	3345	1928	1540	637	3351	2988	1995	1519	1949	1008	18189	1113	18922	1027	34167	1172	10786	1087	17397	11809	13390	19287	1103	11233	1128	10438	1980	11994	69	44	328	604	336	108	87	49	517
	481	894	477	2145	3293	3372	550	731	718	564	706	2448	476	830	843	2105	479	527	813	3251	1109	1022	12346	1108	11298	1002	67731	4604	11690	1048	21478	12858	4242	1252	1024	11237	1902	1127	1046	11496	453	45	46	605	46	531	87	75	517
	637	1786	619	1374	479	479	3499	1247	1262	3568	3223	961	616	1614	1703	1751	634	751	3304	646	1231	1067	10893	2599	10601	1038	34384	4525	10705	1897	1217	17808	11248	7803	974	11307	4547	6554	995	11500	69	45	57	604	58	108	87	363	517
	2147	900	1279	3247	622	637	573	1773	1217	549	490	3309	1225	1046	754	3099	2043	3281	477	2477	1168	1133	11536	7984	27391	1055	39603	1146	49192	1114	34609	11095	1105	3637	5291	10799	14256	8521	2808	10797	453	45	83	604	95	531	86	49	517
	783	1800	3280	633	1268	2501	3560	942	1317	3531	651	631	3286	2017	1311	668	836	482	617	985	13158	1012	28851	1896	10929	989	1100	2835	10994	4377	8266	10681	1072	61060	1854	10824	1181	2582	3226	10632	69	45	327	604	337	108	87	75	517
	3356	891	479	1703	3257	648	551	2140	1118	565	2190	1719	481	789	1050	2858	3392	631	1198	3354	6328	1001	12147	2766	11211	1068	11674	4985	11023	1161	7764	11026	4066	30110	1013	11218	1134	2747	1045	11125	453	44	46	605	46	531	88	363	517
	483	1774	624	3067	483	3034	3496	752	1667	3571	733	3078	625	1435	1600	746	477	1440	3282	637	1137	1038	12271	3021	11028	7285	12984	1907	10904	1099	1863	11158	1069	1149	1025	11072	1130	1788	7845	11196	69	45	57	604	58	108	87	49	517
	641	907	1347	662	630	530	574	1344	796	548	3269	664	1345	1263	807	3175	628	3070	479	2177	14534	2908	20366	8132	11098	1247	8372	1069	10800	1784	3273	19293	2000	5774	1016	48931	1041	7992	1132	13220	453	45	82	604	95	531	87	75	517
	2438	1820	3236	2569	1374	790	3562	1519	1794	3529	485	2685	3216	1598	1545	652	1755	513	621	1518	1097	1034	12159	1126	10801	1128	8621	4929	27386	3445	1190	11600	1098	5931	1010	11096	5140	1033	1111	17652	69	45	328	604	337	108	88	363	517
	667	879	485	862	3167	3384	550	1197	735	566	636	808	489	1061	840	2586	1165	710	1242	3252	1185	1129	29495	1183	10710	1030	7405	9548	11909	3263	2611	10999	44699	13408	1060	18486	13854	2635	1052	10936	453	44	46	605	46	531	88	49	517
	3162	1741	637	3255	495	479	3493	1910	1353	3572	1616	3226	646	2005	1689	886	3379	3222	3262	645	1084	1810	181711	2555	11901	1170	1210	5433	11628	1095	9719	27998	2731	1155	1129	11273	6305	1250	1111	10636	69	45	57	604	58	108	87	75	517
	508	929	1588	632	660	635	576	857	1064	548	1431	638	1774	794	761	3308	478	489	481	2475	1073	1040	17524	7174	11324	1017	1896	1105	18115	1072	8449	12578	1161	5090	1048	11979	1839	1112	5874	10823	453	45	83	604	95	531	86	363	517
	710	1871	1475	1685	2298	2356	3564	1856	1953	3525	3129	1925	1018	1457	1337	637	630	648	625	987	2487	3373	84644	2031	11946	1101	8769	3210	11632	1157	29153	11347	1878	1123	1074	11934	1164	2669	1932	11268	69	45	327	604	336	108	87	49	517
	3292	851	2824	3083	683	694	550	888	675	568	505	2653	3341	1230	1019	2072	1822	1924	1292	3354	1080	1155	57338	7880	12802	1215	2041	2673	10745	1982	37672	11416	1169	7680	1744	13547	1119	3468	1161	19340	453	44	46	605	46	531	87	75	517
	488	1642	554	658	3054	3298	3490	1986	1075	3576	689	824	477	1677	1693	1944	1047	879	3234	637	1084	1202	101968	1107	11863	1045	7040	1163	17285	1088	9944	11460	2730	7077	1016	12753	1042	1191	9350	11424	69	45	57	604	58	108	88	363	517
	656	1004	843	2475	513	487	577	817	1896	547	3167	3241	616	990	759	2765	3404	3344	485	2177	17208	1156	41160	1139	10973	1072	3636	1109	11243	1064	3670	11602	10806	5734	1057	11312	2559	2813	3225	10281	453	45	83	604	95	531	89	49	517
	3051	1947	3348	925	706	655	3567	1666	695	3521	499	637	1230	2024	1329	786	476	477	633	1520	15763	1739	11345	4622	11615	4231	61062	5465	11041	1049	12378	10988	3001	9957	1149	10866	14304	2850	1080	17435	69	45	327	605	337	108	86	75	517
	528	813	473	3285	3190	3139	549	1030	1151	570	672	1877	3284	786	1028	3231	627	619	1397	3251	7698	1025	88723	10962	17493	1025	30108	9332	19330	1864	1952	11283	9923	7672	1030	19573	4724	7841	1069	10902	453	44	46	604	46	531	88	363	517
	771	1496	611	630	492	513	3486	2199	1523	3579	3034	2835	481	1423	1668	644	1708	1274	3098	646	1072	1085	18416	5294	11415	1074	1116	1879	11674	1057	8339	10936	1162	1153	998	11127	12292	17708	1074	11309	69	45	57	604	58	108	87	49	517
	3350	1153	1193	1628	651	727	579	731	891	546	520	741	626	1282	771	2338	1291	3272	505	2479	1165	4790	44366	2620	11084	1021	5830	1148	18493	1038	167677	11900	12339	7403	1056	11077	1199	5827	1117	11299	453	45	82	604	95	531	87	75	517
	483	1778	3316	3124	1897	3339	3569	1250	2426	3515	734	3135	1351	1553	1381	1121	3337	483	682	983	1212	2051	30001	1224	13038	1000	1261	1913	19522	1093	6261	11696	10222	37304	5784	11222	3118	20268	1777	11802	69	45	328	605	336	108	88	363	517
	643	905	476	650	886	482	549	1764	560	573	3269	652	3210	1108	971	3345	481	633	3012	3353	8156	1907	10789	1095	26456	1058	4603	12554	11627	1860	33665	11080	1925	18153	982	12662	8072	1048	1097	11242	453	44	46	604	46	531	87	49	517
	2514	1815	616	2211	3333	643	3482	949	736	3583	485	2374	490	1942	1819	635	636	1483	519	637	1106	1067	11291	9650	11083	1101	18967	6489	11484	1081	1070	11714	2805	21475	998	40477	1096	17842	1855	11560	69	45	57	604	58	108	86	75	517
	644	882	1243	1231	476	2871	580	2151	1362	546	636	1030	648	823	706	1985	2217	2781	721	2179	1866	8971	42160	1099	11521	1078	9531	1155	11443	1092	1136	19937	7175	1167	996	26115	1230	1083	1746	11406	453	45	84	605	95	531	87	363	517
	2589	1749	3297	3288	615	561	3574	748	1053	3507	1615	3320	1850	1583	1122	2564	742	565	3212	1514	1891	1029	11948	1125	44741	2667	7134	1938	11118	9274	1110	12352	1219	34680	1733	11070	10402	2093	1144	11639	69	45	327	604	337	108	89	49	517
	623	924	477	629	1197	922	548	1325	2012	576	1435	630	934	1076	1396	901	3341	891	488	3253	5043	1066	12206	2692	35705	1063	5691	4922	11912	1042	1140	11473	4036	8262	985	11638	1129	1105	2813	10536	453	45	46	604	46	531	86	75	517
	1585	1859	620	1624	3290	3421	3475	1565	657	3589	3120	1703	3345	1988	956	3314	481	3347	639	646	1144	1035	45062	2710	56374	1134	16854	4287	11427	2465	10536	10858	1096	7781	1013	27970	6555	2682	1026	10589	69	44	56	604	58	108	88	363	517
	2424	857	1292	3127	479	478	583	1136	1006	545	507	3092	476	802	1846	637	636	477	1512	2470	1086	1165	12195	1193	18871	1081	11655	1255	12717	999	11247	11092	7007	1850	1199	18604	8516	1159	975	10720	453	45	83	605	94	531	86	49	517
	670	1664	3273	650	622	631	3578	2062	2284	3495	692	661	616	1491	696	2054	2158	618	1921	992	1261	1855	10967	7722	12481	1281	34999	3142	34505	2592	20786	10621	10284	3209	1086	11210	2569	4210	1977	11448	69	45	328	604	337	108	88	75	517
	3190	986	480	2192	1275	2068	548	783	588	581	3181	2614	1225	1183	1088	2067	769	1271	861	3354	1054	1209	48208	5495	11404	2819	1204	9883	11327	3450	14090	12039	8985	12263	1725	54303	11043	1850	1145	11502	453	45	46	604	46	531	86	363	517
	503	1941	626	1265	3254	831	3467	1493	804	3598	497	846	3287	1787	1482	1980	3362	3274	3321	637	1093	1083	11301	1087	10844	1880	17711	1095	11178	1197	14345	11440	1122	9756	1024	11032	2590	12151	1113	12570	69	44	57	604	58	108	88	49	517
	698	816	1374	3281	483	3402	586	1235	1857	544	667	3257	480	910	884	2592	479	483	476	2176	1069	1005	18310	1852	27850	2514	20693	1864	21311	1062	26153	11404	6648	29144	1061	11023	1871	6362	1164	18901	453	45	83	605	95	531	88	75	517
	3270	1507	3210	629	630	478	3584	1807	709	3474	2925	635	626	1900	1831	882	632	632	614	1525	1120	2600	11405	4798	12071	1151	1161	1034	11532	1085	1096	39683	1078	37687	1834	18842	9317	4113	1119	11672	69	45	327	604	337	108	86	363	517
	491	1139	489	1638	1389	633	547	919	1219	589	540	1830	1345	844	701	3306	1939	1474	1172	3249	1828	1106	11422	1263	18457	3030	34690	1184	11360	1057	23892	26025	25433	9949	1133	10627	1091	3119	1072	10515	453	45	46	604	46	531	87	49	517
	663	1805	646	3118	3144	2192	3455	2085	1312	3613	794	2942	3215	1672	1107	637	914	2870	3292	645	3244	1081	12713	1939	84011	1057	8257	1851	10894	1696	9059	10940	15610	1172	1108	19250	2057	1266	1940	11246	69	44	57	604	58	108	88	75	517
	3138	888	1888	651	499	762	591	774	1127	542	3320	703	490	994	1434	2078	3409	548	478	2487	1152	1199	49715	1082	39550	1057	7839	1104	11674	6942	8722	11913	21326	1160	2031	26287	4369	9396	1106	11939	453	45	83	605	94	531	88	363	517
	512	1768	897	2248	668	3368	3591	1443	1625	3432	480	3028	646	2027	923	1904	476	823	619	977	1160	1098	56452	6207	10651	1038	2628	1216	11523	8597	21326	28691	1854	11987	1050	11985	3514	4345	4545	11702	69	45	327	604	337	108	87	49	517
	723	911	3358	1167	2736	480	547	1315	820	604	625	677	1780	784	1865	2887	627	3327	1221	3351	1120	1124	32054	1131	10919	1774	15930	1111	11792	1214	6289	11585	9405	2681	1114	11807	5039	1252	1100	18063	453	45	46	604	46	531	87	75	517
	3307	1831	473	3300	570	638	3439	1590	2005	3640	1387	2862	1010	1419	689	735	1691	478	3272	638	1097	997	11580	3988	19327	6715	1152	965	11849	1106	1149	18419	12998	9330	1051	10444	16226	6361	1832	41029	69	44	57	604	58	108	87	363	517
	487	873	610	629	908	2534	597	1107	659	540	3201	731	3342	1289	1065	3154	1348	622	480	2181	1081	1056	18076	10803	11253	1097	7303	2088	11102	1015	3169	11886	2027	65031	1002	11479	3484	17864	1898	11398	453	45	83	605	95	531	87	49	517
	651	1720	1178	1606	3336	639	3602	2117	1013	3323	493	3112	477	1540	1555	656	3312	1303	623	1504	12183	5881	11582	1092	10741	995	29145	1126	11072	1054	15602	10677	1908	2037	977	10868	1110	8483	1084	10809	69	45	327	604	337	108	89	75	517
	2952	944	3321	3138	476	2613	546	761	2248	641	660	657	616	1123	833	2672	483	3256	1265	3257	1045	999	12533	1116	11708	1006	37690	1160	10600	1100	1285	20130	4291	5048	2578	27004	1173	39246	991	10932	453	45	46	604	46	531	86	363	517
	546	1896	476	648	615	618	3413	1384	596	3702	2653	2507	1229	1914	1664	834	643	485	3250	645	1139	1012	11734	5467	11756	1074	24213	9098	12198	4340	1234	11579	9552	1307	1123	12165	2630	3331	11443	10801	69	44	57	604	58	108	88	49	517
	839	837	615	2124	1192	1543	606	1430	824	538	594	914	3285	837	773	3275	2631	637	483	2454	1151	1807	34821	9344	24612	1954	2703	1095	19430	1103	34558	12098	1132	16461	1085	11905	1092	3080	1052	11663	453	45	83	605	95	531	87	75	517
	3382	1593	1234	1432	3292	3085	3619	1337	2034	2915	1055	3295	480	1641	1392	640	609	1578	628	1008	1082	1020	11071	1877	34040	2685	9364	1143	11010	1868	8216	12269	5240	77789	1083	11610	1044	6420	1893	19846	69	45	327	604	336	108	86	363	517
	482	1049	3300	3225	479	521	544	1534	650	826	3349	632	627	1020	961	2169	1312	1586	1331	3356	6314	1133	11312	1139	10779	5081	65019	1153	10896	1217	28095	11076	5748	6295	1849	11666	3390	1111	4310	11579	453	45	46	604	46	531	87	49	517
	637	1933	478	635	622	758	3365	1177	983	3881	477	1745	1349	2030	1836	1476	3328	1531	3202	637	1053	1000	89182	1910	41686	2667	1953	3179	11433	2514	1214	10843	2079	33606	1241	11600	4110	1999	1122	11575	69	45	57	605	58	108	88	75	517
	2199	819	619	1759	1271	3366	623	1966	2375	536	621	3054	3211	783	700	3254	482	2045	489	2171	1192	1087	11839	12529	11378	973	22899	2588	30347	2647	34166	11502	7835	1067	7114	10813	1167	1110	1171	10611	453	44	84	604	95	531	87	363	517
	757	1523	1280	3009	3256	480	3648	827	570	2297	1324	670	490	1415	1099	642	639	799	643	1544	1944	2044	19484	4247	12487	1111	42160	6488	11139	1108	10467	11758	1136	1140	1005	11033	1064	6448	1097	10817	69	45	327	604	337	108	88	49	517
	3340	1122	3280	677	483	638	543	1715	758	3562	3253	2782	647	1295	1451	2246	2347	3316	1581	3240	8523	1195	11273	1215	12313	1049	1191	7856	11729	4776	9650	18779	5819	1135	1063	10772	1145	12131	1088	11374	453	45	46	604	46	531	88	75	517
	483	1837	479	2822	630	2569	3260	987	1505	551	487	763	1830	1525	909	1275	691	479	1420	647	2754	992	10958	4121	11006	1005	1796	2653	10950	1148	1211	11657	8627	1127	1812	10864	12214	9386	1080	11093	69	45	57	605	58	108	87	363	517
	645	869	624	740	1380	629	659	2194	905	3539	641	3171	954	1141	1867	3320	3276	623	3024	2517	2071	1076	12329	4256	11144	1020	1211	5559	11520	3439	1101	11097	1132	9306	1051	11930	4071	1954	1840	11283	453	44	83	604	95	531	87	49	517
	2632	1707	1351	3114	3158	1960	3706	733	2458	561	1751	646	3346	1879	688	636	487	1329	517	950	1139	1082	27041	3474	19031	1130	31442	1129	11103	3146	6096	10864	1860	1142	1047	19949	1876	19219	1276	26010	69	45	327	604	336	108	87	75	517
	613	953	3232	652	497	912	542	1257	554	3563	1076	2165	476	855	1063	2042	655	3239	714	3346	1225	1010	43792	1209	19108	1090	6318	1139	11280	1102	23617	25881	5484	8562	989	28525	1881	19975	1075	26600	453	45	46	605	46	531	86	363	517
	1357	1910	486	2272	663	3421	2997	1743	723	551	3345	1372	616	1717	1560	2157	3067	487	3200	637	1193	1110	18927	3292	11116	1046	33576	1121	26310	5144	20529	10901	2494	1999	1033	19655	1190	1878	971	18760	69	45	57	604	58	108	88	49	517
	3297	831	638	1131	2476	477	771	965	1290	3538	478	3263	1224	959	830	1520	522	642	489	2196	7180	1128	11932	2818	12295	1096	1068	8512	34624	1132	7321	11212	1112	1099	1089	11957	19846	6494	12030	10903	453	44	83	604	94	531	88	75	517
	488	1566	1620	3305	630	631	3826	2174	1162	562	622	634	3287	1996	1652	3235	753	1707	644	1457	1065	1010	27898	1114	11394	1843	1144	1856	11000	1879	17402	12067	13032	1176	990	11969	1002	1182	1883	10744	69	45	327	604	337	108	87	363	517
	654	1075	1339	628	1376	2072	539	740	1486	3564	1330	1817	481	798	779	644	3350	1139	1608	3276	1829	977	20567	1099	11479	1075	1138	3285	10754	1853	5150	11365	1945	19261	1047	11281	2589	12537	1095	112778	453	45	46	605	46	531	88	49	517
	3021	1907	3242	1600	3164	828	2582	1288	921	550	3249	2965	625	1474	1421	2321	480	3323	1319	643	1084	1037	19432	1729	17434	1148	1118	2605	10543	4731	21346	11546	10164	14132	2584	11074	2098	3508	1077	11504	69	45	57	604	58	108	86	75	517
	533	832	484	3142	496	3402	1240	1660	2477	3536	487	695	1344	1206	934	1144	634	478	3213	2392	1907	1041	175867	1021	11927	1135	8390	1235	48497	1940	1197	11132	11206	13486	1814	25915	1135	1049	1105	11647	453	44	82	604	95	531	86	363	517
	790	1571	635	647	661	478	3871	1035	550	563	643	2995	3216	1734	1865	3344	2051	622	488	1076	13342	1758	17493	1337	11460	1006	10594	4011	12075	1197	6122	11228	1904	26223	2440	11230	1955	2001	1068	18024	69	45	328	604	336	108	88	49	517
	3362	1070	1541	2101	2366	633	540	2197	716	3565	1799	686	490	946	689	635	830	1313	639	3361	3056	1024	84634	1136	11387	1035	2726	1189	10176	6991	1155	11386	1170	25759	959	13868	3354	10012	989	10908	453	45	46	605	46	531	88	75	517
	482	1913	1819	1503	661	2197	2496	732	1253	550	1009	2941	645	1979	1065	1989	3391	3251	1507	636	1136	1166	57545	1036	11302	1022	20832	1888	11276	6309	35638	10894	1126	9066	1045	28807	3109	12702	2011	11549	69	45	57	604	58	108	86	363	517
	641	829	962	3194	2369	760	1680	1253	1235	3535	3355	704	1774	805	1553	2537	477	485	1969	2162	3937	1062	100935	1088	11307	1020	14145	4214	10941	4574	7708	10902	22215	8660	990	11368	1232	14263	1013	17313	453	44	83	604	95	531	88	49	517
	2387	1560	3362	639	660	3367	3739	1756	1276	563	477	3029	1019	1509	835	920	628	639	829	1577	1111	1111	151919	1240	10980	1021	13470	7405	11641	1070	2841	10783	3438	21433	1058	11125	2050	13468	1050	11219	69	45	328	605	337	108	87	75	517
	683	1082	473	1859	2331	480	541	955	1188	3567	620	677	3341	1161	1671	3323	1761	1619	3311	3225	7029	1044	12199	1177	10837	1018	26268	6274	10884	1089	17366	10665	1168	6228	1010	32599	1140	15528	3639	11335	453	45	46	604	46	531	87	363	517
	3236	1899	609	2821	672	637	2850	2159	1401	550	1314	2858	477	1838	769	636	1154	1379	477	649	9540	1913	11536	3535	10814	1035	25724	1844	11474	1198	4948	49723	1118	1161	968	11641	1909	1094	2698	19249	69	45	56	604	58	108	87	49	517
	496	836	1174	740	2855	2554	863	745	1004	3532	3259	732	616	878	1376	2035	3382	3194	615	2573	1100	1078	11393	1117	11432	992	9069	1801	11312	1160	3451	11154	21231	3154	1057	11306	1117	1067	1170	25965	453	45	83	604	94	531	87	75	517
	676	1586	3323	3115	548	633	3874	1310	2284	565	486	3116	1230	1802	977	2212	477	493	1187	908	1138	1047	18401	4720	11683	2586	8660	2587	11484	1818	65522	18789	1149	15631	3075	10877	1203	3497	1035	11474	69	44	328	605	338	108	88	363	517
	3216	1055	475	651	814	2234	540	1602	588	3568	639	656	3284	900	1804	1353	630	658	3286	3330	5449	3663	12579	1088	11567	1903	21427	1991	12102	2799	5754	11556	4005	9455	1103	10530	4943	17474	1019	10808	453	45	46	604	46	531	87	49	517
	499	1928	615	2267	3311	743	2492	1095	804	549	1691	2489	481	1874	712	3298	1804	2437	479	639	7092	1859	19565	1942	11873	1185	6227	1141	10498	2481	1983	11382	1181	2076	1068	11380	1085	1240	1970	11341	69	45	57	604	57	108	87	75	517
	685	822	1230	1139	478	3354	1721	2137	1864	3531	1191	928	627	858	1143	638	1075	645	620	2231	1119	967	11739	1193	26386	1146	1173	1185	11256	1892	28610	11471	1162	16424	1066	19836	1129	1163	1110	11270	453	45	82	605	94	531	88	363	517
	3244	1531	3302	3304	618	481	3725	753	707	565	3314	3299	1351	1729	1342	2099	3399	1822	1232	1356	1798	1069	12388	7800	11496	1076	3151	8270	11908	1078	65523	27365	1169	1249	1051	11591	1122	1118	1022	11381	69	44	327	604	337	108	88	49	517
	495	1112	477	628	1231	640	541	1348	1207	3571	480	632	3209	950	1012	1776	477	972	3267	3311	1050	1095	18031	1102	11654	1101	15633	6968	11070	1095	6394	11120	3746	1245	1097	18372	9460	2632	2861	26654	453	45	46	604	46	531	86	75	517
	673	1855	619	1601	3276	2715	2911	1509	1344	549	626	1736	490	1984	1712	3078	627	3351	481	640	1178	1035	18289	1126	18527	1006	1339	1970	22136	6323	1331	11023	8258	12607	1141	12508	3400	9504	1038	10551	69	45	57	604	58	108	88	363	517
	3202	859	1276	3142	480	594	821	1211	1077	3527	1405	3063	648	803	750	673	1724	477	623	2284	1144	1088	70212	1135	11646	969	1209	14249	49657	1092	133989	18809	4949	44486	1043	26380	17868	24010	2458	11283	453	45	82	605	95	531	88	49	517
	502	1674	3282	647	625	1156	3856	1873	1880	567	3177	667	1854	1499	1294	2912	1241	618	1279	1240	1100	1037	12409	3138	11313	1075	15026	2040	27792	1054	1113	10825	2699	21239	992	20225	8487	1072	1030	11306	69	44	328	604	336	108	87	75	517
	691	979	479	2106	1311	3394	540	877	701	3574	498	2750	931	1173	1072	725	3356	1265	3242	3341	3373	1781	10976	4937	11269	1047	4562	1080	11406	5079	1232	11181	1911	10393	1031	11412	35597	2539	1102	11921	453	45	46	604	46	531	87	363	517
	3258	1936	623	1487	3231	478	2521	1947	1178	547	668	777	3344	1810	1531	3134	479	3276	484	638	1232	1140	46961	2017	32941	989	1847	1179	26644	1200	1123	11784	2656	9647	1048	19321	1833	1150	1122	12449	69	45	57	604	58	108	87	49	517
	492	818	1342	3202	486	634	1486	837	1430	3524	2960	3191	477	895	849	660	633	483	630	2205	1243	1104	11937	1083	11445	998	4010	1200	10536	1146	1085	26297	1913	1961	1790	10886	1079	13164	4652	19459	453	45	83	605	95	531	87	75	517
	668	1515	3240	638	638	2272	3804	1764	974	568	533	643	616	1859	1728	2749	1996	631	1360	1429	6966	1046	11848	1035	11120	983	1192	6023	11266	1065	10568	10466	2528	6511	1017	10683	1087	1118	1132	11230	69	44	328	604	337	108	88	363	517
	3173	1130	485	1833	1506	726	540	949	2403	3577	774	2065	1225	866	743	794	868	1460	3169	3286	1242	1120	11369	15685	10812	1031	7206	1226	11362	4068	46913	11126	1107	44154	1172	11355	1056	7403	1110	18896	453	45	46	604	46	531	86	49	517
	506	1823	635	2886	2123	3339	2633	2151	564	547	3307	1741	3286	1762	1264	3239	3401	2982	494	643	4859	1115	137375	3441	10595	2361	1273	1117	12030	1080	1309	11474	1056	6355	1059	10775	1842	7588	1057	21390	69	45	57	604	58	108	87	75	517
	705	877	1560	716	751	482	1119	749	746	3518	480	3058	481	927	1113	644	477	528	655	2356	10017	1085	40117	1111	11628	1095	7619	1054	12231	1157	7764	11260	1092	18364	1104	49367	1051	8731	1220	18719	453	45	83	605	94	531	89	363	517
	3284	1734	1649	3053	3266	644	3892	1324	1423	571	628	669	626	1941	1418	2303	627	754	1952	1121	1135	1825	27737	2003	19608	1011	42251	4201	19396	1064	3643	10936	3554	5324	1030	10954	1099	7393	1106	18362	69	44	327	604	338	108	87	49	517
	490	934	1250	666	482	2875	539	1565	981	3581	1428	2766	1345	823	936	1172	1718	3284	840	3359	5400	3369	20239	1900	11483	1038	21266	1236	11342	1162	61051	11805	1096	21267	1828	11008	1046	1191	1013	11165	453	45	46	604	46	531	87	75	517
	658	1880	3293	2640	627	560	2466	1137	2385	546	3137	770	3215	1586	1868	3340	1258	482	3314	637	1140	1056	54268	1099	12337	1014	10389	1200	19283	2963	28114	21369	1793	1167	1792	10827	2728	2735	1031	19140	69	45	57	604	57	108	86	363	517
	3087	846	478	821	1344	918	2149	2060	568	3512	503	3182	489	1073	688	635	3349	629	477	2166	8960	1966	29356	2759	11038	1020	9627	1995	13306	1081	1202	28352	1057	5256	1048	11091	2010	1895	1048	11331	453	45	82	605	94	531	89	49	517
	521	1625	621	3225	3203	3420	3580	784	754	574	686	644	647	1992	1063	1996	480	1429	615	1562	1196	3549	22495	1920	24890	1044	1966	1100	11809	1040	7695	11508	4737	1216	974	12121	13073	1260	1016	10672	69	45	328	604	337	108	86	75	517
	750	1019	1300	635	490	478	548	1495	1470	3585	3148	2111	1784	800	1559	2492	634	3106	1181	3232	2625	1823	27884	3285	10955	1917	6509	1956	10850	1191	5079	10768	2628	2784	1174	11269	1831	1974	1853	11790	453	44	46	604	46	531	88	363	517
	3335	1947	3268	1759	647	631	3463	1231	935	545	502	1539	1005	1484	831	956	2055	508	3288	648	3237	1836	11969	2570	11473	1071	8653	1127	10678	1264	14278	11623	14290	1941	1734	10461	1852	4154	1112	10566	69	45	57	604	58	108	86	49	517
	484	813	481	3009	1733	2072	588	1818	2474	3504	680	3193	3343	1192	1656	3334	828	693	479	2547	1087	1031	10619	1284	18846	4014	1180	1784	10681	1858	1162	11283	5807	31654	1097	11875	7647	7770	1197	19541	453	45	83	605	95	531	87	75	517
	645	1496	627	677	1063	828	3586	912	551	577	3117	643	476	1767	776	635	3390	3173	619	927	1821	1024	11563	3992	12354	1017	12346	2598	27141	6498	5107	11221	2655	7695	1822	11115	9389	3524	1104	11576	69	45	327	604	336	108	88	363	517
	2695	1153	1394	2820	3328	3402	547	2067	717	3593	506	2056	617	923	1413	2010	477	496	1228	3338	1087	1868	49025	3126	18037	1110	21967	3527	11205	1170	1226	35691	24939	2797	1154	11449	1963	10254	1090	12121	453	44	46	604	46	531	87	49	517
	598	1779	3183	741	476	478	3450	781	1258	544	695	1791	1227	1933	941	2400	628	667	3269	638	7064	1127	18188	2719	18914	1064	7202	3409	10522	1063	7559	39248	1165	19537	1029	10937	1106	5521	1041	11524	69	45	57	605	58	108	87	75	517
	1170	904	493	3116	616	633	593	1481	1224	3488	3189	3001	3285	827	1864	1043	1763	2832	481	2213	2767	6051	12348	1982	11305	1212	17529	1936	10965	1833	7066	10614	1243	1180	1878	11667	2591	3483	1117	10688	453	45	84	604	95	531	87	363	517
	3368	1812	656	651	1204	2198	3595	1252	1300	584	495	685	481	1603	689	3347	1150	555	623	1404	4440	1017	10892	1100	10601	1125	23829	1044	11052	1101	5740	36354	2016	5937	1119	17467	1109	1074	1106	10598	69	45	327	604	337	108	89	49	517
	482	884	2423	2260	3287	759	546	1758	1146	3603	664	2929	626	1056	1066	635	3383	849	1273	3295	13076	1052	11536	4839	27392	1133	2611	17183	11103	1037	9890	11548	1100	29043	1059	11559	10894	1836	1783	10944	453	44	46	604	46	531	87	75	517
	639	1754	645	1149	479	3366	3431	954	1547	543	2842	707	1349	2010	1554	1982	477	3338	3245	642	1180	1182	28852	1866	10929	1842	44167	4964	11182	1060	21457	11739	1215	35647	6276	11145	4933	1144	1202	10482	69	45	57	605	58	108	87	363	517
	2330	920	1837	3303	623	480	599	2157	872	3462	555	3045	3212	792	834	2578	629	477	484	2329	1103	1140	12146	1077	11211	984	7690	1109	11716	3373	32911	11141	2683	4167	1029	12178	1782	1881	1092	11753	453	45	83	604	95	531	87	49	517
	703	1851	943	628	1281	638	3608	746	2359	593	852	672	490	1451	1668	891	1801	620	629	1161	6586	1117	12271	1070	11028	1229	2803	1069	10526	1850	17397	10861	9755	8672	1043	11446	1139	1960	1112	10688	69	45	327	604	336	108	88	75	517
	3280	862	3362	1603	3250	2563	545	1314	573	3621	3344	2814	647	1239	771	3311	1081	1286	1347	3355	2481	1789	20366	1184	11101	1105	19498	1177	11446	2751	21478	11074	3302	1175	1101	11195	1075	1107	3195	21454	453	44	46	605	46	531	87	363	517
	490	1681	473	3140	484	631	3399	1593	766	542	478	749	1821	1653	1383	637	3398	3266	3186	637	1108	1072	12158	1116	10799	1070	1199	1831	19352	1881	1217	12117	3111	9489	1015	11332	1129	1164	1057	21159	69	45	57	604	58	108	86	49	517
	660	973	609	647	632	2061	611	1104	1553	3403	622	3150	963	1010	970	2065	477	484	491	2174	6797	1851	29284	4522	10708	1076	5091	1073	63396	1133	34609	11134	7207	12891	1853	10788	1843	1187	1039	17745	453	45	83	604	94	531	87	75	517
	3104	1931	1175	2112	1404	835	3628	2122	867	614	1332	650	3345	2030	1819	1988	627	634	649	1530	4898	1064	181660	2566	11903	1155	29888	15886	10681	2479	8266	10480	4200	32827	1116	10763	1081	1964	1029	10907	69	45	327	604	337	108	87	363	517
	518	820	3322	1470	3110	3405	544	759	2344	3657	3248	2283	477	783	706	2545	1731	1515	1740	3247	1178	1077	17580	1998	11328	3658	35668	1081	10582	1096	7764	11557	1073	32631	1068	11217	1130	5296	1096	10840	453	44	46	605	46	531	88	49	517
	741	1525	475	3209	504	478	3335	1374	576	539	487	1142	616	1413	1122	915	1224	2279	1040	646	5091	1932	71331	1146	11949	1044	3363	13954	11068	1019	1863	10943	1165	67775	1049	11068	10181	1049	1140	10721	69	45	57	604	58	108	87	75	517
	3326	1119	615	637	683	632	633	1451	773	3227	643	3318	1224	1298	1393	3320	3361	695	3325	2494	1844	1038	12361	1187	12725	1085	20121	1905	11214	1065	3266	12112	1129	73943	1923	48237	1075	22195	1071	33944	453	45	84	604	95	531	88	363	517
	484	1841	1232	1807	3050	2176	3665	1301	1610	675	1809	630	3287	1519	959	636	479	3179	476	970	1121	1036	17857	8203	11931	1036	44195	1781	11167	1108	1198	11133	1137	1104	1069	11763	6619	31695	1030	11270	69	45	327	604	336	108	87	49	517
	647	867	3301	2938	514	770	543	1623	830	3752	997	1706	480	1148	1841	2040	632	496	613	3350	1154	1053	11355	1194	11019	1006	34167	1092	10682	1072	2637	11367	1093	11639	2021	18171	1123	8952	1096	11015	453	45	46	605	46	531	87	75	517
	2786	1700	477	699	708	3374	3187	1072	2083	537	3355	3089	626	1865	698	2171	1946	664	1168	638	1156	1057	140370	4282	11559	1038	67731	1098	10990	1129	9683	18675	12877	30030	1851	11585	13915	12902	6868	12850	69	44	57	604	58	108	88	363	517
	578	959	619	2983	3194	479	686	2168	636	2627	478	662	1344	863	1093	1473	908	2732	3293	2184	9128	1047	11817	1106	17505	1096	34384	1043	10817	1045	5623	11839	64994	19282	1109	12019	1118	6362	1099	17833	453	45	84	604	95	531	87	49	517
	1009	1916	1279	685	491	637	3743	742	939	1160	620	2633	3216	1747	1472	3255	3408	574	478	1494	9481	993	11317	1136	11418	1837	39603	1140	12390	1041	4298	11186	1999	1274	982	11936	13239	1161	1070	11034	69	45	327	604	337	108	86	75	517
	3398	828	3280	2892	650	2472	540	1298	2473	3907	1311	835	490	937	892	641	477	939	619	3261	1164	1001	10877	1077	11089	1022	1100	1897	12139	1038	1167	10986	6563	7784	1038	13497	1138	3093	1086	10624	453	45	46	605	46	531	87	363	517
	480	1553	479	714	1833	656	2837	1634	551	536	3261	3249	645	1962	1843	2242	626	3351	1217	645	1891	1101	27297	1938	12794	1000	11674	1073	11555	1130	26523	11200	1188	3643	1136	12860	12371	7272	1030	10782	69	44	57	604	58	108	87	49	517
	636	1088	624	3046	942	3160	874	1060	718	2251	485	636	1775	813	697	1285	1694	477	3274	2439	13569	1043	11730	1174	12062	1032	12984	1839	11378	1067	37672	11134	1875	61056	1252	11426	14271	1132	1183	11310	453	45	82	604	95	531	88	75	517
	2092	1890	1345	667	3339	508	3878	2179	1260	3574	639	1852	1018	1542	1090	3317	1338	618	480	1022	4047	1025	11584	5766	20239	1014	8372	1170	13215	2642	9944	11203	1803	30110	1035	10899	13463	5235	1042	19394	69	45	328	604	337	108	88	363	517
	813	841	3238	2676	476	717	539	739	1220	548	1682	2899	3341	1121	1480	637	3317	1264	622	3359	13685	1122	11798	1178	12376	1765	8621	7343	17645	4391	3671	10837	1049	1149	1057	40625	15514	5747	1119	11471	453	45	46	605	46	531	86	49	517
	3373	1605	484	803	614	3328	2486	1279	1311	3522	1213	717	476	1919	886	2049	482	3277	1261	636	18363	1011	26869	1144	11089	1096	7403	1117	11101	1042	12379	10797	1980	5774	1158	11970	1095	2117	1088	10240	69	44	57	604	57	108	87	75	517
	482	1037	637	3208	1190	483	1787	1683	1127	569	3306	3078	617	834	1833	2106	642	482	3253	2167	1963	1212	26359	1040	11243	3476	1218	1119	10637	1047	10305	11248	1160	5038	1917	12206	1059	8633	1019	17420	453	45	84	604	94	531	88	363	517
	639	1940	1582	637	3292	646	3702	1014	1625	3578	481	664	1230	1632	700	1741	2552	632	482	1558	6052	1031	53340	1061	11354	1146	1904	1140	10962	1035	167661	11032	7250	20564	1011	19850	2624	11418	1053	10899	69	45	327	605	337	108	88	49	517
	2280	816	1505	1812	479	2971	542	2202	820	546	628	2683	3284	1029	1104	3107	629	1459	628	3234	6001	1007	32796	1061	12206	1101	8751	2752	11122	1944	6261	42130	15745	1113	1050	28233	3301	1063	1807	11253	453	45	46	604	46	531	86	75	517
	722	1509	2348	2929	622	542	3016	730	2007	3517	1429	809	481	2027	1441	666	1794	2982	1323	648	10332	1064	11343	3340	11206	1113	2049	8114	19240	1047	33665	19081	1107	7666	1157	11942	1212	1112	2481	11340	69	44	56	604	58	108	88	363	517
	3306	1138	667	701	1268	833	762	1246	658	572	3132	3227	626	784	917	2836	1092	528	3210	2538	1126	1058	40755	1103	26649	993	7035	1105	11391	1967	1070	19388	20342	7082	1130	19429	1096	1086	991	11793	453	45	83	604	95	531	87	49	517
	487	1809	2929	2999	3258	3404	3817	1775	1012	3582	505	638	1351	1419	1870	755	3396	754	488	933	6555	991	70434	1157	11122	1136	3638	1848	10323	7015	1135	11258	1124	5735	1085	11237	8353	7492	2490	11244	69	45	328	605	336	108	88	75	517
	652	885	535	680	482	478	540	941	2249	545	687	1922	3210	1289	688	3190	477	3284	640	3341	8515	1233	12217	6013	11485	1076	61061	1950	17448	1759	1109	11557	7517	9957	1139	12207	1181	5487	1051	11561	453	45	46	604	46	531	87	363	517
	2960	1760	775	2854	630	633	2599	2136	596	3510	3160	2667	490	1539	1058	650	627	482	1533	638	2565	1114	10964	1215	19143	1092	30108	1985	10911	1884	1135	12020	1080	7670	1810	22470	1196	7829	1076	11407	69	44	57	604	58	108	86	49	517
	544	917	3314	727	1374	2187	1193	754	822	575	500	817	648	1124	1574	2521	1739	630	1707	2207	9651	1061	26169	1123	11422	1043	1116	1161	11346	2896	10549	11489	11611	1155	1176	12868	1107	1268	1779	11643	453	45	82	605	95	531	88	75	517
	833	1842	476	3087	3167	764	3881	1350	2030	3587	676	3234	1848	1913	822	932	1204	1429	1090	1420	8369	1039	12068	1053	12136	1042	5830	5430	11409	1198	32027	18639	19277	7390	1828	11186	9308	1175	1061	10541	69	45	328	604	337	108	89	363	517
	3380	866	616	657	496	3370	540	1504	652	545	3070	638	936	837	1613	3327	3367	3105	3316	3290	10054	1056	27038	4032	12151	3147	1263	1050	11673	7317	14090	11377	1248	37320	1112	11011	1146	1201	1059	10607	453	45	46	604	46	531	86	49	517
	481	1698	1248	2451	659	480	2482	1217	988	3500	515	1897	3345	1645	799	636	479	508	476	642	1903	1109	12184	1909	11512	1134	4594	1091	11190	1199	14345	10533	5061	18151	1052	10583	3969	2689	1043	10713	69	44	57	604	58	108	88	75	517
	638	960	3295	943	2302	637	1847	1856	2359	579	715	2770	476	1017	1515	2025	631	694	615	2346	9463	1084	11435	1029	11019	1136	18975	1137	11936	1143	26153	11317	13902	21475	1029	26909	1105	2701	963	11458	453	45	84	605	95	531	87	363	517
	2216	1919	477	3292	681	2516	3681	888	573	3595	3243	768	616	2030	860	2285	1890	3173	1180	1136	1148	1162	11382	1895	10921	1073	9529	2669	11433	1071	1096	36533	1914	1167	1031	11997	1053	1934	3074	11488	69	45	327	604	336	108	87	49	517
	749	826	621	629	3040	644	541	1988	765	544	487	3179	1225	783	1766	1202	963	496	3289	3358	1182	1030	19105	3541	11567	1117	7134	9115	12713	1042	23892	29601	1179	34680	1857	12615	1213	7710	1050	12529	453	45	46	604	46	531	86	75	517
	3333	1549	1296	1619	516	2900	3118	817	1556	3482	645	645	3286	1414	727	3335	3410	666	478	636	1104	2553	21081	1125	19158	1783	5691	22789	34551	1084	9059	10764	1182	8262	1071	18926	15008	16894	2147	18905	69	45	56	604	58	108	88	363	517
	485	1093	3270	3130	713	556	714	1660	866	586	1876	2125	481	1297	1201	635	477	2822	620	2168	1034	1065	87587	1059	11069	1092	23359	1054	11417	1097	8722	11650	3310	7781	1071	12271	7887	16957	1816	11683	453	44	83	605	95	531	88	49	517
	645	1883	481	649	3206	893	3776	1035	2331	3607	926	1491	626	1521	1219	2007	626	557	1227	1553	4042	1116	11929	3432	11258	1885	2670	1133	11107	1070	21326	10590	1976	1848	993	17914	1047	40245	1026	10513	69	45	328	604	337	108	86	75	517
	2705	844	626	2173	490	3418	540	2197	578	543	3357	3216	1344	1145	1185	2422	1687	858	3269	3237	1145	1059	10810	2700	11689	1848	2580	1207	20099	2006	6289	18343	1205	3211	1810	18790	1118	1051	1056	11249	453	45	46	604	46	531	88	363	517
	595	1619	1384	1307	645	477	2717	732	779	3451	477	639	3216	1872	1250	1020	1360	3339	481	647	1055	4883	27088	3443	11808	1085	2699	3902	11953	1943	1149	12879	8946	13553	1058	21232	1240	2572	1060	11946	69	45	57	604	58	108	88	49	517
	1148	1025	3197	3269	1695	631	990	1253	1657	597	620	1965	489	859	1135	3345	3306	478	623	2531	1106	1073	84126	1898	11581	1930	1052	1097	11259	1090	3158	12437	1046	1117	1050	20372	1077	5353	1050	11703	453	44	82	605	93	531	87	75	517
	3374	1945	491	630	1127	2091	3898	1756	802	3628	1311	2418	646	1733	1361	635	484	619	1272	939	1831	1883	12573	1039	10974	1073	3364	4322	10783	1188	15614	21581	1129	7339	3995	11057	5547	5663	1043	18062	69	45	327	604	338	108	86	363	517
	481	814	650	1659	3313	816	540	955	1844	541	3261	987	1780	947	992	1986	644	1282	3246	3342	1085	1899	106922	17885	11734	1054	1175	2825	10769	1103	1285	10947	1152	29154	1789	19615	2539	1943	1067	41061	453	45	46	604	46	531	88	49	517
	639	1499	2099	3103	478	3398	2458	2159	715	3374	485	3315	1011	1980	1769	2557	2736	3268	483	638	4555	1116	35369	1224	10922	1083	26587	7883	10597	1084	1234	11335	1091	37687	1103	11077	1129	1951	1051	11369	69	45	57	605	58	108	88	75	517
	2273	1149	764	654	617	478	2350	745	1243	624	639	630	3342	805	726	906	585	484	630	2203	1081	1101	13063	1932	11033	1980	18152	1988	10911	3800	34560	10944	6234	9949	990	12245	1136	2561	2794	10806	453	44	82	604	94	531	87	363	517
	725	1786	3306	2342	1228	634	3513	1311	1255	3674	1677	1711	477	1507	1195	3317	1063	633	1345	1434	1736	3033	12203	1071	10972	1171	21479	5799	11146	4795	8218	11209	1098	1172	1040	11128	3188	2841	8807	10932	69	45	328	604	337	108	86	49	517
	3309	900	477	1045	3277	2234	567	1599	1231	539	1225	3085	616	1163	1230	636	3401	1504	3187	3285	6971	1118	74486	1182	11512	1066	1156	5926	11434	1138	28091	10680	2036	1160	999	27832	6109	8467	1070	10801	453	45	46	604	46	531	87	75	517
	487	1801	618	3307	481	742	3547	1097	1285	3104	3301	663	1229	1833	1168	2049	476	2475	492	642	1085	1066	11790	1101	20106	1980	34696	2700	11407	1244	1213	19981	1121	11988	1057	10549	9807	1095	1223	11663	69	45	57	605	58	108	89	363	517
	651	890	1266	628	625	3354	554	2134	1172	725	481	2648	3284	881	1284	2108	627	635	648	2361	6231	1943	12228	1151	11545	1165	8257	1107	27152	1057	34167	11534	8518	2683	1068	17702	8797	1806	1204	19846	453	44	83	604	94	531	87	49	517
	2935	1774	3286	1596	1308	481	3513	755	1451	3809	629	826	481	1813	1085	1729	1720	1531	1718	1115	4902	1074	77772	1818	26016	1106	7842	9489	11928	1073	10467	11143	2771	9327	1043	11337	9067	1052	4005	11579	69	45	328	604	338	108	87	75	517
	548	908	479	3145	3233	640	567	1354	952	537	1447	3244	626	893	1494	3117	1255	2028	1072	3359	3506	998	11537	1065	49366	1061	2643	9231	11993	5694	9649	18532	12765	65031	1057	12220	9431	5425	1175	11575	453	45	46	605	46	531	87	363	517
	853	1820	622	646	486	2712	3547	1495	2453	2426	3087	636	1350	1853	875	664	3350	809	3319	637	8682	1116	152889	15858	53594	1107	4549	1090	12252	1182	1213	10516	1095	2042	1103	11156	1187	1075	1097	10611	69	45	56	604	58	108	88	49	517
	3386	879	1326	2089	636	595	554	1231	555	3453	512	1870	3211	870	1808	2807	480	3321	477	2164	1188	1080	10437	1091	11292	1036	11364	3115	11377	1099	1101	10777	1819	1258	1048	18475	3161	996	1828	10817	453	44	83	604	94	531	86	75	517
	481	1739	3252	1549	1493	1164	3512	1817	725	596	707	2854	490	1773	710	767	634	479	614	1567	7119	1111	11691	3310	10875	964	1122	9448	10234	1009	6095	10622	1118	21552	1072	19895	1195	15757	1076	11374	69	45	328	604	337	108	88	363	517
	637	930	483	3171	2342	3391	567	912	1302	3627	3226	734	647	919	1137	3207	2044	622	1175	3230	5039	1130	11259	1100	35163	1070	7323	1097	35826	1207	23617	18624	1898	77790	1090	10702	4253	1847	1053	11093	453	45	46	605	46	531	87	49	517
	2168	1872	631	642	668	479	3548	2067	1143	541	490	3119	1832	1924	1357	648	835	1317	3290	648	13319	2720	11221	13905	11744	1053	29154	1128	11657	1136	20529	11185	14101	6294	1802	17945	3535	11450	1049	11283	69	45	57	604	58	108	86	75	517
	772	850	1477	1955	2741	634	554	781	1558	3381	650	655	952	832	997	2442	3392	3248	479	2554	1038	3224	100552	1037	11502	1041	37690	4019	10932	1826	24723	12317	7340	33607	1009	11563	10233	18529	1051	26010	453	45	83	604	95	531	88	363	517
	3351	1641	2812	2339	570	2279	3511	1482	864	621	2129	2467	3345	1621	1752	1000	477	486	618	922	3261	1156	12116	11709	10750	1013	24213	1148	11598	1117	5150	26496	1135	1067	1019	11653	6867	1101	3324	26602	69	44	327	604	337	108	88	49	517
	483	1006	556	1047	902	724	568	1252	2322	3671	761	946	477	1039	732	3343	628	639	1223	3336	5295	1187	11381	16980	10301	1053	2703	1051	11098	1087	21345	11130	7035	1140	1066	11413	1123	3383	1163	18759	453	45	46	605	46	531	87	75	517
	642	1947	853	3308	3336	3336	3549	1757	580	539	3296	3305	616	2022	1223	635	1753	1638	3271	638	5622	1198	42628	7937	11260	1113	9364	1871	11272	1929	1198	11353	23457	1135	1042	11061	1050	1073	1065	10903	69	45	57	604	58	108	86	363	517
	2510	812	3349	628	476	482	553	954	784	3132	482	631	1224	786	1180	1991	1171	1310	481	2217	4069	1070	11850	1194	10906	1178	65019	1177	26374	3393	6122	18401	1940	1127	1125	10942	1059	1127	1076	10744	453	45	82	604	95	531	89	49	517
	645	1496	474	1596	614	644	3511	2158	1692	713	630	1726	3287	1428	1261	2527	3377	3252	623	1393	3155	1114	11145	1925	11394	1062	1953	1019	34743	1082	1155	12559	18927	9308	988	25971	1778	3460	1063	112833	69	44	328	605	337	108	86	75	517
	2661	1154	610	3145	1194	2901	568	746	783	3796	1466	3072	480	1275	1118	928	478	486	1267	3299	9909	1210	103963	1144	10867	1039	22899	4248	11237	1805	35638	11187	1889	1140	1200	11332	1117	1136	1834	11474	453	45	46	604	46	531	88	363	517
	606	1776	1190	646	3291	556	3549	1313	1684	537	3003	665	626	1570	1405	3325	630	638	3249	641	3623	1125	49547	1163	11810	1024	42160	2774	11095	1140	7708	27888	2500	8562	2534	12045	2065	15718	1984	11671	69	45	57	604	58	108	86	49	517
	1259	906	3317	2088	479	892	553	1594	787	2466	526	2712	1344	1090	948	636	1830	1602	483	2317	2853	1082	11440	2602	26354	1018	1191	4903	10805	1010	2840	10614	1889	1998	1933	18629	1200	1157	1078	17976	453	45	82	604	94	531	88	75	517
	3339	1816	476	1551	622	3418	3510	1103	1720	2676	750	794	3216	1969	1855	2029	1036	1448	628	1181	1174	1106	12392	1106	11132	997	1798	1113	11370	1196	17368	17524	10756	1098	1903	11768	9199	15234	1103	10917	69	44	328	605	337	108	87	363	517
	484	882	616	3170	1272	477	568	2124	769	1066	3287	3213	489	810	692	2258	3405	3041	1335	3352	4424	1044	53611	1049	11264	1002	1219	4645	11443	1112	73920	11327	4913	1157	1102	11322	1126	1855	1054	11534	453	45	46	604	46	531	87	49	517
	644	1746	1242	642	3255	631	3551	758	1575	3919	482	640	646	1527	1077	1250	477	518	3199	637	8719	1042	33160	1163	17360	1031	31432	1164	19841	1124	5754	12013	3566	19283	1095	11118	1054	1836	2053	17308	69	45	57	604	58	108	87	75	517
	2639	925	3297	1960	483	2093	552	1371	852	535	632	1975	1773	1138	1520	3326	626	724	489	2180	4942	3144	11426	1828	11624	1023	6326	1221	25700	1166	1992	11108	16002	14131	3057	32575	1015	2684	1071	11175	453	45	83	604	94	531	87	363	517
	611	1862	478	2306	631	815	3509	1456	2251	2248	1511	2340	1020	1885	857	636	1700	3248	644	1509	1178	1135	40563	3232	11437	1865	33568	9972	10858	1868	28601	18572	1193	13486	1105	11643	4864	1943	1068	11346	69	44	327	605	337	108	88	49	517
	1331	856	619	1086	1381	3397	569	1293	596	3575	2530	1069	3341	852	1753	2028	1317	486	1615	3255	12073	1138	48279	1156	11940	1056	1068	3920	11301	1137	65523	19673	1178	26223	1054	11306	1269	1125	3996	19176	453	45	46	604	46	531	88	75	517
	3310	1659	1291	3308	3156	479	3551	1647	821	547	623	3321	476	1706	732	2261	3326	639	1298	646	3704	1075	92513	1158	11727	1092	1144	5160	11622	1182	6394	10626	7179	25759	1077	10877	1179	1130	1966	28363	69	45	57	604	58	108	87	363	517
	486	990	3274	627	497	633	553	1048	2020	3521	1344	630	617	967	1220	1246	482	1637	3229	2461	1187	1111	11934	1102	11948	1839	1138	7233	11658	1119	1329	18333	2742	9066	1047	10531	1108	31556	1133	10895	453	45	83	605	95	531	86	49	517
	651	1943	480	1596	664	2237	3508	2189	654	570	3239	1700	1230	2007	1185	3326	639	1313	486	1000	2572	1796	11801	1101	12367	1146	1118	1154	11446	1923	133991	11124	4488	8660	1044	11379	1264	1158	1044	20016	69	44	327	604	336	108	88	75	517
	2931	815	625	3145	2524	741	569	735	998	3578	488	3094	3284	793	1249	636	2381	3250	634	3356	1046	1083	11394	1093	28017	1081	8391	4630	11137	1139	1113	11624	14868	21433	1013	19836	1149	1919	1931	11243	453	45	46	604	46	531	88	363	517
	549	1503	1370	646	618	3353	3552	1264	2317	547	646	660	481	1456	1137	2026	680	486	1419	637	21792	1989	137513	11649	28585	1018	10594	1160	11403	1005	1236	11532	1148	6227	1057	11591	1084	1156	1059	11756	69	45	57	604	58	108	87	49	517
	856	1144	3215	2088	1224	481	552	1725	581	3516	1922	2607	626	1232	1357	2277	3247	639	3025	2172	1094	1180	110515	4005	11487	2580	2718	1185	11352	1140	1121	11138	2889	1163	1051	18371	10506	1956	1048	26640	453	45	83	605	95	531	87	75	517
	3388	1796	488	1553	3279	640	3507	979	787	572	887	850	1351	1670	997	1217	492	1619	517	1536	1781	2057	32779	1096	11101	1774	20839	1176	10979	3762	1082	11004	13438	3153	1050	12511	1132	28739	1868	10540	69	45	327	604	337	108	88	363	517
	480	894	644	3169	480	2727	570	2187	1715	3583	3352	3261	3210	995	1753	3332	665	1378	714	3244	6090	1039	11423	3985	10673	1080	14145	3402	10945	1032	10568	26549	3910	15632	1115	26380	23381	1992	1820	11394	453	44	46	604	46	531	87	49	517
	637	1783	1821	642	625	591	3553	735	771	545	477	634	490	2027	732	636	3183	3195	3199	646	3320	2580	88991	1069	11797	1005	13470	3232	10790	1213	46914	12381	14888	9471	1240	20032	1175	6598	1199	11384	69	45	57	605	58	108	87	75	517
	2162	902	960	1963	1304	1133	552	1268	1589	3508	621	1821	648	785	1220	2012	502	493	489	2504	1079	1114	11836	1053	18712	1039	26268	1079	10623	1873	1309	11557	8255	2014	1814	11502	1947	1157	1031	11894	453	45	83	604	95	531	87	363	517
	775	1805	3362	2281	3236	3399	3505	1715	843	576	1318	2958	1854	1418	1185	2378	694	658	644	962	1109	1221	19454	1088	11280	1040	25724	1750	25741	1260	7764	27298	35188	16471	991	19040	3866	1875	1044	12318	69	45	328	604	336	108	86	49	517
	3353	888	472	1118	485	478	571	987	2193	3589	3257	698	931	1289	1249	1069	3280	2415	1613	3348	1078	1145	11281	1077	11384	1845	9069	1108	26326	1103	3642	11789	1174	1242	1054	11192	6858	1810	2840	19447	453	44	46	604	46	531	88	75	517
	482	1767	609	3306	636	633	3553	2193	609	544	486	3006	3344	1539	1136	3348	487	652	1305	638	1179	1031	10991	1156	12276	2037	8660	7127	17957	1178	61052	26525	2819	1269	2056	10651	3559	1045	1090	11313	69	45	56	605	58	108	88	363	517
	642	912	1175	628	1477	2215	552	733	857	3497	640	683	476	1125	1359	634	653	2097	3224	2188	1179	1745	12484	1012	26846	1102	21427	2745	10747	1241	28114	10799	1893	13316	1192	11516	1967	1971	1113	18891	453	45	84	604	95	531	87	49	517
	2487	1831	3322	1599	2598	752	3505	1258	2286	580	1716	2917	616	1911	995	1982	3039	772	486	1480	1079	1067	27598	7785	11915	1830	6227	4514	11409	2609	1205	10882	1137	43759	1955	10758	9428	1183	1160	21589	69	45	327	604	337	108	87	75	517
	652	873	476	3143	600	3360	571	1741	587	3598	1138	711	1226	838	1762	2586	526	3298	636	3267	1027	1043	20871	1244	19075	1023	1174	12884	11794	1064	7691	18629	5248	21239	1082	49449	1842	7243	1083	19754	453	44	46	604	46	531	86	363	517
	2947	1718	614	647	1074	481	3555	967	803	543	3330	3059	3286	1648	728	886	771	480	1444	644	1111	1107	28321	14999	20286	1053	3152	1201	11376	1067	5082	11136	12415	10393	1091	10876	1140	15736	1903	33306	69	45	57	605	58	108	87	49	517
	546	945	1232	2096	3326	638	551	2174	1853	3477	479	669	481	1015	1206	3307	3361	627	2868	2420	1918	1076	12704	1059	10940	1108	15632	1189	11280	1091	14276	10974	1254	9647	1031	10982	1083	1110	1127	10973	453	45	83	604	95	531	88	75	517
	843	1898	3301	1521	477	2625	3503	740	711	588	624	2761	626	2030	1210	637	479	1377	543	1043	9490	3394	12112	1205	26117	1800	1340	8010	19822	3147	1161	25748	5453	1961	1713	10811	4326	20280	1806	10820	69	45	327	604	336	108	88	363	517
	3384	836	477	3185	615	615	572	1286	1227	3611	1361	772	1345	783	1202	2073	632	3197	798	3360	3460	1129	27895	5767	12344	994	1213	1026	11692	1737	5108	33935	7298	6511	1015	11116	9575	2134	5361	10388	453	44	46	605	46	531	86	49	517
	481	1589	619	640	1208	1471	3556	1665	1293	542	3225	3184	3215	1413	1216	1939	1942	493	3296	637	1911	3340	20536	4305	10703	1006	14984	1138	10916	1044	8780	11207	11132	44156	1021	12085	1131	2785	1911	11042	69	45	57	604	58	108	88	75	517
	637	1053	1279	1893	3285	3248	551	1031	1157	3437	490	644	489	1298	1192	2782	912	656	478	2163	1120	1126	12111	1975	11194	1027	5528	1785	10980	1242	7071	11172	1140	6367	1031	11214	5916	16469	1129	11196	453	45	83	604	94	531	88	363	517
	2190	1929	3280	2701	480	494	3501	2198	1506	603	651	2099	646	1519	1237	779	3408	2390	618	1571	2617	1069	10976	1160	11536	1117	13313	1996	11828	1092	5740	11296	6551	18350	3146	10470	1152	19279	1060	10963	69	45	327	604	337	108	87	49	517
	761	821	479	791	623	674	573	732	903	3636	2139	1588	1784	1147	1156	3221	477	659	1213	3228	1094	1001	18257	5389	11062	1129	1281	1149	11761	4693	9890	11791	8525	5328	1123	11805	4605	1258	2778	11011	453	44	46	605	46	531	88	75	517
	3343	1529	624	3194	1285	3254	3557	1250	2460	541	756	3168	1006	1867	1312	646	626	2526	3275	648	1096	1128	13477	1170	10956	1066	2653	1093	25937	1070	21455	10597	2587	21262	1140	11181	16794	5054	1159	11557	69	45	57	604	58	108	87	363	517
	484	1115	1346	639	3248	493	551	1762	554	3334	3292	646	3342	862	1049	2378	1693	621	480	2561	10288	1119	20288	9960	11355	1133	1196	1036	32476	1030	32912	11316	9619	1163	1070	11508	7967	24258	1135	10474	453	45	83	604	95	531	87	49	517
	643	1850	3237	1859	484	672	3500	951	723	637	482	2183	477	1744	1601	1069	1341	1309	622	916	2746	1048	26893	1237	10677	1081	46026	4419	11257	3993	17397	19567	7333	5264	1108	10981	1133	2024	1068	11532	69	45	327	604	336	108	86	75	517
	2597	862	485	2820	632	3244	573	2152	1286	3697	631	1327	616	939	806	3348	3316	3253	1255	3335	1130	2540	72518	2430	11126	1044	21266	1078	10845	1074	21478	26482	11216	1211	1152	11589	1892	7323	5896	19262	453	45	46	605	46	531	87	363	517
	622	1683	636	740	1413	494	3559	748	1170	538	1484	3277	1228	1966	1545	634	482	485	3256	638	10173	1028	19875	12145	19836	1028	10389	4675	10678	1887	1217	11660	3437	2820	1857	17485	9815	1054	1024	39528	69	44	57	604	58	108	89	49	517
	1532	971	1591	3116	3086	676	550	1322	1458	2958	2872	633	3285	811	840	1981	642	638	482	2222	1179	1029	17947	2453	12908	1055	9627	2577	10682	1077	6120	10732	7775	1947	1109	11451	1827	1130	1087	10930	453	45	84	604	95	531	86	75	517
	3049	1930	1463	652	508	3258	3498	1571	945	799	549	1782	481	1535	1689	2587	2577	1599	627	1379	1093	1851	12250	1128	12461	978	1966	1057	27138	1881	1162	41943	17721	31614	1066	11139	1163	1153	1783	19689	69	45	327	604	337	108	88	363	517
	527	821	2936	2263	693	492	574	1130	2463	3866	831	3014	626	1129	761	885	623	1465	1313	3304	1061	1041	11725	1112	20316	1124	6509	1221	11206	1093	27327	11076	5814	7695	1079	12468	1115	1090	1049	11642	453	45	46	605	46	531	86	49	517
	773	1527	534	1143	3131	670	3560	2075	553	536	3336	681	1349	1904	1338	3308	1579	2950	3218	641	3797	1087	11429	1012	10900	1026	8653	1170	10525	1874	8266	20094	18646	2797	1039	11542	1022	6224	1895	19115	69	44	57	604	58	108	87	75	517
	3351	1117	770	3304	501	3239	551	778	722	2325	479	2901	3212	842	1017	637	2404	533	487	2304	1242	1175	106980	6282	41117	1017	1180	1144	10966	6656	7764	10940	2666	19527	1016	11227	2619	1100	5748	17762	453	45	83	604	94	531	87	363	517
	483	1846	3312	628	673	495	3495	1464	1280	3554	623	716	489	1665	1699	2072	672	773	638	1202	1797	1089	41546	1089	11044	1197	5724	1224	11053	1127	1863	12305	1309	1180	1224	11901	9229	1977	1118	26904	69	45	327	605	338	108	88	49	517
	642	864	476	1602	2896	678	575	1279	1181	554	1346	3076	648	1000	756	1940	3220	3299	1478	3349	1146	990	11242	1052	11018	1066	8111	8205	11099	1922	3297	19529	5213	5116	1116	10605	5028	1233	1064	19851	453	45	46	604	46	531	88	75	517
	2507	1690	617	3141	540	3264	3563	1683	1421	3548	3238	665	1821	2028	1319	2782	496	480	2414	637	1075	1102	71013	1862	10874	1074	20478	14669	11183	1105	1177	10738	2033	29874	1068	10913	2518	7761	1131	10514	69	44	57	604	57	108	87	363	517
	645	966	1255	647	789	492	549	1015	983	557	488	2691	963	784	1040	778	677	626	644	2188	1114	6217	11355	1150	11268	1077	7201	6264	11715	1085	2644	11298	1928	35647	1119	11581	8342	2026	1041	11084	453	45	83	604	94	531	86	49	517
	2724	1925	3291	2108	3297	667	3492	2201	2374	3555	646	805	3345	1416	1632	3222	3239	1375	1618	1483	1111	1052	11395	1116	11830	3800	17529	1802	10527	1088	9660	11129	2746	4167	1204	11612	1088	14211	8990	11150	69	45	327	605	337	108	88	75	517
	591	823	478	1481	479	3228	577	730	570	554	1944	3222	476	1294	789	646	493	3199	1288	3266	1838	1020	12571	1091	11000	1087	23829	1185	11446	997	5598	13115	1101	8672	1090	11537	9484	1089	1220	13212	453	45	46	604	46	531	89	363	517
	1110	1537	621	3204	621	497	3565	1246	759	3547	870	639	616	1528	1466	2377	669	493	3236	644	1103	1014	12608	2605	10563	1019	2612	1159	19352	1113	4322	17648	2100	1174	992	11109	11081	1836	6864	17652	69	44	57	604	58	108	86	49	517
	3382	1106	1307	638	1257	683	549	1775	1507	557	3349	1938	1225	1137	896	1070	3203	656	485	2424	10217	1799	12794	5491	11342	3931	44167	1038	70255	1032	1175	11202	1107	9491	989	26737	1843	1094	2307	10961	453	45	83	604	95	531	88	75	517
	481	1865	3265	1823	3264	3276	3489	941	903	3555	477	2586	3286	1887	1849	3347	499	2335	632	1038	1078	3226	11717	1132	11033	1061	7690	2549	11999	6019	26522	10658	13617	12890	1869	11671	1110	1967	1026	10633	69	45	327	605	336	108	87	363	517
	638	854	481	2908	482	490	578	2136	2456	554	622	862	481	851	695	635	684	676	1386	3360	1909	6521	11750	1227	12600	1002	2803	6744	32907	1904	37672	11291	4061	32827	1069	11284	1049	1248	1007	10843	453	45	46	604	46	531	86	49	517
	2199	1654	628	708	628	663	3567	754	555	3547	1323	3269	626	1698	1085	1981	3260	3046	3125	637	9760	1089	26776	9970	17934	975	19498	1115	11767	3923	9944	11073	1060	32631	1089	19665	1098	14943	1190	11243	69	44	57	604	58	108	87	75	517
	757	994	1412	3027	1353	3203	549	1350	724	557	3253	634	1344	973	1493	2586	490	517	501	2164	3549	1061	26160	3940	11170	1069	1198	2785	10912	1113	3670	20258	2422	67775	1034	11427	34502	9935	1107	19317	453	45	84	605	95	531	88	363	517
	3340	1945	3150	673	3194	502	3485	1505	1293	3556	487	1801	3216	2012	875	886	660	722	671	1568	3499	1037	53465	5131	10679	1132	5089	1844	11281	1132	12380	11551	1822	73943	1869	12250	1170	1205	1097	11408	69	45	327	604	337	108	87	49	517
	483	814	498	2756	491	694	579	1217	1157	553	641	2988	489	791	1810	3308	3145	3243	2751	3229	5034	1154	33198	7263	11135	1108	29891	1104	19024	1051	10302	25597	1752	1104	1033	26697	1165	2422	2790	10253	453	45	46	604	46	531	87	75	517
	645	1500	669	766	650	3298	3571	1856	1503	3547	1752	688	646	1445	709	637	509	487	566	649	1054	1137	12218	1142	11128	1100	35668	3154	93787	4427	167664	10802	1099	11642	1020	84562	1142	14509	1187	17419	69	45	57	604	58	108	87	363	517
	2632	1148	2974	3162	1843	487	549	888	906	558	1076	2957	1775	1248	1136	2072	712	641	882	2556	1111	1072	11728	4629	19243	1040	3363	1138	11071	3224	6261	11074	8545	30031	3386	55146	3110	1066	1038	10750	453	44	82	605	94	531	88	49	517
	613	1789	527	643	932	654	3479	1985	2461	3555	3344	698	1017	1633	1360	1940	3309	1672	3326	920	1739	1109	26162	1143	11794	1021	20121	1163	19362	1080	33665	11006	1146	19287	1001	11274	1031	1164	1002	11080	69	45	328	604	338	108	87	75	517
	1356	898	750	1999	3339	3139	581	818	553	553	478	3008	3342	1028	993	2782	483	1213	476	3335	1167	1069	34297	1208	19100	1065	44195	2758	11695	1019	1070	34109	3932	1243	1027	11107	2589	1062	10602	11070	453	45	46	604	46	531	88	363	517
	3298	1796	3294	2022	476	512	3575	1667	723	3547	622	682	476	2027	1764	778	644	3299	613	638	2817	1044	11203	1153	12456	1124	34167	4764	19115	1071	1135	49051	1125	7809	1101	11422	2119	8340	1343	12713	69	45	57	605	57	108	86	49	517
	487	893	478	1871	614	728	548	1029	1286	558	1330	2914	617	784	728	3221	2695	480	1166	2220	1073	1021	26066	3508	36404	999	67731	3314	12155	4292	1110	11600	1108	3638	1029	20255	1236	16536	1788	11185	453	44	84	604	94	531	88	75	517
	654	1783	621	2781	1190	3340	3472	2199	1169	3555	3249	712	1229	1419	1202	646	594	626	3294	1386	2648	1020	21515	9254	11761	994	34384	4274	45538	7839	1140	11250	9952	61058	976	11310	1162	1231	1003	12107	69	45	327	604	337	108	87	363	517
	3017	902	1297	756	3292	482	585	731	1461	554	487	3062	3285	1289	1216	2379	1138	1376	478	3302	1868	973	20249	6971	18160	1043	39603	9516	12030	1128	10540	11294	1952	30110	3455	39375	7188	1110	2672	11369	453	45	46	604	46	531	88	49	517
	533	1805	3270	3145	480	643	3580	1249	943	3546	643	668	481	1537	1192	1068	3385	3198	618	640	4091	3972	11727	2121	11814	1006	1100	1060	11249	1703	32030	19769	5109	1149	1040	11324	1248	7609	1871	12172	69	45	56	605	58	108	86	75	517
	794	888	481	647	621	2865	547	1766	2469	557	1798	2751	626	1127	1237	3347	478	493	1217	2312	1055	1107	12243	1834	10972	1030	11674	10924	10472	1133	14090	12508	1236	5775	1047	11882	1951	13510	1039	18162	453	44	83	604	95	531	88	363	517
	3363	1767	626	2082	1269	562	3463	948	552	3557	1010	777	1351	1908	1155	635	628	656	3274	1190	1092	1155	18296	1172	19519	1025	12984	1993	11082	1079	14345	11614	1114	5044	1023	11297	2554	1268	2974	11460	69	45	328	604	336	108	86	49	517
	482	912	1388	1573	3257	929	588	2148	719	553	3355	3190	3210	840	1313	1981	1785	2356	480	3351	1083	1036	17287	8881	11440	1057	8373	6512	11327	7166	26153	10935	1103	19802	1068	11080	11361	8165	1050	11810	453	45	46	604	46	531	88	75	517
	640	1832	3192	3158	483	3421	3587	749	1268	3546	477	643	490	1655	1048	2586	1109	670	623	637	1800	1153	11592	2611	11446	1065	8620	8474	19889	1048	1096	11381	18561	9532	1047	11176	1085	9143	1079	11957	69	45	57	605	58	108	88	363	517
	2373	872	491	644	630	477	546	1330	1204	558	621	2071	648	1008	1605	886	3392	2929	1260	2183	1142	1128	11408	11195	12134	1049	7406	2573	11139	3848	23892	10781	9283	7084	1048	10379	1765	4108	1076	13001	453	44	82	604	95	531	88	49	517
	688	1716	653	2015	1375	631	3450	1552	1354	3556	1313	1713	1849	2030	804	3308	477	538	3252	1498	1153	1022	12165	1173	11690	1020	1207	9634	12167	5732	9059	25407	1231	5735	991	11774	1043	6441	3319	19070	69	45	328	604	337	108	87	75	517
	3249	947	2222	1915	3165	2067	593	1152	1063	553	3259	3083	935	783	1536	637	628	784	483	3260	1112	1026	27520	2541	114655	1106	1898	5416	12520	2615	8722	11375	37234	9957	1746	11683	1179	1910	1027	11255	453	45	46	604	46	531	87	363	517
	494	1900	711	2591	496	832	3596	2026	1959	3546	486	663	3344	1414	846	2072	1753	3307	627	645	1138	1004	87508	1146	11104	1109	8773	1094	11198	6494	21326	10811	3348	7676	1092	10643	1846	4423	1836	10463	69	45	57	605	58	108	87	49	517
	671	835	3241	848	660	3403	545	799	674	558	639	2659	477	1297	1715	1941	1170	480	1322	2445	1079	989	12042	1132	11193	1001	2046	9751	11419	9431	6289	10797	3128	1149	1095	10583	1104	1137	1111	11267	453	44	83	604	94	531	87	75	517
	3191	1585	485	3247	2328	478	3430	1572	1065	3557	1692	821	616	1520	748	2779	3378	624	3211	1016	1137	2593	10944	1101	19337	1057	7031	1155	11045	1019	1149	11226	1234	7392	1022	12875	1140	1072	1008	11922	69	45	327	604	338	108	88	363	517
	503	1057	635	632	673	632	600	1129	1942	553	1189	3238	1225	1147	1287	779	478	1351	488	3358	1843	2069	12408	1877	11124	1031	3636	1075	19126	1017	3158	19343	1221	37317	2587	11399	1137	1081	1051	11736	453	45	46	604	46	531	87	49	517
	697	1926	1547	1706	2885	2192	3609	2077	679	3545	3315	637	3286	1867	1082	3223	629	3223	640	637	1119	1097	209651	1044	11023	9942	61062	1953	10732	1033	15614	11258	3891	18151	1700	11210	986	1077	1066	18038	69	45	57	605	58	108	87	75	517
	3269	823	1758	3065	542	762	545	777	1088	558	480	1886	481	862	1504	646	1829	489	1523	2168	1108	1124	11922	1237	11431	996	30108	7283	10898	1182	1285	10841	1116	21475	1004	11180	14251	1807	1038	40788	453	44	83	604	93	531	86	363	517
	491	1534	1037	663	796	3368	3396	1460	1817	3558	626	2809	626	1743	867	2371	1039	648	1793	1552	1091	1123	70846	3131	19671	1067	1116	1141	11167	1095	1234	11622	1921	1167	1050	11445	5820	3394	1848	11745	69	45	327	604	338	108	87	49	517
	663	1109	3355	2575	3300	480	612	1287	725	552	1404	751	1344	939	1788	1077	3404	1912	975	3237	18995	1870	11459	1097	11523	1077	5831	1084	11392	3827	34558	26700	1130	34680	1042	10721	2652	1134	2907	10832	453	45	46	604	46	531	87	75	517
	3142	1859	473	857	479	638	3630	1662	1301	3545	3179	3154	3216	1967	718	3348	477	888	3332	647	8166	1127	20569	2003	26510	1066	1240	2051	11343	2475	8218	10428	7215	8262	1009	10303	7452	2095	1217	10942	69	45	57	605	58	108	88	363	517
	512	857	610	3253	620	2532	544	1033	1144	558	497	649	489	811	1167	634	627	3345	475	2531	1063	3219	11532	1126	54878	985	5557	1166	20172	1855	28093	11285	1852	7781	1014	11273	1081	4154	14915	10771	453	45	82	604	94	531	89	49	517
	721	1664	1182	632	1249	639	3331	2198	1552	3558	667	2262	646	1533	1287	1982	1704	477	612	939	1804	1092	11576	3551	11942	1027	1190	1040	10947	1064	1213	10911	1871	1849	980	10972	16392	1133	1239	11605	69	44	328	604	337	108	87	75	517
	3305	986	3320	1691	3268	2656	634	731	869	553	2948	1175	1781	1131	1081	2586	1300	619	1160	3342	1033	1127	11888	1890	13047	1015	11313	1773	25738	1952	34167	11179	7791	3206	1180	11373	1084	1091	3494	19856	453	45	46	605	46	531	86	363	517
	486	1941	476	3078	481	608	3668	1252	2342	3543	535	3313	1010	1900	1506	885	3334	1272	3295	638	1138	1089	44132	1080	34340	1131	1182	11735	10868	2008	10467	10644	1199	22016	1105	10935	3463	1036	1183	11572	69	45	57	604	58	108	88	49	517
	653	816	615	660	627	1330	542	1760	576	559	781	630	3342	844	866	3308	481	3273	479	2203	2492	989	27709	1089	10797	1854	5084	4980	11554	2713	9648	19793	1248	29151	958	12231	1117	1757	1090	11585	453	45	83	604	95	531	86	75	517
	2969	1507	1236	2504	1340	3335	3177	952	774	3559	3312	1714	476	1675	1785	637	637	483	617	1434	1180	1043	12091	3097	47661	1120	1114	3806	28249	1058	1214	11311	24815	37687	2630	12870	1131	1030	1075	10606	69	44	328	605	337	108	88	363	517
	542	1140	3300	903	3207	483	690	2155	1614	552	481	3082	617	992	719	2073	2265	632	1213	3285	3467	1108	11352	1146	11455	1056	2064	1097	18317	4732	1100	10748	1239	9949	1093	12529	2713	1109	1072	10786	453	45	46	604	46	531	86	49	517
	826	1804	477	3278	490	644	3748	747	827	3543	626	663	1228	2025	1171	1941	722	1477	3276	642	3273	1038	11391	1890	10937	1048	1948	10931	11259	1163	6096	10765	1233	1172	1151	11414	1875	1029	1116	11389	69	45	56	604	58	108	88	75	517
	3378	888	619	630	645	2902	540	1317	2064	559	1411	2662	3285	785	1278	2776	3321	2849	480	2363	1151	1057	19166	5139	19215	1036	1099	1063	11410	3317	23617	19548	1153	1155	1787	11365	3282	1977	1288	11094	453	45	84	604	95	531	89	363	517
	481	1770	1284	1643	1683	555	2817	1585	642	3559	3168	820	481	1421	1095	781	482	551	622	1113	1088	1056	11329	23885	11162	1031	2694	2551	11205	1067	20529	10721	2607	11996	997	17457	2593	1116	1154	11284	69	44	327	605	336	108	86	49	517
	639	910	3277	3114	1149	892	890	1113	955	552	499	3237	626	1285	1466	3225	641	838	1255	3359	1199	1043	114607	4037	18712	1030	6991	8958	18581	1077	7315	17353	4933	2679	1012	12166	1220	1272	1079	26009	453	45	46	604	46	531	88	75	517
	2236	1828	480	652	3306	3417	3883	2106	2452	3542	672	637	1349	1547	896	645	2466	3333	3255	637	1185	1023	17533	10534	19078	1036	5708	4068	12017	998	17408	10924	2015	9328	1024	11693	4042	1138	1892	26605	69	45	57	604	58	108	87	363	517
	740	874	625	2271	478	478	539	765	555	560	3026	1889	3212	1115	1849	2365	653	478	483	2164	2823	1098	71817	1849	11158	1028	16845	1871	11004	2181	5150	11442	23523	65031	1125	11109	3086	3407	1923	18756	453	45	82	604	94	531	87	49	517
	3326	1726	1358	1132	619	631	2479	1404	726	3560	522	2797	489	1929	695	1085	3042	620	626	1567	1203	1108	11644	1130	12221	1007	11665	1921	11201	1932	21346	11580	3508	2044	1123	11780	6412	1145	1100	10903	69	44	328	605	338	108	87	75	517
	484	940	3226	3305	1239	2090	1883	1388	1304	552	738	757	648	830	1083	3347	526	1293	1314	3230	1085	1001	17965	3143	11342	999	34999	1135	17958	1829	1197	19546	2832	1231	1044	12255	1123	1145	3429	10744	453	45	46	604	46	531	88	363	517
	648	1890	486	628	3272	817	3668	1420	1138	3541	3274	3161	1830	1610	1500	635	769	3262	3218	648	2422	1055	11179	1175	11522	1026	1225	8089	19821	1157	6122	26420	5743	21577	1808	11734	1123	7245	1065	112617	69	45	57	604	58	108	87	49	517
	2793	840	640	1600	482	3397	543	1358	1579	560	483	648	954	1049	871	1981	3360	485	486	2556	2756	1030	12160	1165	17450	1033	12681	1103	11854	10711	1155	11092	1047	77790	1224	19164	1130	1219	1076	11523	453	45	84	604	94	531	87	75	517
	576	1605	1685	3142	626	479	3174	1487	849	3561	636	2219	3345	2016	1798	2585	479	635	638	920	1216	3481	12075	2752	11977	1054	25701	4800	20550	1783	35638	11004	1858	6295	1180	11702	1880	7198	4875	11512	69	44	327	605	337	108	86	363	517
	999	1038	1161	647	1323	633	691	1243	2237	551	1584	1250	476	789	714	886	632	1537	1479	3336	1363	1049	11864	1248	11522	991	1162	1137	12223	981	7708	18743	1021	33606	1004	11802	6142	1367	9383	11912	453	45	46	604	46	531	87	49	517
	3399	1939	3327	2103	3221	2234	3749	1783	599	3541	1605	3298	616	1439	1151	3309	1952	1952	2403	638	2098	2691	21198	5709	11263	1279	34691	1144	19342	1112	2840	19011	1178	1067	1008	11643	1851	6062	1098	11837	69	45	57	604	58	108	87	75	517
	480	817	475	1500	488	743	541	935	830	561	1480	632	1225	1257	1322	637	903	858	647	2218	3905	1131	12063	1068	11314	1048	8257	2780	26329	1880	17368	11066	3469	1140	3089	11511	1815	8780	2515	12435	453	45	82	604	94	531	88	363	517
	636	1509	614	3195	640	3353	2811	2124	2090	3562	2912	1739	3286	1613	1036	2071	3408	3339	1707	1390	1149	1132	62697	4258	11352	1046	7839	1311	11010	2557	8375	12200	17249	1135	1002	25972	2616	1141	1117	11077	69	45	328	605	338	108	88	49	517
	2087	1137	1223	639	1568	481	895	759	635	550	541	3060	481	1046	1640	1948	476	478	1091	3301	22264	1072	20415	5983	11015	1021	2641	1208	10976	1070	65545	11142	14923	1127	3870	11177	2031	2746	1079	10679	453	44	46	604	46	531	86	75	517
	816	1809	3305	1854	1532	640	3883	1370	932	3540	804	668	626	2017	785	2748	627	619	3315	640	1910	2610	11308	1064	10798	996	4565	1101	18959	1892	5754	12612	1180	9312	1123	18992	1137	1251	1142	11012	69	45	57	604	58	108	87	363	517
	3374	886	477	2834	1795	2713	540	1458	2478	561	3325	2762	1344	789	1450	795	1697	1282	476	2315	5927	1056	10876	1955	10750	1101	11357	6001	18940	3087	1989	34634	1207	1136	1080	10815	1136	16976	1017	11442	453	45	83	605	94	531	88	49	517
	481	1761	618	735	983	594	2477	1290	550	3563	479	771	3216	1436	909	3239	1323	3268	615	1185	1062	982	27321	1199	11431	1044	1140	3310	10988	1162	28604	18658	1898	8562	1032	11302	31573	1119	1812	19070	69	45	327	604	337	108	88	75	517
	639	915	1270	3104	3338	1162	1909	1654	716	550	625	3185	489	1261	1867	644	3324	484	1181	3351	1288	1053	11697	1196	11683	979	7307	9545	12020	1144	65523	11676	5467	1999	4956	11834	1144	1900	1186	18948	453	44	46	604	46	531	86	363	517
	2270	1841	3284	654	476	3392	3659	1041	1251	3538	1374	643	646	1602	689	2301	482	633	3288	638	1102	1049	11581	1199	11566	1031	29148	1123	10906	1069	6394	11312	2507	1099	1696	12509	1892	1140	1940	10932	69	45	57	604	58	108	87	49	517
	726	867	479	2334	614	479	543	2194	1240	562	3213	2101	1773	1058	1062	1174	639	1504	479	2181	1022	1084	11798	1849	11874	2683	37690	1095	20387	1019	1328	11246	1185	1162	1112	32653	1170	4953	1084	19028	453	45	82	605	95	531	88	75	517
	3311	1700	623	1054	1191	634	3214	733	1263	3564	492	1582	1020	2008	1564	3340	2428	2482	619	1504	5546	2587	26869	1162	26387	1105	24213	1173	11924	1897	133992	18847	7441	19275	1082	11443	1996	1879	1808	11545	69	45	328	604	337	108	88	363	517
	486	959	1329	3307	3292	2275	676	1257	1212	551	655	3171	3341	792	827	635	664	633	1227	3258	1771	1263	26359	1079	11496	1009	2703	8843	10804	1823	1113	11487	1071	14132	1073	11307	10145	1136	1035	11502	453	44	46	604	46	531	87	49	517
	651	1916	3250	628	479	726	3729	1744	1334	3536	2384	646	476	1453	1644	1997	3181	1489	3269	645	1118	1143	53338	1103	11653	1003	9364	1878	18353	1151	1234	11413	1808	13486	1053	10896	18568	5254	1766	11442	69	45	57	605	58	108	87	75	517
	2922	828	483	1596	622	3337	541	964	1092	563	663	2169	617	1236	783	2487	502	2698	481	2454	1105	1024	32794	2660	18527	1075	65019	5025	20483	4826	1122	11485	1043	26223	1025	10530	1963	12433	1108	11804	453	45	83	604	95	531	87	363	517
	551	1553	632	3145	1269	482	2892	2172	1794	3565	2829	1361	1230	1661	1440	960	695	582	624	1007	993	1035	11344	1062	11645	1020	1953	8819	10867	1088	1081	26513	1132	25759	975	11380	6595	1194	1164	19574	69	45	327	604	337	108	88	49	517
	863	1088	1494	646	3257	644	834	741	735	550	557	3266	3284	1004	917	3335	3283	977	1271	3356	9236	1034	40767	7515	11313	1727	22899	1163	76138	1148	57484	10612	25444	9066	993	19836	1187	3114	1023	11516	453	44	46	604	46	531	87	75	517
	3390	1890	2532	2088	483	2887	3862	1290	1353	3534	863	635	481	2029	1872	635	487	3351	3247	637	2024	1042	23327	1040	11269	1018	42160	10644	11080	2607	1323	11330	2085	8660	977	11591	1881	9115	3283	10498	69	45	57	605	58	108	87	363	517
	480	841	616	1554	629	558	539	1654	1064	564	3347	1807	626	783	687	2008	651	476	483	2171	1065	1025	26215	8488	32943	1058	1191	1194	10605	1170	7749	11559	5589	21433	1002	18372	1805	7871	1054	11071	453	45	83	604	94	531	87	49	517
	637	1604	1248	3168	1376	906	2511	1041	1949	3567	478	2979	1351	1415	1057	2415	3017	618	629	1543	1100	1004	11317	2565	11444	1013	1796	1094	11742	1956	3646	12480	2632	6228	1875	12510	1040	1135	3977	12062	69	45	327	604	337	108	88	75	517
	2148	1038	3294	643	3165	3419	1555	2194	677	549	621	691	3210	1295	1578	1027	531	1265	1346	3241	1239	999	71143	11946	11120	1670	1217	4094	19286	1165	61049	12022	29357	1162	1136	26378	1296	1112	1016	11977	453	44	46	604	46	531	88	363	517
	782	1940	478	1967	495	478	3782	733	1079	3533	1327	2972	490	1524	819	3346	784	3277	3187	647	2007	1025	26870	2614	10812	2419	31436	7166	10948	1201	28115	19591	1076	3154	1045	20152	1222	9282	2498	18792	69	45	57	605	58	108	87	49	517
	3357	816	621	2247	661	631	540	1257	1866	564	3251	693	648	1142	1604	634	3370	482	491	2515	8282	1029	12220	2450	10595	1129	6310	1951	11201	1046	1205	11072	2504	15631	978	11445	2567	8513	1237	11224	453	45	83	604	94	531	87	75	517
	482	1509	1297	1168	2351	2074	2697	1743	706	3569	487	2984	1854	1877	805	1985	478	632	648	952	1178	1040	11454	1905	11628	1138	33584	1220	12209	1027	7690	32858	1107	9424	1045	19339	1111	2615	1102	10676	69	45	327	604	338	108	87	363	517
	642	1138	3270	3300	665	827	1016	965	1203	549	642	689	930	857	1536	2565	631	1460	1721	3346	6697	982	11395	1815	19608	1785	1068	1102	26452	1077	5083	11203	4066	18539	1116	10905	1190	1938	3296	11638	453	45	46	604	46	531	87	49	517
	2440	1809	481	629	2624	3401	3899	2173	1357	3531	1771	2964	3345	1722	846	900	1879	2979	1068	637	13500	2879	19112	1932	11483	1035	1144	12204	10480	3300	14276	11034	9202	1229	1037	10669	7415	2519	1047	18776	69	44	57	605	58	108	88	75	517
	665	885	626	1606	594	478	539	740	1059	565	1046	696	476	954	1712	3315	974	528	3320	2195	1144	2001	20989	4050	12338	1029	1138	10226	11029	1102	1162	10749	1111	1298	1047	11374	3395	7982	1008	12282	453	45	82	604	95	531	87	363	517
	3158	1760	1387	3138	1036	633	2458	1289	1982	3571	3350	2998	616	1991	750	637	3411	756	477	1460	3121	1067	96190	1946	11038	1093	1120	1061	11293	1111	5106	10563	20146	12535	1055	10774	7170	1032	1041	11179	69	45	328	604	336	108	87	49	517
	509	917	3194	648	3332	2200	2380	1657	666	548	478	685	1226	801	1292	2054	476	3286	613	3275	2653	2520	40827	4446	24887	1060	8383	1761	11258	1910	1243	11970	10187	44517	1035	49163	22153	3393	3148	11615	453	45	46	604	46	531	86	75	517
	713	1842	491	2125	477	758	3487	1039	1039	3528	621	2935	3286	1485	1075	2065	626	481	1174	643	4218	1107	70724	2809	10955	1023	10598	6084	10771	1089	2031	19433	1972	21239	1020	11077	4902	7894	5512	34436	69	44	57	605	58	108	88	363	517
	3294	866	652	1428	614	3366	579	2194	2099	567	1321	705	480	1191	1522	1990	1687	630	3291	2395	3110	1974	116017	1233	11473	1047	2732	3322	11929	3206	1871	11396	1927	10393	1106	11046	17454	1100	1112	10517	453	45	84	604	95	531	88	49	517
	488	1697	2181	3227	1198	480	3568	733	632	3573	3255	3037	626	1769	855	2532	1364	1422	479	1072	1267	1058	11691	2432	18849	1057	20827	1079	34658	1119	1097	11478	10041	9647	1114	10868	3332	2796	1094	10915	69	45	327	604	337	108	87	75	517
	656	961	727	635	3290	638	549	1256	926	548	486	674	1345	921	1749	924	3304	3123	618	3361	1163	1080	49006	1329	12356	1966	14145	1092	10418	1109	2647	11110	7794	1961	995	11100	1172	2181	3756	11008	453	45	46	605	46	531	87	363	517
	3034	1920	3268	1754	479	2567	3483	1748	2472	3523	641	2839	3215	1929	734	3324	484	504	1223	636	1084	1799	18190	1967	18037	1085	13470	1041	11035	1014	6964	10930	3498	6511	1060	12111	1129	1153	1164	11108	69	44	56	604	58	108	86	49	517
	530	825	481	3015	622	630	580	961	551	569	1736	740	490	830	1227	636	645	687	3271	2162	11283	1059	12340	1040	18905	1025	26268	2698	11183	2597	5739	11269	1050	44154	1025	11260	1242	1047	2559	11195	453	45	83	604	95	531	87	75	517
	782	1548	627	675	1276	1996	3572	2167	719	3577	1102	3132	646	1611	1173	2032	2773	3135	481	1578	1209	5694	10895	4029	11310	1000	25724	1861	11009	2455	9890	11249	1174	6357	1068	10462	1169	6330	1150	11669	69	45	328	604	337	108	88	363	517
	3357	1094	1396	2802	3253	882	549	743	1261	547	3339	652	1784	1048	1276	2237	577	502	622	3224	1159	1679	11537	1097	10601	1014	9069	1142	11048	1072	21460	11227	8098	18362	1032	11900	10360	17691	1956	10491	453	45	46	605	46	531	87	49	517
	482	1881	3180	747	484	3416	3477	1297	1217	3518	478	2392	1006	2016	1096	1294	1006	682	1266	649	1103	1672	28877	1068	27399	1050	8660	1932	11593	1034	32907	35696	5448	5324	2694	11127	1146	5819	5457	11574	69	44	57	604	58	108	87	75	517
	641	846	493	3131	630	477	582	1636	1319	571	622	1012	3342	789	1463	3315	3408	3097	3250	2573	1030	2003	12131	1254	10933	969	21427	9394	10540	1938	17397	39267	1980	21266	1020	11424	1058	18737	1049	19262	453	45	82	604	94	531	87	363	517
	2443	1622	657	648	1390	632	3576	1058	1114	3581	1342	3319	477	1439	898	636	477	509	483	908	1783	1980	12263	2723	11213	1114	6227	2614	11403	1128	21478	10607	18703	1165	1835	10924	1917	2593	12439	39528	69	45	327	605	337	108	88	49	517
	665	1022	2502	2171	3141	2101	548	2181	1681	546	3241	630	616	1257	1856	2054	626	698	628	3330	1104	1009	20360	8206	11025	2446	1174	1904	19348	1120	1217	35756	1145	5259	3242	11686	2044	6459	3225	10931	453	45	46	604	46	531	87	75	517
	3152	1946	624	1311	500	810	3470	738	789	3512	488	1704	1228	1611	692	2071	1692	3186	1333	639	1998	987	12152	3834	11156	1051	3150	7577	54495	1087	6113	10912	1237	1214	1038	17471	24262	4093	1038	19694	69	44	57	604	58	108	87	363	517
	510	813	1341	3268	669	3395	585	1276	1737	574	645	3091	3285	1049	1076	1951	1346	495	3201	2231	1897	1073	197914	1094	10801	1134	15634	9347	11565	1068	1161	11294	22415	2818	1113	11527	9392	1870	1102	11645	453	45	83	604	94	531	88	49	517
	715	1498	3241	631	2790	479	3582	1691	760	3585	1890	661	481	2015	1520	2735	3313	660	489	1356	1056	1007	12449	8045	10669	1056	1343	1156	18813	1075	27335	10780	7260	1945	1071	11135	1055	1857	1106	19085	69	45	327	605	338	108	88	75	517
	3299	1151	485	1660	560	633	547	1008	1512	545	914	2626	626	790	857	801	483	2597	643	3311	7550	1012	17925	1152	11852	1007	1212	3323	10958	1078	8266	19847	1142	31618	1001	12247	1141	2010	2503	17742	453	45	46	604	46	531	87	363	517
	487	1782	635	3102	862	2259	3460	2200	899	3503	3355	839	1348	1438	1754	3246	642	604	1601	640	1056	1015	93488	1020	11243	5005	14982	1072	11141	1959	7764	11623	20959	7695	998	11438	1148	13914	2612	26996	69	45	57	604	58	108	86	49	517
	654	902	1553	655	3327	732	589	731	2448	578	477	3253	3212	1258	732	643	2632	1130	1344	2284	1115	1042	27999	1166	11925	1066	5523	12112	11144	1052	1863	20190	7585	2797	1008	11173	1085	5741	3849	22538	453	44	83	604	95	531	88	75	517
	3013	1807	1708	2353	477	3344	3589	1247	556	3592	621	635	490	1610	1218	2275	609	3325	3189	1240	1032	1058	13290	1201	20379	3322	13309	4994	10700	3562	3268	11691	5102	19536	985	11340	6229	1972	1129	80183	69	45	327	605	336	108	87	363	517
	534	887	1115	1032	615	482	546	1773	727	545	1312	1842	647	1049	1188	1219	1307	479	491	3341	14622	1954	57367	1842	11146	1045	1319	1824	11002	1961	1195	44151	11400	1176	1036	10775	1095	6215	1165	12326	453	45	46	604	46	531	88	49	517
	796	1763	3340	3307	1204	642	3445	942	1314	3487	3260	2919	1821	2016	1243	3332	3330	621	647	638	1952	1082	11319	2596	11155	1024	6163	1097	10806	1155	2617	11906	6378	5156	1056	10766	1150	4239	1053	12002	69	45	57	604	58	108	88	75	517
	3364	914	474	628	3287	2818	595	2138	1123	584	485	710	964	789	1147	635	482	1307	1703	2205	5699	1038	11067	8772	10963	1004	43682	1058	12343	1264	9708	26360	1161	29829	1093	11219	2023	3443	4431	19336	453	44	83	605	95	531	86	363	517
	482	1838	612	1597	480	572	3599	754	1641	3604	640	3057	3345	1439	1332	2014	638	3254	1098	1429	8025	1003	11271	1954	10852	1021	21267	1114	12033	1165	5619	11822	6831	35647	1055	11073	8520	17491	3265	11362	69	45	327	604	337	108	87	49	517
	641	869	1202	3144	623	982	545	1345	811	543	1685	670	476	1257	1025	2371	2307	485	3313	3286	7689	1008	12656	3527	10848	1953	10389	1180	11511	1929	4298	13229	3589	4167	1035	49611	5807	1292	1174	10162	453	45	46	604	46	531	88	75	517
	2359	1706	3313	647	1281	3422	3423	1514	1925	3460	1204	2769	616	1612	1675	1077	706	638	477	643	3479	1050	26974	4334	11463	1764	9627	12246	11572	1177	1169	11578	6303	8672	994	10852	1221	3472	1062	17352	69	45	57	604	58	108	87	363	517
	692	954	476	2091	3250	478	602	1203	684	594	3309	768	1225	1047	767	3348	3300	1592	615	2356	3349	971	11302	6216	19538	1065	1966	11202	13057	1977	26521	11769	5744	1175	1061	41781	1143	5695	1017	10713	453	44	83	605	95	531	86	49	517
	3260	1910	616	1538	484	630	3614	1896	1111	3622	481	3180	3286	2017	1370	634	484	1502	1183	1121	2750	1120	10847	1190	11939	1003	6509	1805	17716	1820	37672	11230	2081	9489	1044	11885	1049	18468	1073	10982	69	45	327	604	337	108	88	75	517
	493	831	1252	3177	632	2059	545	864	1699	541	627	644	481	789	982	1982	646	2500	3287	3359	1999	2465	27310	2738	40601	1766	8652	2758	11084	1106	9944	11541	7833	12891	1047	12050	1839	9487	1057	10992	453	45	46	604	46	531	88	363	517
	667	1564	3293	641	1404	837	3382	1894	779	3399	1420	2126	626	1437	1791	2586	2825	628	479	637	2701	1045	11679	6527	11089	1027	1179	1257	10626	1178	3670	52639	1136	32827	1021	18822	1066	2540	1120	35303	69	45	57	604	58	108	87	49	517
	3166	1077	478	1929	3110	3405	617	866	1653	616	3153	1489	1344	1260	717	885	567	1406	620	2166	1178	1119	11570	1040	10971	1219	12391	1082	10919	4044	12370	26618	5748	32631	998	11905	1122	2669	1095	11498	453	44	82	605	95	531	87	75	517
	507	1905	620	2514	504	478	3638	1898	804	3660	501	3216	3216	1606	1162	3308	942	3156	1229	1562	1191	1052	11803	2459	11684	1180	15609	1862	11227	1153	1871	11524	12403	67775	1007	10765	3241	1116	2657	11316	69	45	328	604	336	108	87	363	517
	709	833	1304	896	682	632	543	863	1869	539	678	640	489	1053	1298	637	3410	499	3268	3232	1157	1003	26869	1778	11763	1039	1229	1192	19271	1965	8427	11184	3850	73943	1018	11361	1112	1102	1880	10694	453	45	46	604	46	531	87	49	517
	3288	1575	3266	3275	3050	2174	3301	1886	705	3205	3100	1959	646	2012	1066	2073	476	673	481	648	1182	3268	26357	1045	11013	1039	11451	4517	11413	1008	167678	19053	3370	1104	1028	40671	2600	30826	1107	10546	69	45	57	604	58	108	88	75	517
	489	1066	481	630	514	771	645	870	1198	683	509	2455	1774	791	1552	1940	626	2987	624	2547	1168	1108	53334	1848	11089	1078	18366	1039	10325	1081	6261	11343	1081	11640	1028	11978	2596	3359	1107	10732	453	44	84	605	95	531	88	363	517
	657	1917	628	1648	709	3374	3684	1916	1371	3763	702	955	1018	1445	835	2779	1688	527	1274	927	1104	1073	32793	4015	11084	1079	23823	1137	17445	1058	33665	11985	10130	30026	988	11074	12762	3106	1707	11512	69	45	327	604	337	108	86	49	517
	3066	827	1403	3111	3195	480	542	853	1041	537	3213	3308	3341	1247	1675	780	1360	752	3245	3338	5941	1018	11349	1134	11697	1012	2617	1818	10886	5562	1070	11850	1095	19285	3326	18824	2988	2744	1020	11753	453	45	46	604	46	531	88	75	517
	524	1553	3169	653	491	636	3100	1843	2085	2584	492	631	477	1635	767	3223	3306	3281	483	638	1125	975	40775	1093	11765	972	44167	1133	11310	10316	1137	11802	13995	1283	1057	11266	1184	4439	948	21797	69	45	56	604	58	108	87	363	517
	763	1089	495	2296	649	2466	722	896	636	1274	655	1722	616	1026	1370	645	484	482	630	2213	1899	1043	21951	4241	11434	1023	7690	3435	11353	1074	1108	11049	11203	7774	1009	10971	1988	3455	3375	11503	453	45	83	605	95	531	88	49	517
	3344	1889	661	1098	1822	659	3783	2015	937	3884	2408	3075	1230	2028	982	2370	644	630	1351	1404	1206	1014	11465	1122	11597	1000	2803	1774	11748	1032	1140	10952	1904	3641	1236	11193	1164	1836	1126	11996	69	44	328	604	337	108	86	75	517
	484	841	2727	3308	953	3174	540	804	2471	536	656	665	3284	784	1796	1079	2735	1440	3181	3295	1949	1022	19393	1867	11052	969	19497	1164	11219	1163	10537	11143	1208	61059	1817	11190	1213	1086	2521	12703	453	45	46	604	46	531	87	363	517
	643	1606	572	628	3339	506	2693	1596	551	2294	2485	2694	481	1418	715	3348	585	3074	492	642	7316	1012	10906	1111	19535	1065	1202	2804	11951	1150	11199	19094	1114	30110	3467	11420	3491	3353	1058	11052	69	45	57	605	58	108	87	49	517
	2584	1037	928	1596	476	709	1022	1101	719	3563	635	803	627	1291	1155	634	1064	512	650	2329	1128	1015	10687	2020	12532	1060	5104	1166	11443	1166	20834	11075	4972	1149	2466	20276	1244	13044	2644	10550	453	45	82	604	94	531	88	75	517
	625	1940	3362	3145	614	3319	3898	2127	1266	551	1560	3221	1350	1534	1313	1981	3401	708	1793	1161	4365	1080	66188	7599	11663	1034	29873	10264	12680	1128	14090	11640	17895	5775	1016	11356	2442	8544	1078	10837	69	44	327	604	337	108	86	363	517
	1618	816	473	646	1190	484	540	757	1209	3538	1802	639	3210	1130	1047	2586	477	3218	975	3355	9629	1086	11954	1181	11052	998	35668	12812	34514	1762	14345	11534	38007	19433	1081	39459	2942	1956	1149	11087	453	45	46	604	46	531	87	49	517
	1896	1508	609	2090	3292	648	2457	1366	1339	562	1005	1943	490	1901	1607	886	627	490	3332	637	1172	992	11704	1804	11750	1071	3363	1039	11327	1016	26153	11480	1048	1130	1004	11606	10071	1144	1168	11346	69	45	57	605	58	108	88	75	517
	969	1139	1175	1543	479	3034	2381	1469	1084	3564	3356	2556	648	843	803	3308	1720	649	475	2174	1142	1969	11490	4827	11783	1122	20121	1026	11171	1092	1096	22880	2596	4292	1700	11913	1923	13276	1814	11296	453	45	83	604	94	531	87	363	517
	3401	1806	3322	3175	622	531	3486	1272	1836	550	477	881	1849	1670	1530	637	1255	1987	612	1530	2590	1071	110114	2108	11969	1074	44195	3404	20949	3401	23892	11993	5302	9524	1008	10890	1161	1129	2587	19277	69	44	327	604	337	108	87	49	517
	480	887	476	641	1268	789	579	1702	718	3537	620	3280	935	996	850	2072	3350	834	1160	3247	7075	1028	12358	1058	11493	1061	34167	1025	11586	1249	9059	10867	4940	7084	1033	10987	7851	3795	10700	11234	453	45	46	605	46	531	88	75	517
	636	1764	614	1940	3258	3384	3570	998	1258	562	1313	633	3345	2027	1731	1942	480	3332	3295	646	4332	1262	11652	1074	11082	1100	67731	5364	11373	2752	8722	10994	2710	5735	1043	11182	1107	1304	4053	19303	69	45	57	604	58	108	87	363	517
	2079	914	1233	2441	482	479	549	2198	1225	3566	3260	1776	476	784	742	2774	634	478	479	2494	6241	1205	11729	2508	11086	1942	34384	1068	10880	1004	21326	10907	1900	9957	1670	10388	1064	1907	1807	13060	453	45	83	604	95	531	88	49	517
	821	1837	3301	951	630	635	3481	731	1299	549	485	3020	616	1418	1256	782	2046	620	617	970	1109	1099	11864	1212	10636	1100	39603	8645	11223	1796	6289	11557	2690	7667	1691	11788	16459	1117	1086	11885	69	44	327	604	337	108	88	75	517
	3376	869	477	3294	1374	2352	581	1251	1146	3536	639	679	1225	1290	1125	3226	833	1296	1213	3350	1080	1156	10717	10692	12086	1200	1100	1097	10742	1041	1149	26692	1301	1158	1219	11696	9312	12035	2493	10098	453	45	46	605	46	531	86	363	517
	481	1708	619	629	3167	696	3573	1762	1543	563	1688	2885	3287	1537	1385	645	3392	3261	3276	638	1043	1043	19474	2582	19439	1027	11674	7748	18703	3528	3160	10457	10695	7405	1059	10645	9060	2551	1027	21054	69	45	57	604	58	108	87	49	517
	639	953	1280	1616	496	3301	548	951	875	3567	1199	723	480	1127	968	2359	477	484	480	2184	3312	1026	11058	2546	11136	1007	12984	1102	11908	10770	15612	11240	7772	6172	986	10576	7962	1825	3237	10531	453	45	83	604	95	531	88	75	517
	2253	1909	3279	3132	659	486	3475	2152	2374	549	3311	3091	626	1906	1823	1092	628	635	622	1493	1156	1069	11316	2015	11024	3385	8372	1042	12140	1104	1285	10935	1877	3389	1090	12687	8156	1056	1034	11229	69	44	327	604	337	108	86	363	517
	733	831	480	648	2291	654	583	748	570	3533	480	661	1345	841	704	3347	1757	1546	1255	3262	10283	1074	13420	1102	11485	980	8621	1932	27354	1154	1234	11146	1027	1858	973	11542	1219	2824	4766	10751	453	45	46	605	46	531	87	49	517
	3318	1567	624	2161	685	3129	3578	1322	759	564	627	2617	3215	1660	1117	635	1161	1852	3255	645	17832	1013	12193	7967	19698	2091	7405	4031	19279	1223	34557	10625	14118	25918	1077	11229	2613	2088	1377	11431	69	45	57	604	58	108	88	75	517
	486	1074	1349	1335	3078	514	548	1571	1509	3568	1413	844	490	1004	1408	1982	3380	941	483	2439	1131	967	12067	1934	11523	1222	1216	1173	11021	1873	8215	19715	14961	1155	997	11183	3237	8849	1187	10686	453	45	83	604	94	531	88	363	517
	648	1909	3234	3260	509	732	3467	1130	901	549	3165	3257	646	2029	945	2582	478	3351	626	1022	7825	1022	32863	1894	26542	1217	1909	1087	10800	1201	28095	11208	9451	16990	1000	11446	1099	7877	2663	19194	69	44	327	604	337	108	87	49	517
	2860	831	485	632	696	3345	586	2074	2454	3531	499	635	1780	784	1861	888	629	477	1314	3359	5034	998	11438	1052	40485	1109	8744	1154	11628	1147	1215	10793	1116	21448	1056	10721	5025	2022	1143	11005	453	45	46	605	46	531	87	75	517
	563	1568	638	1676	3150	482	3584	778	555	565	673	1832	1011	1414	691	3309	1813	618	3217	636	2512	970	89015	9176	12787	1935	2050	1260	28240	1014	34166	10806	23360	1168	1034	10303	6974	1068	1935	10786	69	45	57	604	58	108	88	363	517
	921	1073	1609	3090	498	642	547	1467	725	3571	3046	2938	3341	1296	1069	637	1063	1264	487	2167	11112	1044	11825	4793	11023	981	7036	9569	18317	1054	10467	19401	1057	34679	1119	11273	2005	1157	1049	11055	453	45	83	604	94	531	87	49	517
	3399	1909	1379	657	666	2812	3456	1275	1300	548	518	704	477	1523	1541	2070	3401	3277	638	1558	1906	1088	19431	1139	10969	1017	3638	1965	11260	1080	9648	10820	2632	8262	1100	10969	1852	66832	965	17885	69	45	327	605	337	108	87	75	517
	480	831	3204	2427	2643	573	590	1693	1145	3528	728	3034	616	1143	843	1960	477	483	1479	3234	6537	1032	11302	6745	18299	1100	61061	2754	11428	1078	1214	18670	4938	7781	1005	11385	1913	1097	2595	19087	453	44	46	604	46	531	88	363	517
	636	1568	489	962	590	991	3592	1006	1547	567	3262	675	1229	1874	1703	2695	627	631	2404	648	1203	995	10988	1049	12317	1681	30108	1117	11199	8546	1101	18935	8692	1847	2573	10923	14262	1071	1169	10938	69	45	57	604	58	108	87	49	517
	2088	1073	649	3297	1010	3421	546	2200	872	3573	485	2846	3285	858	754	821	1718	1459	647	2539	2010	1075	12525	1755	17880	980	1116	1060	18555	1116	6095	11495	4226	3209	982	12210	1154	3499	3418	10474	453	45	82	604	95	531	87	75	517
	816	1909	1988	629	3335	477	3439	731	2363	547	639	737	481	1729	1310	3265	1258	2984	1698	933	1117	1102	27708	3496	18985	4722	5830	4863	12052	1134	23617	11074	1069	13670	1000	13665	2859	17474	5583	12213	69	45	328	605	336	108	87	363	517
	3373	831	824	1611	476	631	597	1247	572	3525	1675	3127	626	950	1051	641	3350	528	1105	3340	1183	1064	12941	1881	12713	1728	1261	1879	10997	1093	20529	10882	1164	8341	1045	11770	4477	1245	4940	11911	453	44	46	604	46	531	87	49	517
	482	1568	3340	3135	615	2062	3603	1772	764	568	1230	653	1349	1984	1593	2204	479	753	3312	638	1118	1049	12391	1113	11463	1097	4598	1886	11189	1085	24723	25886	1129	29155	965	11027	1098	1158	1060	19233	69	45	57	604	58	108	88	75	517
	638	1073	475	648	1193	835	545	943	1546	3576	3299	2424	3211	803	811	1374	635	3283	477	2208	4670	1073	18552	1061	11448	1092	18974	1033	17958	1084	5150	10898	1135	37687	1118	12004	1132	1119	1117	26066	453	45	83	605	95	531	87	363	517
	2273	1910	611	2144	3291	3404	3412	2141	873	547	481	982	490	1498	1567	3291	2059	482	615	1419	1101	7699	26655	1877	11856	1021	9530	1153	19823	1145	21346	11212	1095	9949	2485	93757	9947	2623	1823	10875	69	45	328	604	337	108	87	49	517
	725	831	1202	1378	480	478	607	752	2367	3521	630	3314	648	1175	826	639	824	630	1186	3290	1939	2548	208363	1017	103213	1053	7133	1252	11853	2653	1197	12066	12877	1171	1053	65868	7245	9492	1152	11080	453	44	46	604	46	531	87	75	517
	3310	1567	3313	3245	622	633	3619	1342	571	570	1454	630	1831	1806	1635	2119	3389	1432	3286	642	1117	1897	26555	1088	11002	1011	5691	1205	20528	1134	6123	11366	64994	1158	1092	11542	1189	16278	1091	11656	69	45	56	604	58	108	86	363	517
	486	1074	477	633	1271	2175	545	1522	762	3579	3058	1712	953	898	788	1674	477	3096	479	2345	3224	1010	11236	1039	10881	1029	16892	2523	12178	1108	1154	11546	1989	11992	1042	49451	7190	7715	1089	11562	453	45	83	605	94	531	87	49	517
	651	1908	616	1707	3256	770	3363	1192	1532	546	516	3084	3345	1865	1460	3155	629	509	620	1137	2682	1022	17945	4203	10842	1025	7933	7030	19355	1156	35638	11132	22884	2681	995	11507	2787	1085	1795	11372	69	45	328	604	337	108	88	75	517
	2935	832	1250	3064	483	3374	623	1925	883	3515	722	663	476	863	901	656	1770	698	1231	3358	1154	1073	12078	13650	10696	1030	1100	10736	25994	1887	7708	11228	15740	9328	2560	11804	1040	2487	1023	11127	453	44	46	604	46	531	88	363	517
	548	1568	3294	663	630	480	3649	849	2408	573	3253	2654	616	1746	1858	2669	1136	3189	3267	637	1116	1101	11642	1798	57105	1120	1900	1066	10930	1132	2840	11386	1107	65031	1171	12354	5132	1060	1038	11448	69	45	57	604	58	108	87	49	517
	853	1073	478	2584	1381	636	543	1819	563	3583	486	824	1225	937	692	835	3386	494	481	2168	5467	1933	11505	1835	12608	1012	3508	2471	11132	1053	17367	10894	20339	2047	1878	32639	13853	7139	1117	11275	453	45	82	605	94	531	87	75	517
	3387	1910	620	853	3156	2471	3258	911	744	546	642	3240	3286	1963	1072	3277	477	660	624	1551	9350	983	107061	1091	11264	1860	32178	1030	11808	1088	4940	10902	1125	1195	1201	11531	6306	1126	1179	11054	69	45	327	604	337	108	87	363	517
	481	830	1299	3249	497	657	660	2063	1408	3506	1755	637	481	813	1531	639	629	2557	1276	3237	2532	1018	41356	1122	11662	1024	1203	4052	11481	1038	3429	10783	7522	21610	1105	11321	1839	1169	2573	10933	453	44	46	604	46	531	88	49	517
	637	1566	3269	632	664	3162	3707	783	998	577	1071	1878	626	1541	849	2166	1784	613	3244	648	2482	1097	11336	2023	11771	1027	16943	1052	11399	13587	65552	10665	1084	77790	1096	10887	1165	1009	988	10805	69	45	57	604	58	108	86	75	517
	2167	1076	481	1699	2524	508	542	1488	2318	3590	3345	2831	1344	1122	1729	1488	1110	1219	483	2528	2738	1666	71475	4178	11179	4048	21459	1107	11112	1056	5754	49716	11599	6295	1869	10532	1118	10154	984	10631	453	45	82	605	95	531	88	363	517
	773	1906	627	3071	618	715	2991	1242	581	544	478	743	3216	1917	742	3249	3392	3297	630	941	1132	970	11444	2037	11089	1081	1157	1039	11402	1074	1983	11155	19281	33606	1092	11373	1043	1089	1071	25522	69	45	328	604	336	108	87	49	517
	3350	832	1390	661	1225	3327	775	1787	785	3494	622	3137	489	835	1263	642	477	480	1357	3343	1166	3273	25465	2680	26242	1962	34695	1086	11352	5559	28610	18786	1235	1067	1007	19834	2560	1061	1023	26967	453	45	46	604	46	531	88	75	517
	483	1573	3188	2545	3278	483	3827	933	1709	581	1328	652	646	1636	1116	2265	628	627	3174	638	8122	1997	12092	5883	11394	12121	8257	1133	10979	1162	65523	11540	1198	1140	1847	11589	14304	1113	3597	17725	69	44	57	604	58	108	86	363	517
	642	1068	492	876	481	646	540	2117	774	3599	3250	2360	1773	1026	1409	1239	1757	1384	493	2201	1024	1053	11314	1097	11813	1053	7843	1005	10945	2675	6394	11404	1174	1135	1093	18363	4644	3531	1205	10885	453	45	83	605	95	531	88	49	517
	2509	1915	654	3264	625	2979	2577	761	1619	544	487	1045	1019	2028	944	3328	1162	3189	653	1438	2541	1012	11521	1024	18596	1052	2689	3171	10790	1167	1332	11467	1296	1127	1035	12552	9724	10731	6091	11439	69	45	328	604	337	108	88	75	517
	645	828	2310	632	1304	540	1253	1382	824	3472	642	3321	3341	784	1862	635	3379	494	1886	3284	1226	999	11749	10104	11669	1016	5383	4973	10623	1143	133988	27023	7847	9317	1000	26086	1094	1178	1063	11707	453	45	46	604	46	531	87	363	517
	2689	1557	679	1667	3236	828	3868	1434	2037	590	1786	630	477	1416	690	2023	478	660	887	642	3572	1821	26887	1180	11287	1015	1214	1076	25742	1068	1113	10929	1052	1131	1806	11585	1216	1163	1013	11223	69	44	57	605	58	108	86	49	517
	600	1085	3116	3097	485	3402	540	1332	650	3613	1027	1701	616	1292	1069	2305	630	2555	3328	2367	1143	2648	26319	1064	11190	1053	1808	9790	26325	2557	1235	10870	1115	8563	1093	11506	1113	2890	1220	11188	453	45	83	604	94	531	87	75	517
	1183	1895	503	655	636	478	2500	1546	980	542	3352	3093	1230	1532	1542	1168	1816	614	475	1107	5913	1025	53279	1098	32915	1111	1088	13876	17961	1068	1122	18543	5342	1999	1052	11221	2730	14036	2674	19524	69	45	327	604	338	108	87	363	517
	3363	838	683	2386	1479	633	1638	1161	2379	3429	478	661	3285	1133	842	3341	1056	1222	613	3360	1123	1033	32811	6867	11451	1022	1128	13429	10734	1097	1092	11235	1169	1093	1044	11392	1077	3749	1103	11511	453	45	46	604	46	531	88	49	517
	482	1594	3141	1000	2559	2194	3754	2004	569	605	620	2609	480	1896	1699	635	3402	3295	1165	637	6555	1087	11342	1125	11126	1079	1113	1167	11414	3601	11980	11313	9137	1148	1033	39096	1140	1185	1070	10531	69	44	57	605	58	108	88	75	517
	641	1048	500	3303	609	761	540	809	757	3642	1317	849	627	846	756	1995	477	481	3294	2163	2515	1013	41349	1063	10804	1021	1120	3143	11793	1053	45491	12235	1989	19295	2300	10684	6693	4184	1109	11055	453	45	82	604	94	531	87	363	517
	2364	1933	672	628	1147	3368	2793	1621	1494	540	3258	3259	1351	1681	1318	2499	627	627	478	1570	1091	1896	12464	1100	10596	1039	11458	2643	11377	1127	1344	26740	7384	14131	2947	47746	6257	1974	1169	12047	69	45	327	604	337	108	87	49	517
	690	819	3036	1602	3307	480	911	1074	913	3311	485	635	3209	987	1041	950	1716	1387	619	3229	1046	1010	12433	1093	11629	993	29153	4208	11283	3136	7729	11140	1043	13486	2527	11871	2529	1126	1236	11971	453	45	46	604	46	531	88	75	517
	3257	1522	517	3141	478	638	3888	2165	2477	645	640	1824	491	2022	1629	3332	1264	3184	1216	648	1089	1016	45032	1778	19608	998	37690	11691	19819	1037	3648	11096	1116	26223	995	11159	1145	1921	1105	18807	69	44	57	605	58	108	87	363	517
	493	1123	719	647	619	2539	539	743	550	3710	1709	2952	648	786	790	636	3347	495	3274	2560	4291	3976	12208	1088	11483	1822	24213	1098	11695	3894	61047	19597	1154	25759	979	10814	1248	8781	2661	11213	453	45	83	604	95	531	86	49	517
	668	1835	3256	2108	1238	638	2472	1301	716	538	1153	700	1853	1427	1474	2013	480	662	480	917	7823	1115	10967	1920	12336	1177	2702	4097	10910	1047	28113	10915	1096	9066	1064	11117	2757	6936	1149	10697	69	45	327	604	336	108	88	75	517
	3175	870	482	1484	3272	2510	2005	1627	1253	2864	3326	3014	931	1276	891	2377	635	2649	622	3334	1836	2655	47705	2524	11038	1060	9365	1068	10975	8573	1203	10456	6226	8660	1037	12083	14304	2046	1096	11592	453	45	46	605	46	531	88	363	517
	506	1711	630	3202	481	645	3627	1068	1235	862	479	681	3344	1567	1838	1069	2074	592	1260	639	971	1093	11637	2553	24896	1851	65019	1187	11820	1855	7697	11208	1095	21433	1019	11213	1128	1050	1235	18707	69	44	57	604	58	108	86	49	517
	704	950	1454	638	626	2956	544	2171	1275	3895	624	2898	477	1093	699	3348	816	1041	3253	2221	15793	1021	18531	2464	10952	1025	1953	1145	11766	1014	5072	19280	2012	6228	994	10470	6578	1751	2066	12362	453	45	83	604	95	531	88	75	517
	3282	1907	3003	1828	1322	545	3342	741	1190	536	1372	718	616	1965	1096	634	3385	3345	482	1382	1853	2538	11526	1973	11472	1037	22899	1107	25879	1096	14283	11482	1146	1162	1086	11790	6602	1125	1121	11262	69	45	327	604	337	108	88	363	517
	490	832	522	2898	3223	845	630	1291	1397	2279	3216	3079	1225	812	1464	1982	477	477	628	3303	11507	1056	11420	2027	18844	3866	42160	1023	32732	1902	1162	10943	8521	3154	1102	11200	2556	4093	1033	11602	453	45	46	605	46	531	87	49	517
	659	1573	735	712	487	3408	3662	1652	1009	3566	492	664	3286	1537	898	2586	629	619	1320	640	8639	1016	12218	1166	12354	1088	1191	1137	11127	2593	5107	11600	2913	15631	1057	11506	1875	1188	1013	34510	69	45	57	604	58	108	87	75	517
	3096	1068	3278	3039	640	478	542	1043	2263	550	653	2678	481	1127	1851	886	1788	1274	3212	2307	1873	1016	27726	3355	18035	1174	1798	1205	10960	1801	2153	10786	2032	9432	1043	10981	9309	5652	1101	10415	453	44	83	604	95	531	87	363	517
	520	1915	480	669	1557	632	3206	2193	593	3533	2339	811	626	1908	694	3307	1102	3272	488	1198	7862	2490	43565	1132	18938	4848	1218	13043	10641	3349	6638	11751	10622	8939	1045	11589	1093	1132	3286	10900	69	45	327	604	336	108	87	49	517
	745	828	624	2706	1595	2155	679	733	815	564	678	3229	1345	840	1082	637	3394	483	639	3350	1094	3174	44334	2579	11287	1073	31433	1060	10659	4021	7060	11250	1115	9578	1922	17485	2067	1117	1103	11010	453	45	46	605	46	531	88	75	517
	3329	1558	1354	789	1403	780	3734	1258	1961	3568	3095	638	3215	1655	1504	2073	477	632	1515	637	8510	1108	92902	3621	10601	989	6319	1119	12183	1045	5740	11208	1828	1267	1230	11450	4357	17207	1117	11122	69	45	57	604	58	108	87	363	517
	485	1084	3230	3191	3112	3380	541	1741	673	549	510	1915	489	1008	868	1940	628	1483	1881	2186	1845	1005	26471	1228	27379	1060	33575	1037	19411	1163	9890	35659	19192	1224	1213	11140	3519	7651	1135	11171	453	44	83	604	95	531	87	49	517
	646	1896	486	640	504	480	2874	967	1063	3531	704	2699	647	2030	1786	2781	1749	2791	892	1487	3323	1152	115934	1069	10924	1043	1068	6323	11294	1099	21455	39250	9923	14099	989	12467	4390	2621	1108	11674	69	45	327	604	337	108	86	75	517
	2745	837	639	1868	681	635	846	2175	1956	566	3219	801	1783	783	719	779	1180	562	3327	3265	2649	1132	11847	1874	11220	1004	1144	1135	11334	1125	32912	10571	1232	43002	998	11541	16859	1132	1146	10475	453	45	46	605	46	531	88	363	517
	587	1593	1646	2790	3037	2401	3867	739	674	3570	491	3219	1006	1414	1168	3221	3374	883	476	644	1109	1014	49051	1199	11029	1852	1138	14835	11132	1086	17397	49154	3163	21239	986	11223	5804	1158	1077	11570	69	45	57	604	58	108	88	49	517
	1070	1049	1254	752	516	679	540	1286	1070	548	653	639	3343	1297	1285	646	478	3346	613	2430	8501	1842	18185	4526	11074	2590	1119	8011	10670	1089	21478	10749	13753	10393	1015	11905	2644	1115	1038	19259	453	44	84	604	93	531	87	75	517
	3391	1932	3292	3139	715	3266	2502	1666	1916	3528	2280	1952	476	1520	1084	2377	631	477	1164	1032	18240	965	12362	1039	10808	1017	8387	7707	11588	4397	1217	10970	1116	9647	1043	10605	1108	1161	1103	39523	69	45	328	605	337	108	87	363	517
	480	820	478	648	3210	491	1621	1030	688	567	698	2502	617	1147	1497	1070	1848	618	3294	3359	1009	1202	10888	1118	10724	1026	10595	8977	11278	1154	6145	10847	1174	1961	985	10911	1053	1218	1080	10894	453	45	46	604	46	531	86	49	517
	637	1523	621	2119	489	667	3759	2198	1124	3573	3202	918	1228	1867	872	3348	1012	1273	479	637	8602	1038	11532	1745	11925	1014	2727	1163	11213	3313	1180	11095	1103	6511	1121	11561	3540	20913	1805	19630	69	45	56	604	58	108	88	75	517
	2143	1121	1305	1446	644	3223	541	732	1639	548	493	3296	3285	862	1803	634	3407	3273	618	2165	10262	992	28790	1138	11371	5837	20832	1942	18665	1115	27284	12057	1160	44156	1069	11639	1068	1841	2559	11746	453	44	83	604	95	531	87	363	517
	785	1838	3266	3219	1662	498	2772	1249	812	3524	659	632	481	1743	712	1982	477	483	1215	1564	1144	1022	12192	1221	11933	1011	14145	3206	11157	3511	8266	11098	1092	6374	1040	11535	1184	7153	2487	19115	69	45	328	605	336	108	87	49	517
	3358	869	481	636	1195	685	930	1765	1935	568	2632	1743	626	939	1145	2586	626	632	3275	3231	9443	1047	12292	6757	12522	1981	13470	1097	10521	1138	7764	10488	6920	18343	1053	11108	1227	9261	1933	17762	453	45	46	604	46	531	88	75	517
	482	1706	627	1775	3291	3281	3892	949	681	3576	598	3056	1348	1967	1337	885	1696	1480	480	648	1108	1009	20332	3391	12101	1884	26268	4922	11584	3226	1863	11458	1060	5370	1045	26737	1197	6741	1782	26904	69	45	57	604	58	108	88	363	517
	641	954	1407	2988	479	489	539	2149	1097	547	1092	669	3212	811	1018	3308	1329	2818	622	2551	8780	1944	12119	1062	11089	1191	25724	5041	10787	3366	3273	10950	1182	21212	1064	11674	1308	1918	1842	19850	453	44	82	605	95	531	87	49	517
	2424	1911	3162	683	622	661	2467	749	1771	3520	3342	2774	490	1533	1698	637	3321	557	1259	924	1177	4302	128323	1050	11453	1086	9069	1910	11677	2000	1190	12320	1157	1165	1168	11283	1179	6389	1061	10515	69	45	328	604	337	108	86	75	517
	671	830	496	2881	1273	3191	2119	1326	745	571	478	766	647	1131	756	2073	483	862	3254	3337	1886	996	11295	1126	17626	3836	8660	1118	10709	1086	2614	11630	1164	5280	1132	19666	12313	1087	1262	11084	453	45	46	604	46	531	88	363	517
	3190	1563	664	718	3255	504	3589	1561	1411	3579	622	3177	1822	1899	1323	1939	640	3340	482	638	1186	1172	10942	1094	11400	1100	21427	8439	49205	1050	9713	10896	12523	1201	2577	11425	4082	1119	2702	11150	69	45	56	604	58	108	86	49	517
	503	1078	2833	3059	483	700	547	1142	994	546	1337	645	963	845	1035	2783	2472	477	627	2215	1218	1056	12136	1807	11111	1096	6227	4076	10987	1068	12371	17824	1850	36381	1039	12249	1875	6534	1151	13212	453	45	84	605	95	531	88	75	517
	697	1904	551	664	630	3306	3444	2048	2325	3514	3244	2138	3345	1676	1645	778	651	620	1319	1399	5998	1102	28389	1143	12405	1050	1174	1213	11021	8295	1095	12006	2521	7695	1806	26698	1874	1131	1251	17652	69	44	327	604	336	108	89	363	517
	3270	834	838	2608	1385	486	595	790	580	573	487	1449	476	991	782	3221	3002	1280	3213	3297	1259	1008	12285	1163	11455	2306	3150	1080	10901	996	1139	11243	1885	2797	1073	84588	1210	5239	2699	10963	453	45	46	604	46	531	86	49	517
	491	1578	3345	839	3150	652	3599	1522	782	3584	644	3234	616	2025	1436	646	534	3269	488	641	1120	1004	12644	1151	11142	1950	15634	1115	10802	1181	22999	11202	10760	19523	1768	55125	19099	5742	1884	10632	69	45	57	604	58	108	87	75	517
	663	1063	474	3239	498	3102	546	1192	1684	546	1851	637	1224	785	921	2379	793	483	639	2323	21119	1056	12239	1119	11304	1062	1342	2421	27431	1066	37673	11191	4914	1181	1973	11275	1147	2106	4801	10844	453	45	82	605	94	531	88	363	517
	3140	1920	611	634	666	519	3421	1924	787	3505	951	1899	3287	1422	1872	1067	3375	634	1509	1171	1947	1059	12635	1061	10745	1090	1215	7341	11861	1162	9944	11330	3534	5104	1059	11114	8402	7796	1071	11242	69	44	328	604	338	108	87	49	517
	512	826	1195	1722	2635	747	603	849	1717	577	3358	2765	481	1284	687	3348	478	1500	1951	3354	1097	1031	11701	1121	10741	1061	14977	1210	11595	1171	3670	11084	1142	29889	1012	11420	3335	1141	1097	19316	453	45	46	604	46	531	88	75	517
	722	1545	3316	3049	592	3358	3614	1821	770	3591	477	770	625	1549	1057	634	630	2543	840	637	1169	1081	11218	1832	11188	1059	3950	1103	18151	3726	12376	11064	3262	35647	999	20328	10222	5855	1081	11407	69	45	57	604	58	108	87	363	517
	3306	1097	476	667	1020	480	545	910	1586	544	620	3182	1345	1112	1577	1982	1846	617	3315	2177	4247	1848	100545	1122	11053	1808	21613	1055	11635	1834	1916	10810	1125	4167	1839	11341	10694	8743	1056	10254	453	45	83	605	94	531	86	49	517
	487	1878	615	2658	3335	640	3380	2059	845	3492	1309	644	3216	1935	820	2586	1015	1256	477	1520	1288	1057	12167	1118	49311	1015	44435	4351	10748	1132	8377	11254	1237	8672	2618	39545	5677	1065	1092	17419	69	44	328	604	337	108	87	75	517
	652	847	1245	812	476	2668	617	785	2206	582	3262	2112	489	827	1607	886	3407	3280	615	3251	1229	1060	11398	1090	10911	1067	21267	1098	17283	1157	167677	11029	1148	1175	1042	12277	5728	1862	1791	10750	453	45	46	604	46	531	89	363	517
	2959	1627	3296	3216	614	605	3640	1496	605	3600	485	1538	646	1598	803	3307	477	483	1180	645	2691	1120	41943	4167	17986	1180	10389	1874	11269	1136	6261	42203	7271	9489	1027	12213	18430	1992	1076	11079	69	45	56	604	58	108	86	49	517
	544	1017	478	636	1195	1284	543	1229	849	544	639	3194	1774	1061	1527	637	626	630	3289	2478	9198	2653	11774	1096	11580	1053	9627	1983	11029	2601	33665	19104	1252	12891	1102	10828	8486	24723	1107	11071	453	45	83	605	94	531	87	75	517
	834	1947	620	1784	3291	3354	3295	1823	2233	3469	1670	642	1018	2005	852	2073	1694	1442	478	985	1110	1002	11365	1145	11973	3127	1966	5766	19363	1059	1070	19531	4288	32827	1015	39757	35596	1935	1007	12714	69	44	328	604	337	108	88	363	517
	3380	813	1293	2976	479	481	647	909	599	591	1243	2056	3341	794	1735	1940	1338	3065	620	3353	1167	1017	19491	1126	11916	1962	6509	1172	11710	1059	1135	11366	2209	32631	2009	13482	1866	7696	1806	11184	453	45	46	604	46	531	86	49	517
	481	1496	3272	687	622	640	3688	2056	833	3616	3294	1791	477	1457	740	2779	3317	514	1227	637	4070	1000	58248	1107	28159	2002	8652	3196	26102	2702	1110	11450	1245	67775	1048	11748	1083	9016	1097	12116	69	45	57	604	58	108	87	75	517
	638	1153	481	2910	1273	2715	541	786	2109	541	482	3002	616	1230	1251	780	483	712	3269	2178	1124	1862	12445	1925	10842	1260	1180	3795	10785	1200	1141	11997	3444	73943	1080	10884	1078	1891	1188	11368	453	45	82	605	95	531	88	363	517
	2214	1778	626	708	3255	594	3085	1503	630	3422	630	684	1230	1677	1133	3223	641	3227	481	1516	1119	1078	11712	8437	18548	1215	5713	7107	11217	1865	10535	11539	1324	1104	1086	42036	1051	1103	1079	12160	69	44	327	604	336	108	88	49	517
	750	905	1377	3023	483	1157	729	1219	918	608	1478	2928	3284	990	1366	646	2557	489	623	3252	1134	990	11591	8148	10783	1173	8087	1094	10988	3151	11214	19002	1248	11641	1089	18104	1845	1271	1113	18128	453	45	46	604	46	531	87	75	517
	3334	1814	3205	673	631	3393	3789	1852	2472	3646	2932	708	481	2024	987	2371	627	646	1272	646	34335	1908	11797	1052	10660	1073	20512	1143	40961	1064	20820	11442	1215	30027	1162	11319	6678	4220	1007	11489	69	45	57	605	58	108	88	363	517
	485	883	490	2772	1384	479	541	890	551	540	538	3046	626	786	1782	1077	1748	1851	3246	2472	16433	1009	26869	1815	11034	1074	7205	1145	10561	2520	14090	12255	2705	19282	2922	11020	1045	1203	1077	11816	453	45	82	604	95	531	86	49	517
	645	1751	647	760	3151	634	2673	1996	718	3287	790	672	1351	1422	720	3347	1183	942	484	990	2495	1192	26359	1039	11269	1092	17527	1082	11408	1130	14344	11379	1138	1291	1098	18977	1122	16762	1043	11961	69	45	328	604	337	108	87	75	517
	2697	922	1956	3151	498	2266	1050	813	1261	654	3318	2808	3210	1283	1174	635	3374	3351	629	3354	1074	4134	53340	1154	11620	7546	23829	3857	11142	3659	26154	10870	1096	7767	1025	11618	1929	1235	1059	12994	453	44	46	604	46	531	88	363	517
	597	1856	846	646	665	729	3898	1641	1218	3721	480	752	490	1553	1273	1981	478	476	1346	637	1975	1188	32795	2491	11611	1091	2612	2821	19153	6233	1097	11124	1805	3644	1106	10931	9445	37396	1018	19049	69	45	57	605	58	108	87	49	517
	1165	859	3348	2049	2624	3341	539	1054	1317	538	626	3154	648	1108	1101	2586	630	618	3187	2176	1123	1056	11343	1135	12007	1104	44167	1889	11210	1165	23891	11743	3443	61056	1135	12130	12134	1051	1086	11271	453	45	83	604	94	531	86	75	517
	3369	1671	473	1720	594	482	2459	2185	1117	2800	1393	648	1849	1941	1447	886	1854	1265	491	1524	1197	1008	40758	5947	11126	1080	7690	2483	11801	12415	9059	11615	4046	30110	1154	26500	9351	2596	1060	10485	69	45	328	604	338	108	87	363	517
	482	980	611	3051	1036	643	2356	736	1669	915	3192	2264	935	824	912	3308	1004	3276	648	3249	1149	1153	69898	7883	11456	1036	2803	1076	11595	1928	8722	11517	1975	1149	1062	17806	1955	5326	1136	11252	453	44	46	604	46	531	88	49	517
	639	1938	1191	666	3332	2851	3510	1270	795	3910	495	1172	3345	1585	1868	637	3409	483	1724	646	10259	1054	20267	7919	10897	1086	19501	10009	12561	1154	21326	12343	1201	5775	1050	11388	1105	5688	1071	11927	69	45	56	605	58	108	88	75	517
	2316	817	3317	2652	477	565	568	1708	1789	535	663	3313	476	1074	688	2072	476	631	1064	2484	5704	1071	11330	1150	11069	1057	1195	1109	11487	1197	6289	11150	1357	4507	1024	20636	2794	1906	1139	11739	453	45	83	604	93	531	86	363	517
	708	1513	476	816	614	943	3551	993	737	2260	2798	631	616	1991	1061	1941	626	1459	3321	979	2005	1083	40223	1113	11000	1002	5093	1150	10802	1269	1148	11257	5991	20347	1018	11738	3700	2828	1696	18046	69	45	328	604	338	108	88	49	517
	3288	1133	616	3219	1198	3422	553	2197	1365	3572	563	1713	1225	800	1563	2778	1695	2985	476	3352	1096	1027	11452	3960	11515	1038	29887	5555	41131	1871	3165	10860	1171	9524	1059	19756	1126	3102	1135	40777	453	44	46	604	46	531	87	75	517
	489	1818	1242	636	3290	477	3508	732	1049	548	889	3083	3287	1485	829	780	1334	527	614	637	1159	967	18265	4796	20118	1046	35668	1194	11343	1097	15607	10998	1849	7084	1077	26066	1202	10705	2027	11744	69	45	57	605	58	108	88	363	517
	657	880	3297	1775	479	631	569	1253	2042	3526	3352	663	480	1191	1644	3224	3319	753	1173	2181	1166	1053	11420	1903	11549	1081	3363	8444	11420	1043	1285	10905	10594	5735	1064	11031	1134	7747	1092	10831	453	45	82	604	95	531	88	49	517
	3068	1743	478	2988	622	2062	3552	1755	648	567	478	2659	626	1768	783	645	482	3283	3291	1507	2609	1045	11420	1227	26019	1978	20121	1182	11379	1896	1234	11540	1823	9957	1123	10864	1086	1867	1123	10943	69	45	327	604	336	108	87	75	517
	525	928	619	683	1276	835	552	956	976	3575	620	821	1345	923	1440	2369	641	482	478	3256	1120	1062	12712	7876	57081	1052	44195	1130	26776	4120	34560	26690	1212	7665	974	11484	11584	992	1084	10771	453	44	46	604	46	531	87	363	517
	761	1867	1291	2880	3253	3404	3507	2159	2394	547	1318	3238	3215	1932	917	1080	2521	630	619	645	1060	1003	49834	7652	58643	1090	34167	1130	19648	6387	8218	10463	1232	1160	1088	11719	2760	19974	1135	11605	69	45	57	605	58	108	86	49	517
	3343	853	3274	718	484	478	570	745	565	3522	3257	637	490	827	1869	3348	637	1433	1221	2459	1153	2628	51313	1167	12115	1018	67731	1113	11083	3644	28091	11232	3516	7405	1146	11657	1090	4145	1088	19856	453	45	82	604	95	531	87	75	517
	483	1649	480	3060	630	633	3553	1310	751	570	486	1885	646	1605	688	634	2270	3095	3272	1002	1841	5590	107026	1062	12264	1053	34384	1087	11003	1116	1214	10937	6381	37302	1003	11670	1037	23495	1075	11572	69	45	328	604	337	108	87	363	517
	644	999	625	664	1390	2179	552	1603	1449	3578	640	2811	1780	1055	1061	1981	720	509	481	3356	3239	1209	26452	1049	10494	1068	39603	1874	11314	1082	34166	11144	2823	18154	1031	26000	1083	1101	1212	11585	453	44	46	605	46	531	88	49	517
	2596	1945	1373	2605	3141	768	3506	1093	954	546	1713	751	1010	2010	1562	2586	3319	699	622	637	1152	1094	115905	1753	11572	1209	1100	1095	19390	5965	10467	10624	1097	21474	1043	11208	3443	3372	1230	10606	69	45	57	604	58	108	89	75	517
	622	814	3211	840	499	3372	570	2140	2458	3516	1144	3152	3342	792	829	886	482	3190	1265	2172	1161	1067	11905	1152	11088	11128	11674	9545	11434	1116	9649	19713	1982	1168	1877	19127	1170	1072	1176	10786	453	45	84	604	95	531	86	363	517
	1537	1498	489	3241	670	480	3553	752	553	573	3328	649	477	1448	1647	3308	641	494	3251	1539	1114	1038	49083	1914	11273	1057	12985	10476	11765	1088	1213	11205	1048	34679	1038	10797	19268	1155	1782	11389	69	45	327	604	336	108	87	49	517
	3018	1150	645	633	2789	637	552	1343	724	3582	479	2271	616	1243	781	637	2516	659	482	3242	1099	1097	18200	1216	10898	1070	8370	1053	10529	1104	1101	10793	1204	8262	994	11360	2651	2767	1014	11094	453	45	46	605	46	531	87	75	517
	533	1783	1863	1719	560	2487	3505	1521	1290	546	624	1161	1229	1645	1432	2072	639	2511	629	647	1083	1091	12315	1852	20196	1062	8622	1083	10942	1049	6095	10804	9022	7781	1002	11805	1072	1861	1060	11284	69	44	56	604	58	108	87	363	517
	793	902	919	3053	862	652	571	1194	1162	3508	1365	3315	3284	1017	925	1943	2347	626	1331	2508	12189	1157	10887	1160	11028	1097	7406	1043	11190	2525	23617	19318	2852	1847	1792	12047	1916	4178	2000	26009	453	45	83	604	94	531	89	49	517
	3362	1806	3360	665	3328	3105	3554	1920	1486	576	3222	630	481	2030	1870	2769	691	1360	3202	958	1043	1151	11555	1238	11459	1114	1208	1073	11017	3315	20529	10849	23417	3209	1127	32742	1143	1111	2029	26605	69	45	328	605	337	108	87	75	517
	483	887	473	2643	477	518	552	851	921	3588	491	1711	627	783	687	784	3276	3214	489	3348	1139	1788	28977	1062	10868	1080	1894	3248	11273	2697	24723	19102	1178	13704	1067	11636	12503	1868	1066	18755	453	45	46	604	46	531	87	363	517
	640	1766	609	820	616	746	3503	1831	2478	545	651	3085	1349	1414	1058	3229	488	490	643	637	1149	1133	12092	3993	11729	1031	8775	2635	26342	1831	5150	26095	2802	8310	1901	11306	5097	4050	1133	10903	69	44	57	604	58	108	86	49	517
	2378	913	1176	3224	1203	3357	572	903	551	3497	2204	662	3211	1297	1577	645	654	651	1588	2191	1080	1062	12165	1036	27222	1094	2039	1149	34649	1021	21346	11922	1905	29152	967	10880	1185	10227	1129	10744	453	45	82	604	95	531	88	75	517
	686	1834	3322	635	3287	481	3556	2040	715	580	728	2649	490	1521	820	2347	3065	2038	1391	1472	6314	3083	36373	1081	17659	1071	7039	1110	11075	6088	1197	11440	1142	37687	1057	10531	1158	4221	1023	112596	69	45	327	605	336	108	87	363	517
	3245	871	476	1762	480	639	551	793	1249	3597	3261	826	647	1145	1610	1108	522	803	3114	3270	1057	1056	12847	1064	11333	7152	3636	5463	10809	3428	6122	10682	5250	9949	1902	11377	10284	1078	1771	11550	453	45	46	604	46	531	87	49	517
	494	1713	614	3006	623	2679	3502	1540	1243	544	485	3243	1830	1870	801	3346	755	3318	502	644	1214	1018	13594	1060	12107	3460	61062	9337	10512	1106	1155	11100	12423	1172	1943	19835	14257	1177	1040	11518	69	44	57	604	58	108	88	75	517
	673	948	1233	678	1281	602	572	1169	1257	3478	639	637	954	860	1525	635	3351	479	676	2410	1928	1043	26912	1148	11133	1124	30108	1922	12505	2382	35638	11207	1224	1155	988	11590	13500	1139	5265	12050	453	45	83	604	95	531	88	363	517
	3199	1904	3301	2832	3250	1252	3557	1984	1226	587	1679	1871	3345	1736	853	1983	479	623	2901	1054	8511	2995	13046	1041	18433	1042	1116	1129	20285	1143	7708	18335	3148	11998	1006	18369	5154	1124	1073	11761	69	45	327	605	337	108	86	49	517
	502	834	477	736	484	3365	551	819	1296	3611	1220	2852	477	945	1745	2574	634	1323	538	3360	2843	1015	36930	3130	18802	1101	5832	1909	10814	1084	2840	13128	8036	2680	1006	12524	3999	1090	1109	12325	453	45	46	604	46	531	88	75	517
	693	1578	619	3105	631	480	3500	1668	1152	542	3303	734	616	1976	735	894	2038	3244	778	637	13600	1813	11834	5007	11193	1039	1239	12530	26081	5635	17368	20086	1141	9325	1118	26370	1837	12882	1032	11067	69	44	57	604	58	108	87	363	517
	3261	1063	1279	654	1404	638	573	1028	1520	3441	481	3122	1224	807	1234	3312	839	486	3283	2163	1112	976	11875	1056	11386	1024	5682	6505	10996	4233	8384	11638	1140	65031	1041	20055	1051	1195	1110	10662	453	45	83	604	95	531	87	49	517
	492	1920	3280	2328	3111	2572	3559	2199	893	601	629	654	3287	1514	1161	636	3394	641	480	1574	1850	1743	80355	11414	11172	1047	17908	1154	11004	5754	65536	11620	10444	2050	1032	11488	1154	3566	2513	10831	69	45	327	605	336	108	88	75	517
	667	826	479	1060	504	629	550	731	2435	3634	1441	2455	480	1154	1302	2063	477	1674	620	3226	4154	1049	17501	1192	19236	1125	9531	1238	19507	1944	5754	11528	1132	1186	1032	19005	2596	25402	983	11619	453	45	46	604	46	531	87	363	517
	3164	1546	624	3308	682	1928	3498	1249	558	540	3103	955	626	1852	1061	2008	627	1209	1238	649	12008	2659	84644	2208	11447	1032	7134	5608	12065	1211	1988	10868	6553	21616	1030	11218	1133	1176	1072	19092	69	44	57	604	58	108	86	49	517
	508	1096	1345	628	3041	942	574	1767	733	3350	509	3308	1344	870	1565	2406	1749	3300	3264	2568	4411	1789	57405	1077	11080	992	5691	4258	11563	1149	28605	10916	8524	77790	983	10665	1211	33648	1932	18927	453	45	83	604	94	531	87	75	517
	709	1879	3238	1595	515	3422	3560	947	1340	632	701	631	3216	1775	827	1038	1180	481	481	911	7014	1201	123395	1118	10931	1024	16873	2974	11157	1109	65523	10779	2579	6294	1067	11498	1182	1990	1117	10920	69	45	327	605	337	108	89	363	517
	3290	846	484	3145	713	477	551	2146	1083	3688	3207	1722	490	918	1639	3346	3375	626	625	3332	1092	1277	11382	8214	26240	1034	46649	2771	25455	1122	6394	10709	11038	33607	1046	10762	2612	6574	6649	18801	453	45	46	604	46	531	87	49	517
	489	1626	637	647	3206	631	3495	750	1851	538	493	3075	645	1921	786	635	478	1372	1287	639	4079	1077	10783	1214	11730	1078	1161	1148	10852	1108	1330	12750	2559	1067	1004	49401	15892	1185	1839	11436	69	44	57	604	58	108	87	75	517
	656	1019	1581	2086	489	2058	575	1333	711	3018	657	665	1774	833	1449	1983	630	3202	3237	2227	1196	1094	27353	1209	11348	1071	16952	1093	10642	1956	133990	11952	1909	1140	1847	10908	9216	1874	1003	11273	453	45	83	604	94	531	87	363	517
	3060	1946	1509	1557	646	838	3562	1545	1230	766	2517	2693	1019	1627	910	2574	1847	492	484	1366	12535	1092	11308	1912	18519	2019	21480	1742	10677	1104	1113	11266	16830	1135	2577	10995	1152	1807	1035	11361	69	45	327	605	338	108	88	49	517
	526	813	2285	3167	1699	3405	550	1161	1288	3845	626	804	3341	1034	1866	894	1014	655	632	3308	8604	1129	11506	1161	11631	1145	1157	1052	12177	1140	1233	11179	3556	1127	1017	10815	3962	1045	2769	26746	453	45	46	604	46	531	87	75	517
	766	1497	688	643	1119	478	3493	2005	1166	536	1397	3222	477	2024	689	3312	3407	2283	1382	640	1921	1968	11750	1100	11301	1067	34695	4281	20552	1083	1124	10896	1219	9309	1012	11114	1102	1971	1122	10533	69	45	57	604	58	108	86	363	517
	3346	1152	3169	1972	3315	632	576	809	1471	2356	3188	638	616	786	1064	636	477	694	3133	2292	1097	1806	26914	1248	11265	1042	8257	7820	18858	1033	1083	11017	3148	1139	996	12089	1050	1180	1068	11194	453	44	83	604	95	531	88	49	517
	484	1779	495	2208	477	2174	3564	1620	934	3544	495	1941	1230	1422	1555	2062	626	3174	500	1224	1854	1117	26285	1918	32938	993	7842	1834	11218	1075	57480	10803	16847	8562	1747	11221	1218	7233	2458	11279	69	45	328	605	336	108	88	75	517
	643	904	661	1235	618	771	550	1075	2473	559	665	2569	3284	1283	833	2012	1698	496	668	3345	1160	1074	53294	2668	11446	1038	2646	973	11125	1097	1335	11441	5819	1998	1057	10471	15003	15888	2787	11898	453	45	46	604	46	531	86	363	517
	2556	1813	2705	3287	1223	3374	3489	2164	551	3560	2857	873	481	1552	1663	2382	1321	666	2623	638	1134	1054	32820	3815	11121	1222	4545	4036	12188	4014	7738	11491	18644	1100	1101	11833	7745	1046	1134	12549	69	45	56	604	58	108	86	49	517
	632	883	577	629	3279	480	578	744	718	551	552	3275	626	1109	773	1065	3325	2813	592	2197	1098	3247	11353	1969	10811	1142	11366	1100	12760	1137	3648	11495	2666	1184	2000	11196	1083	20200	1028	19529	453	44	84	605	95	531	88	75	517
	1884	1754	951	1626	481	636	3567	1302	1259	3543	841	633	1352	1940	1396	3347	481	558	1017	1452	3380	1040	40975	4249	10595	1030	1133	1062	10905	1213	61047	12413	1329	19252	1031	11458	2482	4894	1873	11139	69	45	327	604	337	108	89	363	517
	983	921	3362	3126	624	2463	549	1622	1222	560	3340	1787	3209	824	957	635	640	865	3328	3278	1300	1022	13106	1097	11628	1066	7314	1960	18614	1137	28114	26535	5231	14133	1109	10948	1045	20852	1035	19001	453	45	46	604	46	531	86	49	517
	3400	1851	473	650	1303	659	3485	1072	1307	3560	478	3007	490	1589	1842	1981	2410	3341	476	643	1136	1059	12328	1101	19608	1061	29151	1244	11421	1079	1199	20133	1191	13486	2564	11642	5529	1143	1085	13005	69	45	57	604	58	108	88	75	517
	480	861	609	2197	3237	3182	579	2168	1134	551	623	683	648	1070	697	2586	670	478	613	2384	6802	1068	44874	6736	11483	1056	37690	4258	10726	1120	7700	12236	28180	26223	1851	17465	1886	1108	1062	13091	453	44	82	605	95	531	87	363	517
	636	1679	1174	1256	485	505	3571	742	1592	3542	1339	2915	1854	1995	1094	886	3211	619	1163	1085	1041	1054	12080	3381	12337	1749	24213	5539	11839	1200	5077	12621	1985	25759	1055	11476	5934	2011	1113	12526	69	45	328	604	336	108	87	49	517
	2082	975	3323	3282	635	705	549	1298	841	560	3243	712	931	798	1471	3308	498	1279	3295	3361	7487	1047	10980	1095	11038	1100	2703	9945	18830	1151	14278	19548	6232	9066	979	11137	1121	1246	2692	11165	453	45	46	604	46	531	88	75	517
	819	1933	475	630	1471	3314	3479	1634	2177	3561	487	3061	3344	1479	892	637	680	3269	478	636	1207	1070	25909	4108	24891	1095	9364	15630	11180	1056	1162	11135	6400	8660	1004	12466	4131	1130	1236	11679	69	45	57	605	58	108	86	363	517
	3376	819	615	1634	2681	485	582	1060	612	551	645	668	477	1200	1847	2072	3250	484	618	2162	1221	1007	12574	1074	10955	1126	65019	3514	11330	1151	5107	33096	4128	21433	1098	11600	1088	1092	1174	34510	453	44	83	604	95	531	87	49	517
	481	1522	1232	3120	582	650	3574	2179	868	3541	1867	2754	616	1746	695	1942	492	633	1215	1577	1135	1029	27042	1183	11472	1064	1953	1129	12249	1090	1223	11186	14518	6227	1031	11220	9775	1110	10990	10517	69	45	327	604	337	108	88	75	517
	639	1123	3301	651	964	3066	548	739	2340	560	935	775	1225	938	1087	2771	664	1496	3275	3225	1144	1011	11907	1137	18846	1196	22899	2665	26390	1800	7561	11065	1944	1162	1018	11930	8750	5470	1071	10915	453	45	46	604	46	531	87	363	517
	2258	1836	477	2232	3338	525	3473	1279	577	3562	3357	3189	3286	1962	1489	784	3178	2607	480	649	1200	2591	11417	1106	12354	7891	42160	1083	10469	1019	7067	10754	5099	3153	1004	10639	7331	1095	1077	11008	69	45	57	605	58	108	86	49	517
	731	870	619	1193	476	768	584	1683	775	551	477	643	481	813	879	3227	503	602	622	2571	1057	1041	11400	1019	18036	1810	1191	2126	11066	1913	5740	10610	1257	15632	1905	10930	11964	5825	1090	11108	453	44	83	604	95	531	88	75	517
	3316	1709	1279	3296	614	3373	3579	1014	1624	3539	620	2079	626	1542	1815	645	696	1109	1258	909	1964	1081	19057	1091	18918	1067	1799	1187	11325	1124	9890	11732	1137	9456	932	11713	1184	24235	11511	11195	69	45	327	604	336	108	87	363	517
	486	951	3280	628	1190	480	548	2202	821	561	1310	1672	1345	1121	707	2352	3285	3331	3254	3331	12406	1037	42586	1981	11303	1129	1228	1158	11278	1035	21457	19440	1099	2044	1088	11575	2595	9373	1770	11670	453	45	46	604	46	531	87	49	517
	649	1908	479	1613	3293	637	3465	730	2010	3563	3261	3115	3215	1918	1127	1101	487	478	482	639	1163	1036	17827	1882	10601	1897	31422	4771	10770	1055	32911	11464	18523	16456	2449	11373	1917	1054	1105	10490	69	45	57	605	58	108	88	75	517
	2881	832	624	3134	479	2482	587	1246	657	551	485	656	489	835	1381	3347	651	621	628	2229	1191	981	11864	1927	27388	996	2274	1229	11940	1791	17397	11156	47749	1241	1182	11061	6918	1136	1181	11574	453	45	83	604	95	531	87	363	517
	559	1570	1347	649	621	653	3585	1775	1008	3538	639	2490	646	1635	972	635	2995	1297	1318	1360	1164	1042	21061	1067	10928	1026	37620	1181	34723	1073	21478	11333	3355	1273	1255	27029	10208	1152	1060	19262	69	44	328	604	337	108	88	49	517
	900	1071	3236	2146	1269	3126	547	941	2274	562	1674	927	1785	1026	1816	1983	535	3260	3214	3310	3447	1047	12342	1157	11213	1050	1068	1983	10417	1044	1217	10760	20112	13313	1039	17954	6882	1091	1866	39528	453	45	46	605	46	531	88	75	517
	3396	1912	485	1369	3257	514	3452	2136	590	3564	1233	3300	1005	2028	707	2578	798	484	487	640	5969	996	11589	1183	11028	1182	1144	3295	11080	2701	6123	11575	12152	43759	1047	10864	1117	6223	1925	10929	69	45	57	604	58	108	86	363	517
	480	830	637	3249	483	735	592	754	809	550	3298	631	3343	784	1127	891	3377	636	639	2286	1124	6464	40910	1267	11091	1005	1139	1095	11300	1955	1161	11288	30571	21239	993	11058	1048	1099	1108	19679	453	45	83	604	95	531	87	49	517
	637	1561	1593	633	630	3346	3594	1350	1903	3537	482	1737	476	1417	1380	3310	478	1552	1503	1235	7154	2767	70995	4554	10804	950	1121	1080	11020	1325	27325	11227	19984	10393	1084	11688	1059	1980	2560	11643	69	44	328	604	336	108	87	75	517
	2102	1080	1451	1699	1374	482	546	1504	693	562	629	3062	616	1291	972	637	630	1789	2024	3343	2769	1897	22500	5528	10715	1761	8381	1007	10973	1121	8266	35697	1923	9647	1061	12310	1880	1206	1089	19168	453	45	46	605	46	531	88	363	517
	807	1902	3017	3071	3167	641	3434	1218	1143	3566	1461	668	1228	1533	1820	2065	1828	1011	796	638	4439	1683	20894	1816	11903	2475	10598	2753	11481	3135	7764	39270	1155	1961	1057	11668	1162	7943	1098	17770	69	45	57	604	58	108	88	49	517
	3370	834	519	661	495	2795	599	1855	1555	549	3032	2750	3285	1131	705	1987	1039	3348	3295	2202	13755	1015	12411	2549	11329	1048	2728	1263	10474	1093	1864	10613	1175	6511	1845	19002	1196	1158	967	26779	453	45	83	604	94	531	87	75	517
	482	1582	729	2548	660	577	3606	888	866	3535	521	777	481	1899	1122	2553	3404	477	478	1436	1047	2442	12020	7172	11948	1118	20831	13754	11416	1043	16773	35624	1218	44169	1052	11469	1038	14950	7622	19307	69	44	327	604	337	108	86	363	517
	639	1060	3270	874	2297	1014	545	1989	2334	564	734	3191	626	845	1392	909	477	618	618	3284	3648	2366	13219	1121	12724	3723	14145	1824	19348	4741	5596	10892	1160	2838	1021	19093	10805	1093	2844	10931	453	45	46	605	46	531	87	49	517
	2306	1923	480	3263	683	3420	3403	816	577	3567	3271	643	1349	1675	960	3318	627	1268	1214	642	1067	1047	11738	1917	11932	1041	13470	1090	54482	1024	4343	11227	1080	1218	1104	19950	1166	1809	1046	11164	69	45	57	604	58	108	89	75	517
	712	824	627	631	3055	477	610	1659	779	549	484	2067	3212	992	1842	636	1705	3275	3275	2365	3812	2716	13325	1208	11019	1017	26268	4886	11577	1043	1180	10888	1903	20648	1073	19907	1165	1124	1100	11243	453	45	82	604	95	531	87	363	517
	3293	1540	1384	1670	513	631	3625	1037	1647	3533	636	1732	490	2025	697	2046	1300	483	480	1110	1013	1019	19017	1100	11559	1063	25724	4941	18814	8474	26502	11770	5450	26581	1815	12158	6602	1887	1132	13141	69	44	328	604	336	108	87	49	517
	488	1102	3198	3095	706	2079	544	2195	807	564	1607	3066	647	785	1093	2129	3333	632	622	3360	1200	1070	11521	1073	17505	1009	9069	1110	10958	6809	37672	10835	1891	1162	1040	55507	1921	13314	1162	17691	453	45	46	605	46	531	87	75	517
	656	1870	490	656	3189	824	3346	733	1894	3569	1475	667	1820	1421	1471	1632	481	1468	1257	636	6052	1033	71329	6371	11418	3279	8660	1197	11141	3411	9944	10541	1085	5304	1200	11252	4864	3035	1191	11056	69	45	56	604	58	108	88	363	517
	3043	851	651	2398	492	3400	629	1254	696	549	2951	2733	964	1285	893	3179	637	2924	3255	2164	1101	1080	20861	1128	11088	1112	21427	2668	11144	1751	3670	11337	19831	1196	1084	11461	1211	1167	4130	10593	453	45	83	604	95	531	86	49	517
	528	1645	2093	988	652	478	3659	1752	1157	3530	535	785	3345	1548	1844	652	2270	538	482	1569	1146	1060	28636	1113	12802	1150	6227	1119	10700	1846	12379	11250	1112	2764	1078	11142	1200	3981	1170	10832	69	44	328	604	337	108	87	75	517
	777	1002	767	3302	1903	633	543	958	1503	566	778	3200	477	1114	696	2565	720	788	627	3229	3331	1053	13330	1112	12063	1104	1173	1183	11002	1117	10304	11877	12403	1954	3085	12047	6571	1079	1101	11251	453	45	46	605	46	531	88	363	517
	3354	1947	3308	628	881	2209	3215	2163	906	3571	3311	642	616	1932	1090	900	3319	3309	1316	648	5569	1757	12055	15585	20234	1012	3152	9495	10805	1765	167663	20344	14974	31648	1040	28342	8053	7031	2528	19331	69	45	56	604	58	108	88	49	517
	482	813	476	1605	3332	754	675	744	2461	548	480	2024	1224	828	1482	3315	482	480	3216	2558	2633	1091	20244	1122	12364	999	15632	1226	12342	1056	6261	11049	1170	7695	1025	12011	19769	23451	1054	11415	453	45	82	604	94	531	87	75	517
	642	1496	618	3139	476	3363	3729	1304	553	3527	627	1988	3287	1604	884	636	641	624	487	919	5886	1094	12220	4214	11083	1025	1340	15812	12030	2120	33665	11248	1195	2797	1043	11156	3861	1924	1772	10271	69	45	328	604	338	108	86	363	517
	2476	1153	1262	648	615	480	541	1617	722	567	1416	2251	480	1055	1830	2055	2515	1345	638	3335	1165	1105	13233	1818	11231	1018	1210	1115	11513	2410	1070	10918	1897	19531	3075	11351	2716	1814	1961	17453	453	44	46	605	46	531	87	49	517
	655	1778	3288	2116	1198	639	2893	1078	1284	3574	3160	1193	626	2010	702	2061	639	3227	1492	638	1203	1027	12074	1065	11330	1005	15017	6676	11574	1105	1136	10885	5462	1178	1018	11088	1194	1056	11916	10885	69	45	57	604	57	108	87	75	517
	3027	905	479	1456	3290	2600	833	2159	1174	547	500	3309	1344	792	1107	2018	2388	489	2199	2220	3442	1100	48719	1099	12286	1820	4570	2090	13056	7484	1109	10788	2513	5128	1212	11345	1999	16083	3176	11353	453	45	83	604	94	531	89	363	517
	531	1813	621	3215	479	621	3862	746	1443	3524	675	631	3216	1448	1431	2342	677	646	715	1385	1037	1052	11932	1086	11202	3387	1847	1183	17717	1144	1141	11518	1186	29860	1059	39509	3923	1129	1105	11308	69	45	327	604	337	108	87	49	517
	787	883	1318	636	622	1633	540	1311	961	569	3072	1719	489	1243	925	1114	3240	1843	3201	3302	1268	1877	12228	1153	26602	1089	4015	1901	11084	11627	10537	19542	3517	35647	1025	34723	11996	3232	5339	11769	453	44	46	605	46	531	87	75	517
	3359	1753	3258	1788	1276	1851	2511	1599	2436	3576	514	3078	646	1644	1870	3347	493	950	489	641	8021	1061	10984	2758	11293	1969	1189	2539	10627	1074	32032	11835	11277	4167	1064	10753	4105	1917	1101	11245	69	45	57	604	58	108	86	363	517
	482	921	482	2970	3253	1033	1552	1097	558	547	715	664	1775	1018	687	634	668	3351	643	2310	1140	1188	11090	1877	11362	1036	14598	1903	10921	5250	14090	18907	1107	8672	1037	20789	2764	15792	4817	11562	453	45	83	604	95	531	88	49	517
	641	1854	630	688	484	3417	3782	2134	732	3519	3241	2681	1018	2030	1060	1984	3202	477	1599	1192	1888	1066	10649	1180	19121	1018	43748	2598	11226	1101	14345	13325	1077	1174	986	18992	3018	1129	2489	11408	69	45	328	604	336	108	87	75	517
	2413	860	1448	2925	630	478	540	755	1338	571	488	810	3341	783	1570	2570	499	618	1351	3350	13587	1018	80148	11483	11429	6365	21266	9849	19270	1041	26153	12212	4067	9491	999	11749	8046	8237	1139	11648	453	44	46	605	46	531	87	363	517
	675	1675	3035	702	1391	631	2694	1353	1087	3580	645	3228	476	1414	825	897	685	1263	3181	638	4043	2624	17519	1126	12129	1110	10389	1196	11411	1973	1097	11527	1068	12890	1066	26469	1121	9136	1044	10548	69	45	57	604	58	108	87	49	517
	3206	977	517	3005	3139	2089	1021	1496	1818	546	1891	638	617	1297	1624	3313	3261	3277	492	2184	14274	1048	84640	1168	12156	1062	9627	6550	10324	1180	23891	10714	1976	32827	1066	11160	5229	4114	1048	10624	453	45	83	604	95	531	89	75	517
	500	1936	719	678	500	818	3898	1229	725	3512	913	1919	1229	1521	793	636	490	483	650	1495	4602	1111	57503	1092	11504	1003	1966	2785	17444	1232	9059	19181	1085	32631	1010	11064	5756	6430	1805	10716	69	45	328	604	337	108	87	363	517
	690	818	3256	2836	670	3398	540	1824	1296	574	3356	2678	3285	1145	1487	2059	660	631	1782	3261	9250	1877	123866	4883	11020	2034	6509	1205	10888	8013	8722	11306	11969	67775	1065	18727	1292	1917	1050	11490	453	44	46	605	46	531	87	49	517
	3254	1518	483	734	2810	478	2457	908	1153	3586	477	811	481	1872	880	2036	3137	1459	987	645	1308	1006	11603	7632	10919	1049	8648	13834	11299	1193	21326	10880	16451	73943	1039	19132	1086	4425	1168	11507	69	45	56	604	58	108	86	75	517
	493	1127	630	3103	556	633	2382	2055	1515	545	620	3230	626	859	1820	2200	510	2987	3331	2442	2603	1021	32659	1266	11561	1153	1177	1153	11349	1878	6289	11294	24007	1104	1070	11220	1943	1122	1080	12316	453	45	83	604	94	531	88	363	517
	669	1827	1455	654	847	2232	3486	787	897	3502	1312	638	1351	1733	706	1385	716	527	476	1019	1978	1011	19213	1180	19142	1053	34396	1966	11762	5790	1149	10940	1074	11639	1009	12145	5558	1067	1145	18967	69	45	329	605	337	108	88	49	517
	3181	875	2990	2345	3323	744	578	1505	2448	578	3261	1914	3210	947	1121	3287	3314	752	612	3358	9595	1865	20287	1073	11043	989	1194	1084	11222	1162	3160	11897	2488	30030	1048	11324	1156	1096	1094	11836	453	44	45	604	46	531	87	75	517
	505	1726	524	1041	477	3354	3570	1216	555	3593	485	2705	490	1979	1394	639	483	3281	1161	637	1063	959	26902	1836	11259	1001	1987	1192	11954	1077	15612	11695	1081	19282	1077	11466	4231	1082	1120	10613	69	45	57	604	58	108	86	363	517
	701	940	742	3308	616	481	549	1859	728	545	639	797	648	805	959	2130	642	482	3295	2167	8904	1024	26165	4399	11653	1068	3136	1115	11442	1049	1285	11079	13293	1267	1122	17500	10252	1808	1922	11222	453	45	83	605	94	531	87	49	517
	3278	1889	3286	628	1210	640	3481	886	1312	3487	1685	3216	1848	1509	1839	1626	2601	630	478	1556	1964	1039	53414	1096	11646	1153	18339	1152	12677	1178	1234	11716	1121	7792	1102	12332	1095	3394	1078	12434	69	45	327	604	338	108	88	75	517
	490	841	479	1596	3285	2701	581	1980	1126	584	1205	640	936	1161	699	3183	617	1440	618	3235	8528	1056	32994	1853	11842	1057	23824	8056	34509	2584	34560	19933	9167	3638	1050	12260	1907	1138	7727	11678	453	45	46	604	46	531	87	363	517
	661	1607	622	3145	480	597	3573	820	1626	3604	3309	1963	3344	1836	1095	651	1433	3073	1213	647	8526	1096	11530	2062	11007	1050	2616	1088	11325	1055	8216	12360	1261	61060	1071	11595	22115	2101	4491	12492	69	44	57	604	58	108	87	49	517
	3113	1035	1324	646	623	1192	548	1680	820	543	480	2424	477	880	1463	2550	3258	513	3276	2536	2566	1087	40702	1262	11655	1040	44167	1153	11176	1091	28093	11485	4647	30110	1043	12221	1261	4124	1052	31281	453	45	83	605	95	531	87	75	517
	517	1941	3254	2089	1287	3384	3475	1018	2001	3460	628	982	616	1806	899	911	490	708	480	936	11056	1051	12574	1079	10928	1051	7690	1094	21154	1102	1213	10859	8583	1149	976	11602	1973	1150	1082	26230	69	45	327	604	336	108	87	363	517
	735	816	482	1547	3247	479	584	2201	660	594	1419	3314	1225	898	1859	3319	661	3219	622	3341	1950	1098	12355	1030	11054	1789	2803	1081	11562	1118	34167	11106	1123	5774	1056	11003	2005	1093	1147	10798	453	45	46	604	46	531	88	49	517
	3321	1507	631	3172	484	635	3577	730	1017	3622	3153	630	3286	1864	691	636	3152	489	1255	638	1962	2667	45078	6555	10982	1229	19497	2521	11366	1050	10467	10649	1141	5039	1030	34503	2082	1037	1133	10921	69	44	57	604	58	108	88	75	517
	486	1140	1469	642	633	2358	548	1246	2223	541	501	1712	481	863	1072	2044	508	649	3256	2205	1128	1186	12162	1104	11511	2813	1203	1070	10823	1191	9648	12247	5265	19824	1021	11260	1168	1758	2687	10772	453	45	84	605	95	531	87	363	517
	648	1804	2887	1950	1421	694	3467	1775	602	3401	679	3085	626	1749	1534	2146	708	1974	482	1426	10581	1093	10963	1105	20082	3177	5103	1072	11374	1063	1213	11607	1132	9516	5318	11432	1111	1027	2029	11589	69	45	327	604	337	108	87	49	517
	2836	888	542	2374	3060	3297	586	941	838	615	3100	662	1344	936	847	1559	3305	843	627	3288	1979	1084	26003	1831	11542	1075	29873	20222	10802	1846	1100	11174	2000	7084	1027	11775	2492	1111	7892	19859	453	45	46	604	46	531	87	75	517
	568	1769	801	1011	512	487	3584	2137	2159	3658	510	2654	3216	1959	1720	3217	484	3335	1314	642	4464	1064	12274	2031	26062	1045	35668	1145	25547	1128	6097	40026	7980	5735	1047	10776	1190	1028	1019	11571	69	44	57	604	58	108	87	363	517
	946	911	3329	3305	704	655	547	754	617	540	701	824	489	815	746	647	644	477	3217	2353	1256	2551	26993	1134	40710	1156	3363	1147	12280	7761	23617	26214	1185	9957	1054	10679	1100	1980	1009	11606	453	45	83	605	95	531	88	49	517
	3400	1829	475	628	3181	3143	3456	1348	880	3218	3211	3240	646	1547	1280	2397	2762	621	487	1126	1129	1208	12219	1109	12567	1046	20122	1050	11325	1759	20529	11074	3242	7670	1805	11081	2881	1130	1101	10598	69	45	327	604	337	108	86	75	517
	480	874	613	1600	493	512	591	1508	2395	679	492	637	1780	1115	1091	1047	580	1289	638	3358	1809	1132	11454	10327	11009	1046	44194	1133	11676	1036	24723	11375	5357	1155	1137	18951	9409	1215	1850	10797	453	45	46	604	46	531	87	363	517
	636	1722	1219	3142	655	724	3591	1212	565	3755	656	1878	1011	1929	1476	3347	1021	3264	1483	637	1176	1074	11398	1974	11089	3930	34167	1896	11925	963	5150	19538	3516	7392	1110	11161	5090	1119	1045	11362	69	44	57	604	58	108	87	49	517
	2080	942	3307	647	2023	3337	546	1869	750	538	2443	2832	3342	829	888	634	3407	484	2328	2167	1086	1253	19111	1154	18248	1016	67731	1071	10566	9465	21346	11521	36370	37318	3354	11350	1234	1834	1046	11091	453	45	82	605	94	531	88	75	517
	820	1893	477	2101	802	483	3439	880	1445	2613	646	742	476	1611	1840	1983	477	635	670	1559	1987	1960	20985	1207	12619	1754	34384	1835	18568	1962	1197	12337	1222	18150	1069	12212	4286	1110	1105	11283	69	45	328	604	337	108	89	363	517
	3376	839	617	1507	3304	643	597	1958	959	1190	1936	3138	617	1049	698	2579	626	1527	2715	3233	1220	1060	96153	1166	54105	1087	39603	1142	12070	1154	6122	11581	1183	21476	1046	26963	1113	1154	1060	26010	453	45	46	604	46	531	86	49	517
	481	1599	1266	3192	478	2898	3603	831	2443	3903	876	651	1228	2015	1096	890	1696	2095	573	648	1074	3831	40872	13499	11665	1067	1100	7368	22406	1006	1155	11917	6483	1167	995	13268	4675	2485	1014	26597	69	44	57	605	58	108	88	75	517
	639	1043	3287	639	619	555	545	1736	556	535	3350	2359	3285	790	1464	3310	1331	773	914	2543	2684	1191	70731	1104	11507	1136	11674	1114	12831	1094	35638	11987	1974	34680	1047	12433	1159	15591	1061	18765	453	45	84	604	94	531	87	363	517
	2254	1937	478	1866	1243	897	3413	971	730	2265	477	1047	481	1439	898	637	3320	3299	3331	930	11333	1180	116047	1145	10739	1026	12984	1134	10680	1092	7708	10760	1860	8262	1052	18633	1907	1187	1143	10902	69	45	327	604	337	108	86	49	517
	733	817	623	2797	3271	3418	606	2179	1324	3570	621	3321	626	1256	1853	2067	483	480	475	3339	5911	1839	11667	5585	10300	1777	8372	1144	11124	1062	2840	11605	5853	7781	994	18191	1111	1197	1078	10743	453	45	46	604	46	531	88	75	517
	3317	1516	1324	750	481	477	3619	738	1106	548	1322	630	1350	1613	693	1978	640	627	613	638	12142	1080	48990	1157	11264	1163	8621	2841	10820	2422	17368	11330	5569	1848	8141	11661	4675	2002	1018	113498	69	45	56	605	58	108	88	363	517
	486	1130	3253	3133	626	631	545	1279	1722	3528	3254	1700	3211	1047	1079	2602	2502	1374	1161	2210	1231	1815	18191	7661	10906	1060	7405	2723	11212	2465	4943	11516	2930	3211	1090	19844	1141	1891	994	11584	453	44	83	604	95	531	87	49	517
	649	1823	483	649	1329	2086	3364	1684	768	567	486	3094	490	2017	1515	876	643	3199	3295	1413	2007	1071	12337	1199	11394	6928	1217	1181	10662	1024	3499	35368	4227	12264	1917	11600	2008	1120	6552	11996	69	45	328	604	337	108	87	75	517
	2866	877	631	2150	3217	820	623	1013	1568	3573	641	660	647	789	859	3302	2623	493	478	3292	2505	1058	10895	1133	10867	2773	1902	1990	19298	1177	65478	12991	1956	9758	1683	18361	1213	8893	1078	12088	453	45	46	605	46	531	86	363	517
	562	1735	1470	1360	488	3398	3649	2202	857	547	1737	2610	1832	1436	1766	637	611	656	618	642	2579	1132	11538	1141	11810	1081	8752	33320	11053	1061	5754	11002	20939	29141	1009	12356	3303	26387	1084	11435	69	45	57	604	58	108	88	49	517
	914	933	2876	3252	642	478	543	730	2280	3525	1101	848	952	1261	727	2087	1341	2330	1213	2338	8666	1922	28943	1166	26355	998	2048	9456	10759	3202	1997	11815	2717	37687	2439	19289	23030	1163	1075	10849	453	44	82	604	95	531	88	75	517
	3398	1879	544	632	1604	634	3259	1246	589	568	3339	3260	3345	1602	1200	1848	3315	678	3276	1148	1187	1135	12097	1869	11133	969	7036	1025	11035	1014	28596	12142	4174	9949	4629	11747	6387	2778	1873	10777	69	45	327	604	337	108	87	363	517
	481	847	808	1692	1365	2224	659	1775	806	3576	478	634	477	1057	1221	2995	483	3065	480	3356	7122	988	12203	1811	11262	1675	3638	1112	17966	4019	65523	11347	2020	1173	1066	10830	1209	1925	1101	10827	453	45	46	605	46	531	87	49	517
	636	1627	3333	3077	3180	747	3707	941	1879	547	623	1824	615	2009	1184	697	642	514	622	637	4970	1076	36384	3332	17360	1044	61061	1162	27469	1876	6394	10975	5503	1163	1721	11075	1135	1137	1744	10621	69	45	57	604	58	108	87	75	517
	2091	1017	475	660	493	3357	541	2136	701	3520	1341	2953	1225	792	1252	3050	2573	712	1256	2171	8303	1073	12508	2826	11620	1078	30108	1080	12623	1212	1329	11353	1160	11979	1053	20050	1196	5291	1061	25892	453	44	83	604	93	531	87	363	517
	814	1947	613	2511	655	481	2995	754	1181	570	3241	699	3286	1451	1131	681	624	3228	3255	1543	4953	1006	49758	1930	11442	1022	1116	4849	12400	1143	133991	10706	11382	2684	2702	12180	1118	16004	1899	26260	69	45	327	604	338	108	88	49	517
	3372	813	1213	899	2038	639	772	1350	1422	3580	488	3014	481	1239	1372	2967	1604	488	482	3240	1069	2702	61613	1082	11939	1025	5830	2606	11850	1142	1113	10205	1154	9331	4657	25543	1859	8789	2605	18298	453	45	46	605	46	531	87	75	517
	482	1496	3309	3275	793	2675	3827	1504	982	546	645	681	626	1655	980	706	1968	646	627	647	2430	1105	11571	6201	11726	2183	1258	1177	19345	1028	1231	11319	4381	65031	1136	10641	1050	1093	1026	10956	69	45	57	604	58	108	88	363	517
	639	1153	476	630	3300	603	539	1218	2383	3514	1888	2900	1344	1008	1797	3082	890	1848	1315	2515	1787	1084	11112	1132	11947	1142	4606	1880	26333	993	1125	10880	9539	2044	6757	26716	7155	1306	1084	11519	453	44	83	604	93	531	87	49	517
	2281	1778	617	1647	479	1266	2580	1855	568	573	916	717	3216	2030	715	672	3406	945	3217	953	1032	1892	12248	3983	12373	1024	18967	8514	11010	1034	1088	11428	1148	1232	1012	19801	1210	10324	1036	11557	69	45	327	604	337	108	87	75	517
	721	905	1262	3111	620	3360	1246	888	755	3585	3355	3077	489	784	1152	2901	476	3351	487	3345	2645	6615	28108	10805	27978	1003	9531	2743	10976	1196	11986	10864	2192	21576	3492	11297	1980	1145	1968	11152	453	45	46	605	46	531	87	363	517
	3306	1813	3288	653	1252	480	3870	1987	1475	545	478	664	646	1413	1321	729	627	477	638	638	3290	1061	19561	1094	27745	1020	7134	1208	18956	1155	45490	11582	3730	77790	2753	11059	2550	6551	4167	11102	69	45	57	604	58	108	86	49	517
	487	883	479	2287	3266	639	539	817	930	3504	620	2688	1773	1297	1038	3144	1702	618	1487	2194	20951	1062	17901	1115	11102	1047	5692	1886	18939	2121	1351	11752	1882	6295	995	11282	2745	8521	1950	19531	453	44	84	604	95	531	87	75	517
	652	1751	621	1110	482	2631	2498	1664	2478	578	1312	806	1020	1520	1635	658	1308	1264	2261	1461	5682	1184	12576	6269	13025	985	28519	1165	10989	7834	7722	32671	1080	33606	993	10805	1206	2575	1114	11499	69	45	328	604	336	108	88	363	517
	2963	923	1317	3307	627	614	1660	1032	550	3591	3260	3225	3341	1147	787	2715	3330	3277	692	3275	4894	1843	11720	1900	11208	1205	34991	1144	12021	4082	3647	11022	2001	1067	1059	10644	2736	11007	1084	10553	453	45	46	605	46	531	88	49	517
	543	1855	3258	628	1344	1436	3746	2198	716	544	485	638	476	1867	1459	811	481	482	3112	643	9475	1003	11216	2743	10892	1077	1192	1022	10905	989	61048	10697	10699	1140	1079	11781	1071	2540	1125	11043	69	45	56	604	58	108	86	75	517
	831	859	482	1597	3203	3278	541	731	1251	3490	640	1931	617	862	902	3256	638	632	503	2395	5645	3117	100644	1052	18620	1145	16973	1837	20747	2567	28114	10905	1113	1135	988	11373	4318	2633	999	12027	453	44	83	604	95	531	87	363	517
	3380	1672	630	3144	490	490	2822	1252	1238	584	1683	2626	1230	1744	1860	641	2314	1459	677	1072	2561	1090	12116	3397	11228	1070	21440	1027	11838	1115	1199	11674	2629	1127	1057	11990	7769	5008	4272	11973	69	45	328	604	337	108	88	49	517
	481	980	1442	647	647	662	886	1760	1267	3601	1209	839	3284	939	691	2239	703	2985	2915	3360	2614	1060	11371	1150	11290	1108	1162	1159	10676	1000	7699	19394	1763	9317	2338	12311	1855	5484	4482	18769	453	45	46	605	46	531	87	75	517
	638	1937	3061	2093	1731	3198	3881	952	1207	543	3307	3252	481	1965	1071	1291	3297	528	536	637	1241	1209	41840	3315	12149	1150	34690	3364	18283	1245	5079	25799	7943	1131	1075	12339	982	4969	1030	11224	69	45	57	604	58	108	87	363	517
	2221	818	512	1532	1066	502	539	2154	1346	3465	481	636	626	812	1534	3316	485	752	769	2162	1167	2706	11808	2719	26765	1905	8257	1103	29831	1124	14277	11911	2639	8562	994	12040	14211	5843	1014	10676	453	45	83	604	95	531	87	49	517
	747	1513	707	3180	3327	697	2481	747	1075	593	628	1842	1351	1536	847	636	647	3282	3276	1577	5048	3253	11413	1157	11389	1076	7841	2603	10992	1106	1162	10913	2659	1998	2457	10852	5824	1902	1017	11638	69	44	327	604	337	108	88	75	517
	3331	1132	3234	640	477	3302	1858	1319	1886	3619	1425	2918	3210	1128	1721	2053	2881	482	480	3225	34593	1036	19416	1155	11793	1025	2654	1136	11604	1087	5107	11345	1158	1095	1039	17575	2661	17727	1127	18776	453	45	46	605	46	531	88	363	517
	485	1819	486	1915	615	487	3677	1580	699	541	3142	711	490	1905	746	2078	555	630	622	649	1111	2511	94433	4019	11372	1751	4533	16297	19420	1002	2155	11566	7803	1146	1114	26873	24931	5816	1083	12282	69	45	57	604	58	108	87	49	517
	646	880	637	2594	1205	653	542	1119	1168	3412	503	3058	648	841	1276	1904	887	1436	1254	2573	3547	987	11735	1899	18559	1110	11371	9231	11279	1214	6635	11522	7852	19297	6836	11205	1090	18688	1086	11180	453	45	82	604	93	531	87	75	517
	2725	1741	1609	847	3287	3122	3133	2096	1462	611	683	669	1854	1662	1096	2889	3405	3084	3257	908	2675	980	26850	7324	10831	1057	1125	1101	10994	1167	7061	11858	2021	14131	1014	11003	3381	2605	1030	11616	69	44	328	604	338	108	87	363	517
	591	929	1377	3245	480	515	708	770	942	3652	3134	2768	930	1003	1464	733	477	511	482	3330	5168	1017	26167	1065	10936	1075	7320	3120	10918	1135	5740	26710	7128	13486	3231	12596	1074	23614	2620	34434	453	45	46	605	46	531	87	49	517
	1106	1870	3207	633	623	736	3768	1421	2473	539	504	769	3345	2029	897	3153	626	704	626	639	1191	1231	53412	2658	19359	3996	29153	9449	20003	1099	9890	12333	6711	26223	993	17792	1177	1122	1934	10517	69	45	56	604	58	108	89	75	517
	3383	851	489	1708	1282	3349	540	1354	551	3255	686	3180	476	783	1857	657	1704	3206	1312	2230	3849	1074	32988	6527	11450	1719	37690	1096	11903	1065	21457	11510	1183	25759	5971	10910	2699	4784	1947	10915	453	45	83	604	94	531	87	363	517
	481	1645	647	3063	3249	481	2742	1494	718	665	3155	644	616	1415	692	2679	1304	491	3219	1357	1105	2687	11537	1190	18517	1028	24213	1130	18291	1040	32911	27234	1761	9066	1135	11141	9761	5760	4841	11008	69	44	328	604	337	108	87	49	517
	638	1002	1937	663	484	641	962	1233	1260	3738	501	2121	1226	1295	1075	829	3332	654	487	3311	1226	1019	40701	2003	12733	1032	2703	4014	21470	8955	17397	11832	8936	8660	1054	11221	3290	1044	1025	11108	453	45	46	605	46	531	86	75	517
	2192	1947	859	2591	632	2773	3896	1812	1220	538	678	1506	3286	1525	1525	3273	481	2198	637	640	1130	996	12576	2524	25659	1821	9364	1149	20094	1906	21478	26280	1888	21433	1049	19935	3223	2421	1019	11195	69	45	57	604	58	108	87	363	517
	760	813	3351	848	1407	581	539	916	1311	2701	3093	3209	480	1141	853	640	638	726	1470	2283	7876	1754	12354	11398	11264	1115	65019	1050	10985	1118	1217	10475	7271	6228	2684	18048	1333	1840	1021	11669	453	45	83	604	95	531	88	49	517
	3342	1496	474	3247	3103	1048	2461	2077	1127	1028	511	640	626	1879	1744	2179	2299	3251	2547	1241	1808	1080	45078	1053	12091	1047	1953	1866	33462	1092	6108	11132	1894	1162	986	12341	1195	16357	988	10491	69	44	327	604	337	108	87	75	517
	484	1153	610	632	505	3416	2265	777	1628	3919	704	1989	1345	855	736	1444	709	486	610	3341	1864	1092	12162	1849	11343	981	22899	1180	11030	1148	1161	11470	1157	3154	1044	12732	4593	1127	2899	11574	453	45	46	605	46	531	87	363	517
	643	1779	1187	1705	685	477	3545	1460	818	536	3220	2240	3216	1717	1235	3266	3304	638	1140	638	1129	1136	10963	1069	11342	6175	42160	1019	11861	2726	27340	11266	12582	15631	1102	20092	4279	1187	2009	19262	69	45	57	604	58	108	87	49	517
	2606	904	3318	3066	3079	631	554	1286	1988	2244	491	1213	489	959	1159	641	484	1615	3302	2205	1177	1057	26005	4523	39213	1042	1191	4236	10938	1043	8266	10917	40275	9473	2699	11406	1013	19795	1894	39530	453	45	82	604	95	531	88	75	517
	620	1812	476	663	509	2101	3515	1665	664	3576	652	3306	646	1996	1305	2199	645	1395	478	1428	1154	1070	12271	1824	10803	7089	1796	1904	25907	4104	7764	11799	1050	2019	3688	21162	1109	19216	1208	10933	69	44	328	604	336	108	87	363	517
	1480	884	615	2575	696	811	566	1031	1033	547	2265	631	1784	798	1057	1388	2766	3173	616	3287	1142	1170	26995	964	35832	2604	1219	17036	31838	5067	1863	21536	2609	16464	1080	12248	1093	9313	1038	19723	453	45	46	605	47	531	88	49	517
	3193	1754	1240	857	3148	3395	3546	2198	2133	3519	704	1725	1006	1475	1576	3286	579	497	1202	642	1133	1022	12217	3959	11414	1073	31434	1139	11141	1078	3327	13109	5295	1242	1082	11554	1182	1885	1104	11759	69	45	57	604	57	108	88	75	517
	503	920	3299	3253	498	478	554	731	623	571	3217	3073	3342	1205	821	639	1015	666	3280	2356	1946	958	11454	1067	12059	4875	6318	5768	11281	1051	1176	10901	4937	1262	6580	11058	1106	36542	1071	19076	453	45	84	604	94	531	86	363	517
	696	1851	477	632	667	634	3514	1251	899	3580	491	665	477	1734	1612	2133	3408	2826	480	1122	9441	1670	11399	1055	11175	1120	33576	7674	11012	9945	12305	11041	2720	13330	1034	10915	12973	3348	2473	18494	69	45	327	604	337	108	88	49	517
	3266	862	620	1691	2679	2258	567	1762	2452	546	653	2708	616	946	800	1611	476	556	621	3359	1928	1037	19111	2005	10790	1075	1068	1993	10950	1049	8442	19402	1897	43752	1059	18792	1189	3091	7263	11868	453	44	46	605	46	531	87	75	517
	492	1680	1288	3078	582	733	3546	951	555	3513	2310	796	1228	1978	1518	3191	626	854	1244	637	1097	1073	20983	6188	11145	1161	1144	7353	11485	1076	29145	11095	2719	21239	1202	11105	28768	2715	1023	10969	69	45	56	604	58	108	87	363	517
	664	973	3275	660	966	3344	554	2152	726	573	688	3215	3285	806	858	650	1697	3339	3261	2165	1200	1010	96185	5731	11978	1053	1138	8151	10480	2817	37672	10884	1196	10393	1106	11289	1164	1899	3398	12060	453	45	83	604	95	531	88	49	517
	3150	1933	480	2503	3338	481	3513	748	1304	3585	3161	639	481	1510	1757	2515	1328	477	482	1563	1262	1032	40848	4150	11084	983	1119	1159	11416	1797	9944	11630	10768	9647	1027	11707	1906	12433	1030	10974	69	45	328	604	336	108	87	75	517
	510	819	625	904	476	642	567	1322	1138	545	500	1968	626	1159	730	937	3321	620	625	3232	10202	2195	70736	7292	10526	977	8388	2655	19348	1184	3671	18924	7755	1961	3238	11749	1169	12143	1023	10526	453	44	46	605	46	531	87	363	517
	717	1524	1366	3278	614	2820	3548	1571	1577	3504	675	2394	1349	1842	1214	3329	482	1284	1296	648	5636	1139	116095	1936	11607	1001	10595	3260	54484	1163	12381	12189	1883	6511	1073	11783	1996	9388	1041	11080	69	45	57	604	58	108	88	49	517
	3300	1121	3218	630	1190	571	553	1130	851	578	3067	1011	3212	876	1196	636	641	3267	3231	2546	1165	1024	11630	1094	10974	1049	2726	1086	11576	6565	10299	18089	1008	44155	1903	11667	10140	1951	1142	11176	453	45	82	604	95	531	86	75	517
	487	1839	488	1642	3293	982	3512	2073	2245	3591	515	3318	489	1796	1227	2021	2468	483	485	927	1759	989	48962	1089	12103	3244	20832	5025	18813	1098	167665	11079	14127	6353	1060	11021	18571	19219	1043	13221	69	45	328	604	337	108	87	363	517
	654	868	643	3115	479	3421	568	779	596	545	717	630	648	904	1173	2315	653	634	634	3338	1188	1014	18185	6406	11309	1079	14145	6962	10958	1020	6261	10720	14941	18365	1170	11644	1967	19978	5200	17654	453	44	46	605	46	531	88	49	517
	3002	1704	1769	652	622	478	3548	1467	826	3490	3245	1705	1821	1885	1276	1153	3026	1509	1409	638	1088	1058	12372	5576	11155	1937	13470	2028	11141	1895	33665	10648	18514	5324	1813	10960	6598	1876	1113	10921	69	45	57	604	58	108	87	75	517
	536	955	1021	2270	1268	631	553	1275	2055	583	488	3090	963	852	1096	3342	529	2392	3061	2213	1109	994	10898	1082	18166	1016	26268	1825	11144	1918	1070	41593	1129	21267	1014	11076	1181	6449	1095	10624	453	45	83	604	95	531	86	363	517
	803	1913	3357	1134	3257	2065	3512	1695	644	3601	643	661	3345	1705	1463	635	778	658	511	1405	1107	1200	11522	8495	26815	1081	25724	1917	10699	1054	1137	10665	1318	1167	2394	11065	1885	6029	4197	10778	69	45	328	604	336	108	88	49	517
	3368	829	473	3304	483	832	567	1004	964	543	1838	2627	476	968	899	1992	3366	2485	698	3295	1809	1069	28683	1880	11254	1021	9069	14243	11002	2493	1110	25732	1993	5256	1063	11499	1802	2713	1961	11314	453	44	46	605	46	531	88	75	517
	482	1560	610	628	630	3404	3549	2200	2429	3466	965	838	616	2007	1853	2524	479	632	3143	642	1079	1160	12263	3261	10997	1116	8660	1175	10806	1031	1139	10969	1091	1214	1073	19732	1040	3476	1140	19398	69	45	56	604	58	108	86	363	517
	639	1082	1180	1601	1374	478	553	731	559	592	3357	3253	1225	793	693	930	631	1476	498	2330	3481	1071	12334	2647	12349	1066	21427	1198	12343	1066	10536	11315	1192	2876	979	11533	4578	5055	1197	11486	453	45	83	604	94	531	87	49	517
	2325	1899	3321	3142	3167	632	3511	1247	736	3619	477	635	3286	1455	1079	3326	1902	2855	664	1160	3502	1104	20292	1148	19235	4145	6227	1132	12032	1034	11217	34819	2691	33505	975	19003	10157	1057	3532	10225	69	45	328	604	338	108	88	75	517
	705	836	475	646	495	2183	568	1771	1355	541	620	1844	481	1233	1511	636	950	551	2451	3355	2444	1139	12097	8509	11266	1780	1174	1035	11511	1090	20816	11384	9759	7695	985	11444	1159	1934	1161	17417	453	44	46	605	46	531	87	363	517
	3283	1586	615	2104	660	767	3549	944	1062	3412	1309	2916	626	1668	863	2027	3411	833	635	637	5526	1137	43717	16629	11966	1039	3149	1107	11573	1210	14090	11127	3303	2797	1089	18185	10254	10065	3300	10899	69	45	57	604	58	108	88	49	517
	489	1055	1236	1497	2301	3371	553	2142	1971	611	3262	711	1344	997	1773	2270	476	3332	1418	2174	1163	1888	26226	1211	11195	2464	15635	1278	13057	1131	14344	12410	3110	19534	3366	18662	1094	12705	1035	11253	453	45	82	604	94	531	87	75	517
	659	1928	3300	3197	681	480	3510	752	669	3652	486	3060	3216	2028	724	1228	626	477	3026	1531	1138	1041	26146	4523	11236	1001	1340	2541	17716	1007	26154	10480	17829	1180	1023	12149	20277	14270	1050	11339	69	45	327	604	337	108	86	363	517
	3091	822	477	638	3044	637	569	1339	1051	540	638	669	489	784	1189	3330	1685	621	517	3246	1932	1731	18787	1119	11210	1780	1213	2114	11084	4024	1096	11903	1859	5149	1875	11039	4910	13464	1059	11794	453	45	46	605	46	531	87	49	517
	520	1532	619	1850	515	2499	3550	1529	2029	3251	1670	2757	646	1417	1242	635	1373	1296	714	646	7281	1075	11725	5078	22076	1062	14967	9117	10627	1066	23892	11090	1865	29834	1123	11155	16471	15528	1182	11244	69	44	57	604	58	108	88	75	517
	748	1111	1283	2845	711	648	553	1183	652	667	1243	774	1774	1291	1147	2018	3299	3260	3197	2496	1052	1057	11449	1110	13175	1149	3936	7233	10921	3440	9059	11119	3337	35647	1012	18372	19316	1095	4844	11561	453	45	82	604	95	531	88	363	517
	3333	1855	3278	731	3203	3044	3509	1950	989	3740	3294	3186	1018	1534	1334	2345	485	485	490	968	2593	1069	11944	1081	20409	1874	22351	1176	11226	1076	8722	10963	1206	4167	971	12316	1182	1065	6562	11407	69	45	328	605	337	108	87	49	517
	484	859	480	3095	490	529	569	835	2358	537	482	644	3342	1130	1022	1110	646	636	645	3350	4989	3975	26656	2589	11823	1048	43727	6511	19270	3291	21326	11011	1152	8672	1048	18138	1063	3502	1399	11643	453	45	46	604	46	531	87	75	517
	646	1673	624	656	647	783	3550	1754	572	2694	630	2088	476	1902	1681	3347	2838	1547	1622	638	1059	995	13554	1902	11332	1047	21266	1200	11412	1735	6289	11145	1144	1175	1923	18789	3449	17472	1186	10541	69	44	57	604	58	108	87	363	517
	2715	980	1355	2398	1733	3381	553	957	767	1037	1475	1632	617	843	764	634	564	1832	1274	2185	1117	3321	20192	1932	12145	1162	10389	1117	10324	2474	1149	11235	11828	9489	1086	12551	2070	1245	1905	10606	453	45	83	604	95	531	87	49	517
	593	1936	3229	988	1063	479	3508	2162	1559	3920	2949	3142	1229	1670	1357	1984	928	961	3245	1490	1737	3274	17947	1785	12234	1055	9627	1147	17444	999	3158	11205	4226	12891	1040	11406	2697	1161	1800	10714	69	45	327	605	337	108	88	75	517
	1127	818	486	3302	3328	636	569	744	863	536	536	651	3285	996	997	2572	3410	3352	483	3263	1169	1092	13823	1998	11443	1036	1966	1044	10887	1886	15614	10898	1131	32827	1055	11165	20025	1122	1084	11458	453	45	46	604	46	531	88	363	517
	3378	1515	640	628	476	2382	3552	1306	2317	2249	780	2333	480	2027	1757	895	476	476	630	645	2898	1082	71927	2810	11023	1971	6509	5149	11302	1092	1285	10797	20555	32631	969	12912	9396	2604	1097	11488	69	44	57	604	57	108	87	49	517
	481	1130	1657	1604	616	685	552	1612	581	3575	3311	1076	627	784	730	3312	626	618	1352	2434	1095	1064	43804	1133	10886	1069	8653	13950	11350	1050	1234	11250	28743	67775	990	11763	1055	9502	6684	12530	453	45	82	604	94	531	86	75	517
	639	1822	1225	3140	1204	3281	3507	1084	787	547	480	3322	1351	1418	1214	637	1689	1264	3180	1027	3194	1043	12444	1098	20712	990	1178	1904	11759	1028	34560	11029	1989	73943	2512	10970	1139	17105	1118	18904	69	45	328	605	337	108	88	363	517
	2228	878	3304	647	3287	489	570	2153	1717	3522	627	630	3209	1290	1195	2061	1355	3277	492	3359	1166	10478	41083	1204	10622	1089	5813	11627	11221	1077	8216	42203	16657	1104	999	11310	1151	1090	1114	11683	453	45	46	604	46	531	86	49	517
	744	1737	477	2117	480	661	3553	748	770	570	1413	1700	491	1537	1230	2021	3309	483	651	637	25178	1032	11697	5718	11180	1116	6506	1256	11953	5721	28093	19105	10627	11637	999	20107	1086	5844	1056	10513	69	44	57	604	58	108	88	75	517
	3328	932	618	1454	622	3192	552	1319	1584	3578	3165	3094	647	1126	1168	2317	483	631	1800	2166	1038	1033	71619	1211	11347	1119	2570	5787	11443	1842	1214	19544	7014	30027	1190	11875	6230	1067	1067	11249	453	45	83	604	95	531	88	363	517
	485	1876	1271	3216	1282	503	3506	1577	846	546	499	660	1850	1909	1287	1150	644	1459	967	1561	1028	4555	11459	1142	26048	1026	3367	1125	12677	1070	34166	11383	25762	19286	1107	11877	1094	2513	1071	11946	69	45	327	605	336	108	86	49	517
	647	848	3284	636	3250	700	570	1123	2212	3517	674	2607	935	840	1080	3343	2700	2987	3332	3233	7388	1282	25488	1037	10890	1111	22422	5926	34510	1844	10467	11435	1133	1272	1063	18172	1165	1126	2040	11703	453	45	46	604	46	531	88	75	517
	2760	1632	479	1786	483	3307	3554	2088	604	572	3046	850	3344	1654	1511	635	593	527	475	648	1205	1117	12087	1054	11219	1032	18368	12062	11325	1117	9650	12014	7515	7787	1053	11119	2003	7934	1179	18062	69	44	57	604	58	108	87	363	517
	583	1013	623	2973	632	486	552	773	846	3582	519	3260	477	1009	863	1990	1128	752	612	2545	1135	1013	11297	1066	19568	1077	23823	5488	11175	1184	1213	11532	1069	3641	1048	11372	8525	1153	1783	41058	453	45	82	604	95	531	88	49	517
	1046	1947	1332	687	1405	652	3504	1438	2211	546	727	635	616	2030	1775	2529	3388	3281	1160	928	1055	1009	11522	3348	11338	1865	2617	5058	21131	4095	1100	19347	15959	61058	1061	17453	2756	1136	1087	11371	69	45	328	605	337	108	86	75	517
	3394	813	3248	2918	3108	3100	571	1324	604	3509	3261	1821	1225	783	723	926	477	482	3295	3338	4875	1123	11749	1103	11039	1095	44167	4711	11564	1094	6095	11902	1147	30110	1003	12168	12896	3187	1762	10807	453	45	46	604	46	531	87	363	517
	480	1495	483	705	505	519	3555	1566	846	575	485	2957	3286	1413	1186	3325	629	630	479	638	5334	1131	26887	1153	11433	1068	7690	2611	11373	1159	23617	34414	1123	1148	1016	11692	1947	6127	1201	10932	69	45	56	604	58	108	87	49	517
	637	1154	633	3014	683	749	551	1136	2208	3588	639	698	481	1298	1248	636	1773	1440	617	2212	1048	2736	26319	6013	19626	1218	2803	1079	10831	1722	20529	11022	2034	5776	1058	11109	2600	9788	1892	10801	453	44	83	604	94	531	88	75	517
	2118	1776	1510	676	3057	3358	3503	2061	605	545	1681	3008	626	1519	1137	2030	1130	3073	1213	1408	1809	1066	53279	1229	11525	1102	19497	10923	11350	1804	7323	11203	9937	5885	1010	11786	2599	8740	1111	11663	69	45	328	605	337	108	88	363	517
	798	906	2257	2804	513	481	572	784	848	3498	1214	682	1344	1148	1355	2252	3388	513	3275	3294	1050	1015	32811	1116	26510	1005	1202	2037	10771	1793	17400	11507	1128	19005	1018	12263	12882	7340	1045	19846	453	45	46	604	46	531	86	49	517
	3366	1817	698	746	705	639	3556	1493	2220	580	3306	2915	3216	1866	999	1263	477	708	480	641	1158	1002	11342	1043	54867	1109	5092	1311	25436	1042	5150	11516	5877	9488	2226	11723	2725	11987	2067	11579	69	45	57	604	58	108	88	75	517
	482	881	3209	3129	3185	2652	551	1234	602	3596	481	712	489	862	1748	3323	628	3218	622	2333	2521	1809	41349	4027	11896	1857	29885	1892	11644	1066	21346	12394	24259	7084	1119	19155	9227	1155	1085	11575	453	44	82	604	94	531	87	363	517
	640	1745	489	649	492	608	3502	1810	840	543	628	3061	646	1744	734	636	1778	490	1256	1156	1163	1069	12464	1901	13411	1814	35668	3227	10813	2531	1197	11260	2006	5735	1009	11685	1194	2518	1065	10611	69	45	327	605	337	108	88	49	517
	2346	926	646	2182	653	1344	572	917	2169	3480	1432	668	1781	939	1229	2035	1121	649	3255	3356	4331	1159	12433	1033	12442	1026	3363	7808	11029	1064	6122	11157	7372	9957	995	11742	2400	1187	3485	10817	453	45	46	604	46	531	88	75	517
	697	1865	1902	1287	1967	3330	3557	2080	615	587	3126	2754	1010	1966	1170	2207	3390	1976	482	637	12946	1086	45032	1838	19054	1093	20122	1220	11082	4388	1155	10833	1041	7678	1010	11623	14520	1332	1138	11374	69	45	57	604	58	108	87	363	517
	3269	854	885	3275	836	483	551	776	873	3609	505	775	3342	812	1282	1366	477	841	627	2172	10784	1076	12206	11373	10963	986	44194	6586	19146	1184	35637	11028	1118	1148	1051	11614	1057	6373	1758	11093	453	44	82	604	94	531	87	49	517
	491	1654	3357	630	3320	645	3500	1453	2373	542	691	3189	476	1534	1088	3294	628	3335	1313	1535	2830	1087	10967	1188	10647	1085	34167	6639	11021	1075	7708	10990	1154	7384	993	25977	1150	10253	1049	11283	69	45	328	605	337	108	86	75	517
	664	995	473	1648	477	2960	573	1297	569	3446	3172	643	617	1129	1485	638	1763	477	3218	3245	1114	5087	47804	1239	39046	1045	67731	8288	10797	2642	2841	11479	1096	37326	1188	11176	1073	5464	1900	26009	453	45	46	604	46	531	89	363	517
	3141	1944	610	3111	616	544	3559	1636	760	599	498	2078	1228	1904	882	2112	1150	621	487	646	2590	1076	11571	4618	11356	1009	34384	1179	11598	1977	17367	27374	6227	1307	1064	18998	1880	3588	1049	26604	69	45	57	604	58	108	86	49	517
	512	814	1180	652	1216	842	551	1059	1514	3631	670	1680	3285	842	1823	1712	3383	1290	638	2502	1889	1027	18550	2668	10742	1037	39603	3456	28253	1109	8395	11903	1098	12628	1208	10812	1215	1884	1624	18758	453	44	83	604	95	531	87	75	517
	721	1500	3321	2296	3282	3407	3497	2180	897	541	3001	3109	481	1666	704	3129	478	3264	1477	963	1066	1087	11605	1193	11498	1074	1100	1126	18330	1050	65525	18823	2026	25690	1082	11301	1027	4076	1074	10902	69	45	327	605	336	108	88	363	517
	3305	1148	475	1100	481	478	574	738	2449	3361	526	657	626	999	1116	661	629	484	2429	3349	6173	1046	11406	2560	11130	1086	11674	6389	11256	7172	5754	40168	1129	1167	1097	11831	4966	1124	5400	10745	453	45	46	604	46	531	87	49	517
	487	1788	615	3307	623	632	3561	1277	555	628	751	2525	1349	2028	1411	2766	1801	635	640	637	10082	1018	12028	1104	11831	1139	12983	5785	11409	2764	1996	29909	8520	34680	1117	12509	1123	7814	1144	112738	69	45	57	604	58	108	88	75	517
	652	899	1235	628	1294	2165	550	1688	728	3682	3288	902	3212	784	943	786	1079	1529	1525	2188	2568	979	29749	1128	11260	1092	8373	1163	11200	1058	28597	10341	2844	8262	1119	32653	23947	26927	7763	11526	453	44	83	605	95	531	87	363	517
	2968	1797	3301	1596	3243	775	3495	1011	1310	539	483	3290	489	1416	1857	3230	3399	2057	1781	1482	5079	991	18779	1889	11645	1126	8621	1812	18554	1028	65523	11790	12703	7781	1889	11443	9112	8738	3369	11650	69	45	327	604	337	108	87	49	517
	542	893	477	3145	484	3377	575	2201	1129	3060	631	632	648	1293	692	645	476	792	988	3266	1074	980	18331	1905	11005	1084	7406	1204	12053	7137	6394	11172	1102	1849	1028	11307	7207	20616	1929	18041	453	45	46	604	46	531	87	75	517
	828	1781	619	646	634	480	3563	730	1614	745	1505	1756	1830	1530	1074	2340	628	3313	3331	644	1206	1823	11890	1100	11040	1103	1208	1214	10997	10067	1337	10723	1814	3211	1733	10896	1187	1838	1785	10913	69	45	57	604	58	108	87	363	517
	3378	903	1281	2091	1440	636	550	1246	827	3827	2628	3043	954	1135	1525	1117	1731	479	476	2423	1158	1766	19682	1134	12295	1085	1891	1061	11188	4748	133983	10692	1175	12252	1093	10530	1198	7172	1136	11539	453	45	83	605	95	531	88	49	517
	481	1808	3279	1542	2972	2433	3492	1775	2061	536	599	673	3345	1892	853	3346	1223	624	612	1040	1040	1042	39086	1107	11064	1056	8782	1770	17958	1110	1113	59641	4025	2781	1058	11380	2609	9250	1038	17310	69	44	327	604	337	108	86	75	517
	638	886	479	3174	527	668	576	941	643	2381	1097	2818	476	848	1744	634	3361	1337	1160	3360	5575	1048	19420	1078	19980	1088	2038	12245	19822	1121	1234	11299	1180	3415	1062	19836	12378	6718	3886	11197	453	45	46	604	46	531	87	363	517
	2232	1761	625	642	746	3233	3565	2137	958	3531	3341	748	616	1689	736	1985	479	3234	3296	636	1786	1096	11042	1061	12334	1790	7036	4497	11854	1117	1124	11422	10749	4345	3963	11591	1153	17180	1135	11345	69	45	57	605	57	108	87	49	517
	742	916	1350	1937	3261	496	550	754	2441	565	478	3147	1225	980	1237	2568	632	487	478	2164	1129	1040	11200	3443	10948	1067	3636	3821	20530	1067	1085	18452	15671	28369	970	18373	1938	6346	1099	19243	453	45	84	604	94	531	87	75	517
	3327	1842	3233	2457	483	681	3488	1348	557	3571	622	649	3286	2019	1156	898	1941	644	618	1570	1109	1140	13510	1169	19140	1057	61062	1113	12182	1096	12002	12327	2966	37687	1800	12506	2401	5695	3042	26014	69	44	327	604	337	108	88	363	517
	485	866	485	939	628	3271	578	1508	730	548	1339	2305	481	788	1312	3314	913	1773	1213	3228	1011	1129	12219	1278	11937	1068	30108	1242	19357	3387	45475	11044	11510	9949	1055	26381	6911	1196	1052	11425	453	45	46	604	46	531	88	49	517
	647	1698	638	3290	1363	491	3568	1212	1327	3528	3243	1113	626	1433	1048	636	3409	1032	3275	649	11343	996	12313	3419	12129	1047	1116	1097	26005	8243	1364	12028	1070	1172	1804	20191	3653	1108	2576	10821	69	45	57	605	58	108	87	75	517
	2770	960	1622	629	3183	664	549	1870	1102	567	488	3320	1344	1266	1603	2057	476	3346	480	2559	6202	1898	33294	1084	10958	1127	5831	6206	10940	999	7710	20964	1177	1162	1113	11425	14494	1066	1883	11319	453	45	83	604	95	531	87	363	517
	581	1918	1334	1621	492	3214	3484	879	1742	3573	644	630	3216	1591	805	2047	626	477	622	917	1967	1155	11617	13706	11412	1883	1240	5746	11124	2670	3644	11468	1076	11985	1046	19246	1044	13438	4070	11236	69	44	327	604	336	108	87	49	517
	1031	827	3246	3129	654	500	580	1955	758	547	1870	1702	489	1068	1540	2123	1692	619	1256	3335	4527	1026	19458	1080	10876	1004	5609	2748	11752	2671	61050	10885	26220	2681	975	10952	2045	8657	1873	11414	453	45	46	604	46	531	88	75	517
	3396	1550	483	649	1996	689	3570	833	1501	3525	932	3092	646	1998	844	1658	1345	1272	3255	638	1105	966	11127	1077	11434	1052	2024	1136	11504	1117	28114	10907	1033	9330	5287	10609	3434	1130	5802	26616	69	45	57	605	58	108	87	363	517
	480	1092	634	2181	817	3289	549	1744	908	568	3357	661	1773	797	1705	3164	3314	3273	483	2221	3523	1033	35655	1082	11683	5984	15960	1084	11410	1049	1198	10785	6888	65031	998	11511	9035	1868	1127	10579	453	45	83	604	95	531	88	49	517
	637	1885	1518	1289	3313	488	3479	964	2462	3576	477	2617	1020	1473	753	655	483	483	627	1383	1168	1076	12372	3306	11567	1044	9527	8389	11115	1079	7702	10665	9130	2043	1125	10759	1949	5459	1032	11327	69	44	327	604	337	108	87	75	517
	2105	843	2125	3274	477	658	582	2172	553	547	620	844	3341	1208	1307	2631	642	632	1314	3303	5185	1022	10732	1105	11873	1852	7134	1942	11401	1158	5070	41184	12994	1223	1051	49437	1216	13622	1027	11341	453	45	46	604	46	531	86	363	517
	805	1614	751	630	618	3169	3575	741	722	3520	1310	3257	476	1728	1054	857	2615	1477	3217	640	8676	1005	11461	13905	26386	1067	5692	9511	11352	1975	14284	10729	1161	21586	1055	10882	4527	1112	1751	11929	69	45	57	605	58	108	87	49	517
	3369	1029	3296	1649	1229	507	548	1290	1284	571	3262	635	617	950	1590	3292	613	2844	487	2308	2511	1970	48963	1036	11495	983	23350	3421	10979	1996	1162	18736	1250	77790	1109	10986	1281	1195	3709	12335	453	45	83	604	94	531	88	75	517
	482	1944	478	3110	3276	712	3472	1653	1174	3579	485	1832	1230	1985	812	638	1371	553	638	1196	1225	1933	18185	13254	11655	1131	2685	9747	10945	1270	5107	20257	1183	6295	1136	10813	9517	2695	1901	19441	69	44	327	604	338	108	87	363	517
	640	814	620	653	481	3322	584	1042	1444	546	639	2938	3284	803	1573	2118	3300	841	1483	3350	8537	1158	12373	1847	18527	1726	2613	1005	10790	1245	1238	11497	1138	33606	1116	11117	1133	2689	991	11313	453	45	46	605	46	531	88	49	517
	2313	1502	1295	2298	625	484	3580	2193	959	3514	1674	704	481	1497	823	1681	485	3334	2325	637	1909	1156	10898	13624	11646	1925	1217	2416	10623	4357	2046	11559	1936	1067	1040	12083	9646	1919	1767	18892	69	45	57	604	58	108	86	75	517
	709	1146	3271	1097	1308	647	548	734	2439	573	1232	3033	626	1176	1618	3150	646	478	671	2186	1122	1043	11522	10981	11313	1101	2504	1778	25741	995	1864	26461	2080	1140	1814	11212	8840	1902	1115	21576	453	45	83	604	93	531	87	363	517
	3289	1792	481	3307	3233	3014	3463	1258	557	3585	3299	675	1351	1804	797	657	2824	620	2749	1490	5043	1104	28675	1160	11269	1199	3359	1022	26326	2649	1099	10597	4128	1135	1935	10470	1111	1165	1066	19682	69	44	327	605	338	108	87	49	517
	489	896	626	628	486	534	588	1741	731	545	481	2849	3210	899	1499	2689	567	1291	566	3263	11272	1028	12269	1074	32941	1062	1178	2624	17950	1811	2661	11458	1138	1127	1849	11785	1916	2500	1040	26505	453	45	46	604	46	531	88	75	517
	657	1791	1380	1596	637	803	3586	966	1336	3505	630	736	490	1869	871	825	943	3263	884	644	1246	1068	12334	1829	11445	1040	26591	3283	10761	3415	6945	11924	7127	9317	1919	11191	19139	2090	1160	11862	69	45	57	604	58	108	89	363	517
	3061	896	3202	3145	1493	3391	547	2175	1089	577	1458	3124	648	860	1798	3267	3410	484	3327	2435	1166	1014	20292	1970	11120	1013	18141	1124	11406	1081	5738	19351	2741	1131	1855	11521	1088	1168	4211	11530	453	45	83	604	95	531	86	49	517
	526	1793	490	646	2320	479	3450	740	1809	3591	3042	654	1854	1739	714	641	477	635	476	1027	1062	946	12100	1048	10812	999	21478	1094	11795	1125	9890	11255	4486	8563	1122	10984	7971	11332	8174	19127	69	45	327	605	336	108	87	75	517
	765	895	649	2090	675	634	592	1286	728	544	519	2438	930	943	1151	2194	626	1530	612	3359	1026	1032	45537	1982	10595	1072	1156	1109	11375	1157	21455	11684	14870	1999	1115	11586	6079	5773	8614	12314	453	44	46	604	46	531	87	363	517
	3346	1791	2004	1545	2950	2287	3596	1664	1318	3492	730	969	3345	1973	1323	1401	1688	2045	1166	637	1760	1131	11248	1051	11628	1832	34696	1078	11276	1216	32912	12439	1150	1093	1953	17485	1187	1880	1904	10733	69	45	57	604	58	108	87	49	517
	483	897	815	3173	531	721	546	1031	1117	583	3263	3312	476	808	1036	3282	1358	799	3294	2166	1110	1038	70357	3221	19608	1102	8257	17356	19824	1093	17397	32925	2880	1161	1101	11451	17674	1145	1293	27584	453	45	83	605	95	531	88	75	517
	643	1793	3336	642	758	3332	3430	2199	1670	3600	485	630	616	1521	1638	639	3307	3317	478	1561	2000	1878	11728	1150	11483	1062	7840	1195	11688	3251	21478	11200	16620	19281	1012	11139	6280	1105	1923	11106	69	45	327	604	337	108	87	363	517
	2564	895	474	1944	3273	483	600	731	794	543	639	1716	1225	1145	786	2147	484	479	618	3233	1901	1032	11436	1155	12337	2651	2646	1150	10913	2609	1217	11057	7249	14132	1030	12467	1132	1216	1151	18576	453	44	46	604	46	531	87	49	517
	630	1788	613	2413	481	645	3608	1251	1785	3469	1656	3081	3287	1870	1450	1557	644	623	1217	647	1058	1006	12642	1104	11038	1119	4549	1067	10976	2798	6117	10751	1190	13486	1049	11542	6273	1148	1076	11873	69	45	57	604	58	108	88	75	517
	1799	899	1209	975	626	2934	545	1762	739	591	1281	664	480	861	910	3218	2718	1328	3274	2546	7548	1060	28265	1101	24891	1952	11364	4409	11825	1094	1162	10590	7203	26223	1018	11224	1164	1158	2536	12795	453	45	82	605	95	531	87	363	517
	1103	1797	3310	3299	1319	549	3397	950	1375	3616	3277	2671	626	1737	1864	646	589	3240	480	928	1058	3199	12215	1093	10955	1040	1116	2701	11765	1130	27330	11815	7469	25759	1122	11904	13690	13065	3356	18538	69	45	328	604	336	108	88	49	517
	3384	893	476	628	3225	863	612	2152	1036	542	484	814	1345	943	690	2395	1092	487	622	3338	1113	1043	12664	11661	11472	1128	7328	17155	25911	1076	8266	19448	35955	9066	2631	10605	8514	1110	2683	10830	453	44	46	604	46	531	86	75	517
	481	1780	617	1608	487	3412	3629	748	2121	3422	634	3233	3215	1975	1065	1050	3396	641	1260	638	1032	1091	12190	4007	18846	1139	29154	6179	32773	1068	7764	11422	1174	8660	1062	10912	2571	1110	1033	26359	69	45	57	604	58	108	88	363	517
	637	903	1257	3138	639	478	544	1323	626	607	1566	637	490	807	1555	3347	477	1702	3253	2212	12537	2453	12697	1097	12354	1085	37690	1196	11112	1276	1863	11180	2892	21433	1053	11570	11008	26331	1103	11836	453	45	83	605	94	531	87	49	517
	2188	1810	3291	647	1546	631	3333	1569	908	3646	1753	1904	646	1519	833	634	627	1149	483	1407	2018	1054	11698	3973	18036	1058	24213	4027	11031	1244	3286	11298	5273	6227	1092	11623	2541	2694	1017	11255	69	45	328	604	337	108	88	75	517
	763	885	478	2129	1677	2125	633	1132	2464	540	1073	2746	1784	1148	1662	1983	1738	3320	627	3295	1134	1064	11226	1069	18918	981	2703	1208	10739	1078	1181	10782	18897	1163	1031	11537	2633	3969	1037	10738	453	44	46	604	46	531	87	363	517
	3343	1760	621	1417	1163	797	3667	2071	553	3289	3346	779	1006	1864	774	2581	1207	479	1321	641	1975	1048	100532	1052	11303	989	9364	3621	10579	2768	2615	11543	1085	3153	1117	11111	5022	1032	1170	17762	69	45	56	604	58	108	86	49	517
	484	916	1310	3231	3302	3388	542	779	721	653	477	3193	3342	864	1397	889	3367	622	3212	2332	1188	1104	12136	1087	10601	1008	65019	1054	11758	1148	9705	11290	1153	15632	1069	26737	5496	2634	1062	26784	453	45	83	605	95	531	88	75	517
	643	1844	3263	635	478	479	3181	1473	1278	3720	622	643	477	1750	956	3309	478	1319	487	1157	1081	1044	11391	1078	27389	1059	1953	1038	19278	1106	5605	11229	6697	9437	2529	11670	1971	5262	3997	19330	69	45	328	604	336	108	86	363	517
	2590	865	481	1742	620	635	689	1266	1185	538	1330	2055	616	935	1845	637	632	3246	640	3356	1085	976	42090	1176	10928	1138	22899	12144	11441	1008	4298	35696	8819	8089	1101	11284	10769	5672	1081	10914	453	44	46	604	46	531	87	49	517
	623	1696	628	3028	1248	2310	3746	1721	1410	2782	3249	1794	1228	1956	696	2068	1906	487	1520	637	1989	1029	11781	1013	11212	1220	42160	1103	10880	1107	1177	39268	1140	4651	1101	19665	1187	1961	1881	11166	69	45	57	604	58	108	88	75	517
	1578	962	1423	672	3268	711	540	982	994	933	487	2998	3285	816	1089	1968	946	639	1828	2172	1894	1101	11287	7683	11028	1162	1191	1937	11564	1055	26528	10608	1124	1843	1890	11428	2095	1912	1172	11234	453	45	82	605	95	531	88	363	517
	2549	1921	3125	2753	481	3323	2824	2189	2332	3913	642	685	481	1553	1484	2660	3410	1649	938	1535	1220	1081	19512	2767	11091	1788	1796	1881	10781	1180	37672	35734	9276	19030	1042	12249	1093	2713	1885	13137	69	45	327	604	337	108	88	49	517
	634	825	502	768	627	483	884	735	578	536	1792	2935	626	1109	882	840	476	1277	3332	3244	1128	1043	57707	1077	10804	999	1214	4109	11820	1068	9944	10907	8520	44492	2017	26702	1798	1206	1029	17691	453	45	46	604	46	531	87	75	517
	1988	1545	679	3164	1337	648	3881	1263	779	2248	1018	705	1348	1940	1827	3281	626	3271	476	647	1093	1129	12033	1107	10715	1060	31439	1128	11233	1110	3670	11282	2622	21239	1189	84618	12197	11583	1178	11057	69	44	57	604	58	108	86	363	517
	884	1097	3114	643	3210	3016	540	1727	1653	3575	3354	3038	3212	824	703	639	1687	483	612	2501	1182	1947	14500	4980	11902	1022	6309	3944	11201	5175	12381	10820	2002	10393	1102	55148	4509	1948	1104	10593	453	45	82	605	95	531	87	49	517
	3394	1877	504	1987	489	533	2481	978	804	547	478	674	490	1586	1112	2153	1366	633	1159	964	1208	987	35382	1868	11328	1028	33585	2842	18692	1214	10292	20143	1214	9647	1024	11259	28430	4194	1015	10832	69	45	328	604	337	108	87	75	517
	481	848	684	2104	644	802	1846	2186	1867	3522	620	2835	647	1073	1419	1535	3303	1487	3296	3349	16258	1027	12381	1028	11947	1039	1068	1189	11145	1136	167674	11696	1116	1961	1031	11243	4092	4400	11767	11251	453	45	46	604	46	531	88	363	517
	636	1629	3148	1496	1661	3390	3681	736	706	570	1315	741	1821	1992	936	3228	484	2725	478	637	1157	3312	11339	1129	12744	983	1144	2812	10487	1134	6261	19150	6630	6511	1033	11379	1845	13449	1047	19331	69	44	57	604	57	108	87	49	517
	2118	1015	498	3197	1198	479	542	1268	1201	3578	3259	3135	964	800	1865	645	645	576	618	2188	1948	1110	11796	3514	11914	1810	1138	1068	11587	1142	33665	12020	2550	44153	1048	12592	1867	5822	1722	11415	453	45	83	605	93	531	88	75	517
	798	1947	670	638	3289	634	3115	1713	1363	547	485	652	3345	1483	689	2349	2790	946	1212	1482	3148	2049	12349	1888	11017	1017	1120	3115	10787	1091	1070	12118	2688	6356	1092	27109	1216	2655	2472	10272	69	45	327	604	338	108	86	363	517
	3366	813	2986	1848	480	2296	715	989	1051	3515	640	2373	476	1194	1065	1105	574	3352	3276	3267	1143	1064	18945	4971	11560	1062	8387	2678	11691	1031	1137	18001	1147	18364	1034	18715	19759	24931	989	17453	453	45	46	604	46	531	87	49	517
	482	1496	525	2852	622	717	3777	2194	2023	573	1699	1032	616	1761	1556	3347	984	476	480	644	4934	1055	25390	9703	17506	1040	10595	4466	10704	1223	1108	17347	1036	5324	1134	11332	1009	1113	1928	10888	69	44	57	604	58	108	88	75	517
	640	1153	743	728	1275	3328	540	732	654	3583	1173	3320	1225	927	833	634	3410	618	622	2423	5036	2414	33292	2507	11420	1086	2726	9855	49189	1243	1135	11154	2751	21267	1140	10695	2415	3370	1081	11355	453	45	82	605	95	531	88	363	517
	2347	1777	3288	3088	3254	484	2713	1257	995	545	3320	630	3286	1942	1662	1983	476	1264	1255	1039	1893	1034	11460	1877	11089	4685	20832	10205	10997	1057	10546	10658	5462	1167	998	26727	1804	1077	1098	11298	69	45	328	604	336	108	87	49	517
	697	906	479	657	483	645	996	1745	2323	3508	479	1702	481	823	774	2576	626	3277	3256	3360	1118	1060	40463	9907	12750	1052	14145	1150	11022	1082	32029	11036	4917	5256	1055	12388	1862	1154	1007	11772	453	45	46	604	46	531	86	75	517
	3268	1815	622	2441	631	2969	3898	964	580	576	625	3092	626	1583	1395	893	1687	483	482	636	6207	1156	48113	1198	11888	1068	13470	11890	10905	1067	14090	11165	7824	1214	1020	20610	1031	3544	1184	11247	69	44	56	604	58	108	88	363	517
	492	882	1319	951	1390	542	539	2171	783	3589	1388	661	1344	1076	957	3311	1364	631	627	2164	1110	1837	85087	2433	11835	1126	26268	1141	10799	1830	14345	19226	17718	36380	1052	11435	8432	1054	1153	11562	453	45	83	605	95	531	87	49	517
	663	1748	3256	3294	3140	836	2459	741	1688	544	3200	2614	3216	1988	1845	637	3304	1459	1313	1569	1053	1008	12166	13780	11750	1165	25724	1139	27376	1018	26153	11591	5815	7695	981	11246	5914	7864	1038	11408	69	45	328	604	337	108	87	75	517
	3144	924	483	629	500	3404	2359	1291	785	3496	493	846	489	802	696	2063	484	2986	3218	3229	1777	996	26664	1077	11104	1898	9069	10139	11921	1061	1096	10994	18642	2797	995	10839	10654	3306	1116	11651	453	45	46	604	46	531	88	363	517
	511	1861	630	1616	670	478	3507	1651	1701	581	660	3257	646	1491	1089	2000	645	528	487	648	1049	4889	12284	7740	10953	1138	8660	1203	11631	1187	23892	27855	2677	19529	1035	26136	5683	3130	2748	10555	69	44	56	604	58	108	87	49	517
	720	856	1454	3132	2803	632	570	1044	778	3597	2674	635	1774	1183	1484	2470	2770	751	637	2558	4133	1045	11671	2652	11655	1018	21427	1105	18108	1153	9059	12443	1219	1179	1055	42657	5632	7357	3976	10639	453	45	82	605	94	531	87	75	517
	3304	1662	3001	649	557	2177	3552	2192	1647	544	589	1830	1018	1786	883	975	578	3282	1478	919	3771	988	11889	1114	11164	1824	6227	1055	11626	1845	8722	11326	1119	5093	1838	11452	18530	10439	1177	10753	69	45	328	604	337	108	87	363	517
	487	988	522	2159	852	770	552	734	808	3476	1026	2943	3341	911	1827	3338	1010	482	2422	3335	1958	1096	65712	1208	11199	1059	1174	3815	10740	1110	21326	11099	6275	29896	1132	10918	8494	1859	1075	11494	453	45	45	604	46	531	88	49	517
	652	1942	736	1337	3325	3373	3507	1260	1895	588	3353	702	477	1901	703	635	3408	630	642	638	2693	1075	11990	16757	11074	1066	3152	1200	17296	4215	6289	10904	1959	35647	1878	27604	35604	1836	3427	11527	69	45	57	605	58	108	87	75	517
	2977	815	3280	3260	476	480	570	1736	695	3612	477	3027	616	843	1110	2000	476	1438	1569	2220	5048	2563	20259	1289	26280	1108	15632	1773	11220	1056	1149	26663	1862	4167	1059	47464	5067	2696	1134	12176	453	44	83	604	95	531	87	363	517
	541	1505	480	631	616	636	3553	970	1155	542	621	677	1230	1670	1425	2467	627	3079	1476	1386	3504	1043	12300	4898	17888	1242	1344	1162	11044	1063	3158	17919	1851	8672	1115	12080	1968	1942	1100	19062	69	45	328	604	337	108	87	49	517
	821	1142	624	1677	1208	2474	552	2179	1509	3438	1316	2866	3284	996	930	977	1694	512	2457	3301	1113	3905	12159	9185	10741	1196	1215	1085	19245	1084	15614	10749	2037	1174	1277	10573	9367	1126	1893	11737	453	45	46	605	46	531	89	75	517
	3375	1800	1346	3089	3286	656	3505	738	902	602	3258	729	481	2027	1871	3339	1337	706	633	641	1094	1008	40903	1184	10868	1093	14977	1107	11516	1113	1285	10929	1261	9490	1035	11118	1108	1123	2625	10542	69	45	56	604	58	108	87	363	517
	482	891	3237	657	480	3153	571	1280	2448	3635	485	3110	626	785	688	635	3317	3211	1392	2310	1918	960	70736	5331	11618	1932	3974	1099	11045	3216	1234	11544	2708	12891	1041	11233	1888	31565	1037	11220	453	44	83	604	95	531	87	49	517
	638	1777	484	2431	623	510	3554	1682	555	541	640	657	1351	1418	1057	1999	482	491	3112	1192	1208	1018	116080	1245	11921	1097	22318	1787	12614	1940	34558	11886	14978	32827	1018	11969	3259	1154	4160	11956	69	45	328	604	337	108	86	75	517
	2254	906	637	960	1285	720	552	1015	728	3341	1708	2520	3210	1290	1573	2474	642	652	503	3351	1591	1135	11643	1978	11735	1761	43706	1084	12831	1066	8217	11651	1015	32631	1061	36275	1097	1912	2033	11772	453	45	46	605	46	531	88	363	517
	733	1815	1592	3296	3248	3332	3503	2201	1313	635	1155	905	490	1536	823	971	2540	2086	676	637	2660	1057	48968	4645	18704	1015	21266	1926	11840	1098	28094	18703	2424	67775	1007	11789	4172	1158	1092	18216	69	45	57	604	58	108	87	49	517
	3318	882	1457	628	484	482	572	731	1124	3692	3325	3292	648	1127	1620	3338	632	777	2911	2184	5866	1043	18184	1103	12034	1058	10389	2543	11009	1145	1213	12092	1845	73943	947	11132	2680	1956	1051	40356	453	44	82	604	94	531	88	75	517
	486	1748	2978	1613	632	645	3555	1246	1635	539	479	632	1849	1906	795	635	1947	3303	536	1495	1179	1059	12373	1927	10803	1005	9627	2558	40647	1128	34167	10807	3698	1104	1032	29018	9417	28739	1724	11877	69	45	327	604	337	108	87	363	517
	648	924	526	3134	1416	2938	551	1775	814	2994	625	1752	935	841	1497	2002	907	480	773	3261	1175	1052	10898	1287	11346	1964	1966	2457	10738	1756	10467	11288	7581	11640	1125	11608	8579	1991	1117	10836	453	45	46	605	46	531	86	49	517
	2863	1860	748	649	3078	548	3503	941	1954	779	1373	3047	3345	1660	873	2455	3408	625	3278	645	1077	1052	11522	1243	41790	1034	6509	4762	10828	1030	9649	35984	2756	30030	1037	11562	2065	6615	1150	10931	69	45	57	604	58	108	87	75	517
	563	857	3293	2146	509	861	572	2136	675	3852	3215	672	476	1004	1805	988	476	1364	480	2442	1043	1115	28665	1056	12336	4229	8653	6434	11789	4027	1213	12135	3237	19296	1831	22157	14305	1142	1098	10771	453	44	82	604	94	531	87	363	517
	917	1664	478	1369	696	3411	3556	754	1072	537	491	2807	616	2030	711	3341	627	3211	621	1019	3306	1083	12278	1137	11286	1057	1182	1803	19370	1155	1101	19994	1188	1226	1028	46685	1153	1875	1919	11605	69	45	328	604	338	108	88	49	517
	3399	986	621	3249	3148	477	551	1349	1906	2342	655	752	1225	783	1141	635	1694	491	1249	3358	1155	1012	12334	1108	10884	1768	2196	4102	11167	1116	6095	20268	9443	7821	984	10875	3797	1809	1073	19856	453	45	46	605	46	531	88	75	517
	480	1941	1303	633	498	632	3501	1505	692	3548	2366	3155	3287	1414	1348	1995	1339	651	3259	637	10264	1037	20294	1179	11863	1056	11589	1077	11807	1128	23617	10829	3504	3633	1043	11370	1235	1040	1091	11572	69	45	57	604	58	108	87	363	517
	636	816	3267	1699	667	2129	573	1217	1138	557	669	648	480	1296	1006	2502	3316	2107	482	2168	6097	1004	12103	1125	10587	2652	1102	1872	11591	1075	20529	18260	2625	61062	981	11750	1788	1976	1043	11586	453	44	83	604	95	531	87	49	517
	2090	1507	481	3071	2680	795	3558	1857	1576	3554	2974	2258	626	1523	1733	947	483	767	626	1555	1087	1117	36628	1749	18279	1040	3426	1125	12569	1015	24723	11798	5820	30110	1042	11934	1168	1183	1022	10605	69	45	328	604	336	108	87	75	517
	814	1139	627	661	582	3387	551	887	852	554	531	1182	1345	1143	741	3332	641	3295	1301	3235	1245	1028	12049	1106	20995	1014	15991	1124	11490	1086	5150	11232	3759	1149	1014	32828	1081	6469	1899	10786	453	45	46	605	46	531	87	363	517
	3373	1805	1402	2546	964	479	3498	1983	2245	3548	766	3311	3215	1875	1254	635	2563	481	3227	648	1131	1883	25355	7165	19942	1069	7206	1135	10795	5063	21346	10841	1151	5774	1865	11561	1126	12182	1911	11389	69	45	56	604	58	108	88	49	517
	482	888	3169	876	3339	635	574	819	597	557	3300	631	490	858	1128	2015	626	627	486	2534	3588	1067	11068	2139	11524	1775	17531	1117	41129	1898	1197	27682	1100	5039	1018	11312	1864	25723	2037	11094	453	45	83	604	95	531	87	75	517
	639	1769	495	3263	476	2327	3559	1673	825	3554	481	1716	646	1726	1377	2363	1684	1388	635	937	6678	1193	11218	1123	19837	1127	23829	1076	11343	1066	6122	12352	1084	19828	1076	10889	1152	1233	1197	11284	69	44	328	605	337	108	88	363	517
	2277	911	662	631	614	705	551	1024	2049	554	629	3081	1780	952	976	1087	1378	3183	1431	3341	1178	1035	18871	3120	11369	1174	2612	1078	11419	1954	1155	11301	11530	9512	1020	10533	6941	5945	1113	26009	453	45	46	604	46	531	88	49	517
	723	1829	2713	1669	1190	3313	3496	2200	646	3548	1451	663	1010	1987	1807	3347	3296	495	2961	638	1205	1058	11428	1055	19048	1144	44166	1109	11377	1981	35637	11182	9140	7084	1051	11372	2497	10728	3416	26604	69	45	57	604	58	108	86	75	517
	3308	874	575	3096	3292	485	575	731	969	557	3073	2669	3342	802	710	634	485	662	528	2205	1161	1038	11422	1074	12102	1170	7690	1729	26772	5575	7708	10983	37824	5735	1045	19834	1901	1914	1216	18758	453	45	83	604	95	531	86	363	517
	486	1722	942	655	480	650	3561	1247	2415	3554	514	816	477	1492	1138	1982	648	2663	745	1427	4461	1077	11944	1134	20469	1779	2803	1170	19607	1149	2840	11270	3344	9957	1032	11589	1052	4028	1136	10902	69	44	327	605	337	108	88	49	517
	652	942	3362	2394	621	3067	551	1771	562	554	714	3233	616	1182	1356	2585	2882	589	3252	3287	4055	3513	26520	1085	32690	999	19498	1191	11143	1161	17368	39649	3132	7672	1030	18362	1253	1113	1190	10744	453	45	46	604	46	531	89	75	517
	2949	1893	473	992	1268	525	3493	944	741	3548	3240	638	1229	1789	998	886	556	1021	483	642	4572	1004	34437	1059	12151	3588	1199	6040	10983	1038	4938	26496	1233	1153	1028	12555	1223	1201	1170	112640	69	45	57	604	58	108	86	363	517
	546	839	609	3303	3258	768	576	2141	1391	557	488	1900	3285	909	1752	3309	884	3348	627	2354	1215	960	17644	1125	11923	1080	5083	1128	11316	1140	3412	58074	1221	7405	967	26052	10651	14497	1030	11524	453	45	82	604	94	531	88	49	517
	841	1598	1175	628	483	3373	3564	752	1017	3555	646	2759	480	1895	732	637	3405	477	1325	1125	1149	1026	71359	9142	11688	1101	29896	10440	19407	1827	65570	12491	3891	6150	1021	11500	1922	1277	1064	11566	69	44	328	605	337	108	87	75	517
	3383	1044	3322	1603	629	479	549	1341	2222	554	1909	773	627	847	1222	2071	476	618	3208	3358	1137	1006	12411	1156	25820	1145	35668	1080	11430	2475	5754	26553	1119	3400	1112	11594	1056	5030	1035	12017	453	45	46	604	46	531	86	363	517
	481	1936	475	3141	1375	637	3490	1526	602	3547	897	3186	1349	1682	1181	1950	627	1270	488	637	1124	1168	17850	1204	11816	1827	3363	13678	11799	1003	1987	11237	1922	27800	1080	11237	2831	13896	3340	11747	69	45	57	604	58	108	87	49	517
	638	818	615	647	3166	2484	578	1187	839	557	3354	643	3211	985	1258	2740	1707	3274	641	2166	1080	1841	11366	1135	11341	1118	20121	1033	10528	3198	28606	11002	1128	1140	1045	11398	1112	1853	1040	12249	453	45	83	604	95	531	88	75	517
	2193	1516	1231	2112	496	653	3566	1939	2155	3555	477	2092	490	2023	1124	798	1293	483	1542	1561	1855	1146	148455	1035	10995	1124	44195	1025	10938	5080	65523	19141	7215	16999	1124	39106	15995	10799	1915	11085	69	44	328	605	336	108	87	363	517
	760	1129	3302	1467	659	3117	549	841	618	554	621	1617	648	786	1385	3244	3336	632	1641	3233	1100	1059	33320	1095	11188	1061	34167	3373	11189	1123	6394	11916	1855	21441	1192	10685	1105	1130	1087	10630	453	45	46	604	46	531	88	49	517
	3342	1825	477	3211	2298	516	3487	1782	883	3547	1315	3151	1831	1427	968	643	481	1472	1223	647	9608	997	11319	8168	11338	1030	67731	1034	11002	1044	1330	11651	1872	1168	1176	47642	4068	7047	1021	10789	69	45	56	604	58	108	87	75	517
	483	876	619	636	683	739	578	936	2404	557	3258	649	953	1276	1822	2284	637	2890	3271	2544	10420	1106	12033	1103	18551	1011	34384	5385	11264	1701	133990	11398	7794	34679	1050	11990	1065	1156	1020	11717	453	45	83	604	95	531	87	363	517
	644	1732	1278	1804	3054	3351	3570	2127	563	3556	486	2280	3345	1568	705	1203	2230	544	481	929	1072	1102	19874	1943	12138	1009	39603	1079	26534	4904	1113	25548	1194	8262	1002	11149	1104	1081	1053	19111	69	44	328	605	337	108	88	49	517
	2612	936	3280	2945	513	481	549	757	747	553	640	1148	476	1092	1119	3335	736	809	623	3339	1102	1069	11772	3906	10985	1021	1100	2770	13542	1111	1234	11163	1240	7781	1002	10807	1091	1077	1188	18926	453	45	46	604	46	531	87	75	517
	617	1882	480	696	707	641	3481	1366	1421	3547	1702	3316	616	1967	1399	635	3336	3322	1266	638	1040	1020	26917	16298	11972	1097	11674	1226	12380	3069	1124	11266	28135	1848	1012	11090	1802	6225	1124	10925	69	45	57	604	58	108	87	363	517
	1451	845	623	2972	3190	2746	581	1468	983	558	1167	631	1224	811	954	2007	481	478	3249	2211	1082	1013	26281	1198	25931	1937	12984	1259	19214	1065	1093	11750	1191	3210	1084	12124	1123	1100	1163	18832	453	45	82	604	95	531	87	49	517
	3232	1619	1344	688	492	587	3573	1274	2373	3555	3321	1708	3287	1532	1850	2420	637	623	483	1411	4670	1059	53299	1270	11117	1102	8372	1906	10814	1957	11977	11539	1775	12281	969	11272	1167	1979	1022	11468	69	45	327	605	337	108	87	75	517
	496	1024	3239	2920	651	1095	548	1697	570	554	480	3087	481	1132	694	1023	2229	1316	629	3293	1115	1082	32818	1926	11387	1036	8621	3994	10582	1156	45492	10957	1227	1267	1100	10465	15174	1214	3355	11367	453	44	46	604	46	531	87	363	517
	679	1945	484	704	1887	3407	3476	1002	759	3546	625	662	625	1897	1083	3345	737	3248	1333	642	1969	1016	11354	1805	17376	1005	7404	1824	39445	1181	1335	11983	3636	5623	1035	11888	13434	7834	1097	11334	69	45	57	604	58	108	88	49	517
	3223	814	636	3010	894	478	583	2200	1511	558	1382	2638	1344	846	1499	635	3336	486	3200	2337	1151	1013	40938	1233	11796	1058	1213	1058	11312	3087	7738	12125	12770	4299	1002	11132	15514	1215	1037	13029	453	45	82	604	95	531	86	75	517
	498	1499	1573	677	3334	632	3577	731	900	3556	3205	832	3217	1680	872	1985	481	639	489	1149	17025	1003	13262	14660	11436	1177	1898	1163	10684	3510	3648	11474	1091	1169	1076	11411	1095	15002	1128	34746	69	45	328	605	336	108	88	363	517
	682	1150	1562	2819	476	2156	548	1248	2448	553	493	3248	489	987	1797	2561	637	1637	644	3356	1914	1099	12370	4906	11635	1090	8763	2498	18600	2073	61047	19451	9232	26526	1054	10926	1058	1102	1066	11323	453	44	46	604	46	531	87	49	517
	3234	1785	1632	741	615	781	3467	1769	556	3546	658	636	646	2023	714	903	2225	1315	1606	637	13230	1099	22006	1062	11402	983	2042	1167	11647	4078	28113	11432	1838	37686	1011	11683	2629	1805	1067	11585	69	45	57	604	58	108	88	75	517
	496	900	1299	3116	1195	3379	587	945	727	558	2566	1857	1773	786	1153	3316	739	3249	1326	2172	1038	1006	84864	4051	11339	1018	7041	3422	11754	1098	1202	11563	4131	9949	1078	17471	3296	1199	1117	11548	453	45	83	604	95	531	86	363	517
	677	1802	3269	652	3290	479	3583	2145	1313	3556	614	2886	1019	1426	1319	636	3337	486	3207	1541	2543	1167	20253	4031	11172	1033	3636	3333	11572	1129	7698	11516	2833	1172	1056	11534	1243	4000	1091	11383	69	45	328	605	337	108	87	49	517
	3218	890	480	2258	480	636	547	751	1125	553	1232	722	3341	1278	1039	2052	481	639	488	3241	1229	1036	18753	10553	10744	992	61062	1128	11425	1054	5076	11867	5739	1156	1051	11137	1137	1171	5246	12136	453	44	46	604	46	531	88	75	517
	499	1772	627	1151	622	2407	3456	1335	1630	3546	3299	3092	477	1562	1633	2086	637	1627	642	647	3438	1914	11740	1843	10832	1031	30108	1091	11122	3134	14279	26712	1050	11994	1036	12229	9716	9935	1813	11411	69	45	56	604	58	108	88	363	517
	684	909	1390	3303	1273	677	591	1539	817	558	481	660	616	1098	789	1852	2209	1348	1553	2512	5589	1060	11471	1117	11412	1026	1116	1150	11399	1066	1161	12317	1872	2681	1047	11433	5151	3038	1906	10955	453	45	83	605	94	531	88	49	517
	3241	1822	3190	628	3255	3261	3591	1169	1980	3557	630	2619	1230	1958	1466	2989	745	3224	1562	955	3667	2483	11794	3137	11744	1032	5830	2041	11352	1090	5107	11495	1044	9327	1016	11179	2210	1170	1075	10247	69	45	328	604	338	108	87	75	517
	495	878	491	1603	483	492	546	1985	667	553	1458	843	3284	815	896	699	3344	489	1517	3346	1064	995	27868	1192	11606	3279	1263	1085	10979	7688	1223	27246	1158	65032	994	11332	1095	3987	1099	11006	453	44	46	604	46	531	87	363	517
	675	1735	654	3140	630	668	3441	818	1041	3545	3044	3256	481	1552	1848	3058	480	647	1852	638	2516	1778	43924	1198	11506	1031	4594	1117	10945	1084	7562	11843	3440	2038	2505	10788	9355	1076	996	10970	69	45	57	604	58	108	86	49	517
	3207	933	2265	647	1385	3233	596	1669	2088	558	519	635	627	1110	695	678	635	1878	916	2192	11324	1128	27377	3506	26363	2005	18975	1100	10790	2827	7067	26277	10037	1253	1691	10764	17042	7028	1024	12104	453	45	82	605	94	531	87	75	517
	501	1878	695	2114	3150	496	3601	1027	635	3558	728	1834	1351	1938	1085	2953	2123	917	3331	1466	1081	1097	12199	1124	11322	1066	9529	1080	10623	1138	5740	10462	1121	21561	1023	11216	7762	23456	1811	11083	69	45	327	604	337	108	88	363	517
	688	847	3199	1465	498	681	546	2200	935	553	3262	2935	3209	825	1494	711	788	3349	476	3273	1834	1034	12138	4206	11949	1889	7134	4460	25741	1136	9890	11151	1097	77790	1770	11068	1073	1924	1259	11669	453	44	46	604	46	531	87	49	517
	3253	1628	490	3211	666	3271	3415	731	2470	3544	485	705	490	1592	875	3097	3372	477	612	643	1033	1039	40895	1878	18672	1104	5691	1999	26326	1087	21455	11463	1826	6294	1057	48243	2474	1810	1991	34510	69	45	57	604	58	108	88	75	517
	494	1017	650	636	2629	490	605	1248	551	559	639	3038	649	1067	1810	668	479	618	1161	2402	1135	4412	70736	2810	11690	1004	16932	1154	17952	1053	32912	11273	1096	33607	1053	11754	1043	1056	4556	10517	453	45	82	605	95	531	88	363	517
	669	1946	2076	1801	593	665	3618	1768	719	3558	1668	674	1853	1999	710	2863	630	1267	3295	1064	1159	3107	116086	11082	11278	1126	6441	1108	10756	1921	17397	10909	1124	1067	3363	18184	5529	16093	1073	10915	69	45	328	604	336	108	87	49	517
	3184	813	775	2950	1028	3214	545	946	1267	552	1249	2835	931	796	1134	744	1857	3275	478	3360	5211	1018	11638	1053	11138	1041	2673	2713	11406	4372	21478	11810	15843	1140	991	11581	1889	1253	1087	11008	453	44	46	604	46	531	87	75	517
	505	1496	3315	695	3334	500	3368	2147	1207	3544	3292	741	3344	1470	1362	3172	1001	483	618	637	2088	1232	48965	10882	32789	1118	37473	8632	11796	1143	1217	21472	1347	1135	1793	12013	5974	2016	1156	11109	69	45	57	604	58	108	87	363	517
	699	1153	476	2963	476	689	622	750	1345	559	482	3135	477	1212	991	653	3409	632	1213	2162	11399	1084	18184	2061	11501	1077	1176	3975	11375	1046	6085	21410	1899	1127	1128	11936	1106	1050	4176	11194	453	45	83	605	95	531	87	49	517
	3276	1778	616	690	615	3289	3646	1332	1076	3559	631	652	616	1718	1772	2599	476	1463	3276	1577	5608	2616	12374	1186	11160	1109	16955	5494	11277	1117	1173	10930	1063	9316	4901	13502	4175	1960	1069	11670	69	45	328	604	337	108	88	75	517
	490	905	1248	2939	1196	488	543	1546	1883	552	1488	2376	1225	958	724	877	626	2955	480	3225	9942	7563	10900	1093	10839	955	21466	1124	19823	1043	27351	12157	7854	1132	1015	12845	3457	16761	1091	10490	453	45	46	604	46	531	87	363	517
[truncated: 31 more columns]
